# Supplementary material for: Potential drug targets for tumors identified through Mendelian randomization analysis
Source: Sci Rep. 2024 May 18;14:11370. doi: 10.1038/s41598-024-62178-w (PMC11102463; doi:10.1038/s41598-024-62178-w)
Supplement: Supplementary file 1 — Supplementary Information 1. [file 41598_2024_62178_MOESM1_ESM.xlsx]

## Sheet: Sheet1
Supplementary Table S1. The information of tumor samplesize, cases and control number
Malignant neoplasm of breast (HER-negative) (num_cases=5965, num_controls=167017, samplesize=172928)
Malignant neoplasm of breast (HER-positive)(num_cases=9698, num_controls=167017, samplesize=176715)
Colorectal cancer (num_cases=6509, num_controls=287137, samplesize=293646)
Non-small cell lung cancer (num_cases=4901, num_controls=287137, samplesize=292038)
Small cell lung cancer (num_cases=676, num_controls=167017, samplesize=167693)
Hepatocellular carcinoma (num_cases=453, num_controls=287137, samplesize=287590)
Clear cell adenocarcinoma of kidney (num_cases=901, num_controls=167017, samplesize=167918)
Malignant neoplasm of bladder (num_cases=2053, num_controls=167017, samplesize=169070)
Malignant neoplasm of head and neck (num_cases=2131, num_controls=287137, samplesize=289268)
Adenocarcinoma and ductal carcinoma of pancreas (num_cases=692, num_controls=287137, samplesize=287829)
Malignant neoplasm of prostate (num_cases=13216, num_controls=119948, samplesize=133164)
