# Supplementary material for: Potential drug targets for tumors identified through Mendelian randomization analysis
Source: Sci Rep. 2024 May 18;14:11370. doi: 10.1038/s41598-024-62178-w (PMC11102463; doi:10.1038/s41598-024-62178-w)
Supplement: Supplementary file 2 — Supplementary Information 2. [file 41598_2024_62178_MOESM2_ESM.xlsx]

## Sheet: Supplement Table 1
Supplementary Table S2. Data from a genome-wide association study were used to perform Mendelian randomization of plasma proteins. A total of 5365 cis-pQTLs were retained for analysis after pre-processing.
SNP	beta.exposure	se.exposure	maf.exposure	effect_allele.exposure	other_allele.exposure	pval.exposure	samplesize.exposure	id.exposure	chr.exposure	pos.exposure	Name	pval_origin.exposure	mr_keep.exposure	data_source.exposure	exposure	maf.exposure	EAF2	PVE	FSTAT
rs806109	0.08	0.009576	0.21513	A	G	6.57e-17	35372	10015_119_KCNAB2_KCAB2	chr1	5992521	chr1:5992521:A:G	reported	TRUE	textfile	exposure	0.21513	0.21513	0.00196923	69.789
rs1295106	0.0676	0.009496	0.21747	GGGGGT	GGGTGT	1.09e-12	35370	10015_119_KCNAB2_KCAB2	chr1	6025290	chr1:6025290:GGGGGT:GGGTGT	reported	TRUE	textfile	exposure	0.21747	0.21747	0.00143072	50.6743
rs151034940	-0.1486	0.023567	0.03317	T	C	2.87e-10	35356	10037_98_SIGLEC12_SIG12	chr19	50972591	chr19:50972591:T:C	reported	TRUE	textfile	exposure	0.03317	0.03317	0.00112325	39.7562
rs2455064	-0.4319	0.03467	0.01546	T	C	1.28e-35	35362	10037_98_SIGLEC12_SIG12	chr19	51171527	chr19:51171527:T:C	reported	TRUE	textfile	exposure	0.01546	0.01546	0.00436938	155.179
rs8106173	0.1613	0.028491	0.02296	C	T	1.5e-08	35363	10037_98_SIGLEC12_SIG12	chr19	51208344	chr19:51208344:C:T	reported	TRUE	textfile	exposure	0.02296	0.02296	0.000905547	32.0501
rs140987580	0.6046	0.019919	0.04666	G	A	2.35e-202	35367	10037_98_SIGLEC12_SIG12	chr19	51425408	chr19:51425408:G:A	reported	TRUE	textfile	exposure	0.04666	0.04666	0.0253884	921.248
rs61735205	0.7032	0.023841	0.03235	T	C	3.31e-191	35368	10037_98_SIGLEC12_SIG12	chr19	51454228	chr19:51454228:T:C	reported	TRUE	textfile	exposure	0.03235	0.03235	0.0240074	869.93
rs185254	0.438	0.008399	0.17932	A	C	0	35366	10037_98_SIGLEC12_SIG12	chr19	51466932	chr19:51466932:A:C	reported	TRUE	textfile	exposure	0.17932	0.17932	0.0714057	2719.37
rs28616281	-0.0874	0.010767	0.19301	C	G	4.76e-16	35370	10037_98_SIGLEC12_SIG12	chr19	51678425	chr19:51678425:C:G	reported	TRUE	textfile	exposure	0.19301	0.19301	0.00185947	65.8884
rs11667325	-0.1176	0.009306	0.29918	A	G	1.31e-36	35372	10037_98_SIGLEC12_SIG12	chr19	51797810	chr19:51797810:A:G	reported	TRUE	textfile	exposure	0.29918	0.29918	0.00449441	159.685
rs145451983	0.2281	0.028342	0.01989	C	G	8.41e-16	35346	10042_8_SGK3_SGK3	chr8	66846457	chr8:66846457:C:G	reported	TRUE	textfile	exposure	0.01989	0.01989	0.00182917	64.7687
rs12445050	0.1847	0.013338	0.10029	T	C	1.32e-43	35361	10070_22_PLCG2_PLCG2	chr16	81837364	chr16:81837364:T:C	reported	TRUE	textfile	exposure	0.10029	0.10029	0.0053936	191.747
rs72824905	0.2469	0.030354	0.01833	G	C	4.16e-16	35366	10070_22_PLCG2_PLCG2	chr16	81908423	chr16:81908423:G:C	reported	TRUE	textfile	exposure	0.01833	0.01833	0.00186729	66.1585
rs28573154	0.0652	0.011012	0.145	A	G	3.21e-09	35428	10074_128_BRD2_BRD2	chr6	32008772	chr6:32008772:A:G	reported	TRUE	textfile	exposure	0.145	0.145	0.000988523	35.0541
rs80261041	-0.1419	0.023466	0.03244	TCAGCCTCCGGAGTAGCTGGGACTT	TCAGCCTCCTGAGTAGCTGGGACTT	1.48e-09	35344	10075_75_ACBD6_ACBD6	chr1	180294810	chr1:180294810:TCAGCCTCCGGAGTAGCTGGGACTT:TCAGCCTCCTGAGTAGCTGGGACTT	reported	TRUE	textfile	exposure	0.03244	0.03244	0.00103353	36.5647
rs13309	-0.0447	0.008031	0.42963	T	A	2.61e-08	35356	10076_1_AP4M1_AP4M1	chr7	100107173	chr7:100107173:T:A	reported	TRUE	textfile	exposure	0.42963	0.42963	0.000875452	30.9778
rs6488889	-0.1926	0.027254	0.02237	C	T	1.59e-12	35357	10080_9_EIF2B1_EI2BA	chr12	123660246	chr12:123660246:C:T	reported	TRUE	textfile	exposure	0.02237	0.02237	0.00141047	49.9376
rs138970372	-0.2042	0.023476	0.03048	A	G	3.37e-18	35306	10088_37_APRT_APT	chr16	88160657	chr16:88160657:A:G	reported	TRUE	textfile	exposure	0.03048	0.03048	0.00213838	75.6552
rs112783573	-0.5078	0.028958	0.02074	A	G	7.62e-69	35311	10088_37_APRT_APT	chr16	88663301	chr16:88663301:A:G	reported	TRUE	textfile	exposure	0.02074	0.02074	0.00863322	307.485
rs2272435	-0.445	0.023622	0.03126	T	C	3.69e-79	35311	10088_37_APRT_APT	chr16	88881573	chr16:88881573:T:C	reported	TRUE	textfile	exposure	0.03126	0.03126	0.00995024	354.864
rs78016521	-0.3269	0.023894	0.03025	T	C	1.31e-42	35309	10088_37_APRT_APT	chr16	89562551	chr16:89562551:T:C	reported	TRUE	textfile	exposure	0.03025	0.03025	0.00527315	187.166
rs12831467	0.1491	0.009034	0.28747	C	A	3.42e-61	35377	10339_48_ENO2_NSE	chr12	6886522	chr12:6886522:C:A	reported	TRUE	textfile	exposure	0.28747	0.28747	0.00764087	272.377
rs4796791	0.1541	0.008237	0.41138	C	T	4.29e-78	35371	10346_5_STAT3_STAT3	chr17	42378745	chr17:42378745:C:T	reported	TRUE	textfile	exposure	0.41138	0.41138	0.00979814	349.979
rs2307050	-0.1567	0.014754	0.07788	A	G	2.38e-26	35334	10366_11_PDGFRA_PDGFRA	chr4	54275126	chr4:54275126:A:G	reported	TRUE	textfile	exposure	0.07788	0.07788	0.0031823	112.796
rs79285284	0.3144	0.03165	0.01576	C	T	2.97e-23	35347	10366_11_PDGFRA_PDGFRA	chr4	54796577	chr4:54796577:C:T	reported	TRUE	textfile	exposure	0.01576	0.01576	0.00278391	98.6718
rs111794954	-0.1242	0.017152	0.06081	C	G	4.45e-13	35354	10372_18_STAT6_STAT6	chr12	56379663	chr12:56379663:C:G	reported	TRUE	textfile	exposure	0.06081	0.06081	0.00148092	52.4311
rs144404498	-0.2787	0.02691	0.02303	A	C	3.9e-25	35355	10372_18_STAT6_STAT6	chr12	56391675	chr12:56391675:A:C	reported	TRUE	textfile	exposure	0.02303	0.02303	0.00302469	107.256
rs141116113	-0.1004	0.014983	0.07952	T	C	2.07e-11	35357	10372_18_STAT6_STAT6	chr12	56504633	chr12:56504633:T:C	reported	TRUE	textfile	exposure	0.07952	0.07952	0.00126836	44.8999
rs150937490	-0.4012	0.030737	0.01733	C	G	6.13e-39	35355	10372_18_STAT6_STAT6	chr12	57198815	chr12:57198815:C:G	reported	TRUE	textfile	exposure	0.01733	0.01733	0.00479579	170.363
rs17123220	-0.7903	0.038998	0.01048	A	G	2.61e-91	35345	10391_1_ANGPTL3_ANGL3	chr1	62238014	chr1:62238014:A:G	reported	TRUE	textfile	exposure	0.01048	0.01048	0.0114856	410.653
rs10889352	-0.2189	0.008507	0.33773	C	T	5.12e-146	35346	10391_1_ANGPTL3_ANGL3	chr1	62633352	chr1:62633352:C:T	reported	TRUE	textfile	exposure	0.33773	0.33773	0.0183882	662.086
rs144996885	-0.2094	0.030016	0.01765	G	A	3.03e-12	35347	10391_1_ANGPTL3_ANGL3	chr1	63494584	chr1:63494584:G:A	reported	TRUE	textfile	exposure	0.01765	0.01765	0.00137498	48.6657
rs6688113	-0.4426	0.032429	0.015	A	G	2.07e-42	35350	10396_6_MCL1_Mcl_1	chr1	151088051	chr1:151088051:A:G	reported	TRUE	textfile	exposure	0.015	0.015	0.00524184	186.265
rs60007820	-0.3375	0.026877	0.02543	A	G	3.63e-36	35356	10419_1_SCARA5_SCAR5	chr8	27558301	chr8:27558301:A:G	reported	TRUE	textfile	exposure	0.02543	0.02543	0.00444007	157.674
rs12548086	-0.1507	0.012405	0.13098	G	C	5.82e-34	35356	10419_1_SCARA5_SCAR5	chr8	27862269	chr8:27862269:G:C	reported	TRUE	textfile	exposure	0.13098	0.13098	0.00415682	147.574
rs2726951	-0.2727	0.00902	0.2934	TGATTTAGGGG	TGACTTAGGGG	9.02e-201	35353	10419_1_SCARA5_SCAR5	chr8	27948263	chr8:27948263:TGATTTAGGGG:TGACTTAGGGG	reported	TRUE	textfile	exposure	0.2934	0.2934	0.0252026	913.971
rs352428	-0.0872	0.013221	0.11226	G	A	4.23e-11	35357	10419_1_SCARA5_SCAR5	chr8	28621375	chr8:28621375:G:A	reported	TRUE	textfile	exposure	0.11226	0.11226	0.00122884	43.4991
rs9314872	0.0898	0.013321	0.10086	C	G	1.57e-11	35248	10424_31_NPDC1_NPDC1	chr9	137059328	chr9:137059328:C:G	reported	TRUE	textfile	exposure	0.10086	0.10086	0.00128761	45.4417
rs7131073	0.0731	0.008629	0.35239	G	A	2.43e-17	35359	10440_26_CLMP_ACAM	chr11	123145655	chr11:123145655:G:A	reported	TRUE	textfile	exposure	0.35239	0.35239	0.0020255	71.7611
rs7946718	0.2113	0.008322	0.4079	G	A	3.12e-142	35355	10440_26_CLMP_ACAM	chr11	123197533	chr11:123197533:G:A	reported	TRUE	textfile	exposure	0.4079	0.4079	0.0179079	644.643
rs56134443	0.0552	0.008362	0.42441	T	A	4.07e-11	35350	10440_26_CLMP_ACAM	chr11	123281603	chr11:123281603:T:A	reported	TRUE	textfile	exposure	0.42441	0.42441	0.00123121	43.5746
rs11574572	0.2415	0.026074	0.03532	C	G	2.01e-20	35360	10442_1_TMEM190_TM190	chr19	54665254	chr19:54665254:C:G	reported	TRUE	textfile	exposure	0.03532	0.03532	0.00242022	85.7816
rs73059009	0.2301	0.026897	0.03383	C	A	1.18e-17	35369	10442_1_TMEM190_TM190	chr19	55038015	chr19:55038015:C:A	reported	TRUE	textfile	exposure	0.03383	0.03383	0.00206493	73.1814
rs117688219	0.3726	0.019935	0.0633	A	G	5.89e-78	35369	10442_1_TMEM190_TM190	chr19	55276938	chr19:55276938:A:G	reported	TRUE	textfile	exposure	0.0633	0.0633	0.00978052	349.324
rs12610863	-0.4434	0.006523	0.37808	A	G	0	35371	10442_1_TMEM190_TM190	chr19	55343021	chr19:55343021:A:G	reported	TRUE	textfile	exposure	0.37808	0.37808	0.115539	4620.32
rs45583840	-0.5785	0.019067	0.0699	A	G	3.34e-202	35370	10442_1_TMEM190_TM190	chr19	55390825	chr19:55390825:A:G	reported	TRUE	textfile	exposure	0.0699	0.0699	0.0253658	920.487
rs143585633	-0.4186	0.030356	0.02646	A	G	2.94e-43	35370	10442_1_TMEM190_TM190	chr19	55425303	chr19:55425303:A:G	reported	TRUE	textfile	exposure	0.02646	0.02646	0.00534744	190.145
rs148572268	0.438	0.037531	0.01775	T	C	1.8e-31	35369	10442_1_TMEM190_TM190	chr19	55464512	chr19:55464512:T:C	reported	TRUE	textfile	exposure	0.01775	0.01775	0.00383598	136.189
rs12975476	-0.1896	0.010833	0.28283	A	G	1.4e-68	35368	10442_1_TMEM190_TM190	chr19	55514222	chr19:55514222:A:G	reported	TRUE	textfile	exposure	0.28283	0.28283	0.00858664	306.305
rs73615245	0.2483	0.020135	0.0638	A	G	6.11e-35	35369	10442_1_TMEM190_TM190	chr19	55712189	chr19:55712189:A:G	reported	TRUE	textfile	exposure	0.0638	0.0638	0.00428119	152.064
rs12660700	-0.1947	0.035513	0.01429	A	G	4.19e-08	35429	10445_20_APOM_ApoM	chr6	31475961	chr6:31475961:A:G	reported	TRUE	textfile	exposure	0.01429	0.01429	0.000847676	30.0561
rs805295	-0.4845	0.02098	0.03958	T	C	5.36e-118	35427	10445_20_APOM_ApoM	chr6	31707520	chr6:31707520:T:C	reported	TRUE	textfile	exposure	0.03958	0.03958	0.0148304	533.276
rs41285751	0.1434	0.014948	0.08277	T	G	8.51e-22	35429	10445_20_APOM_ApoM	chr6	31932038	chr6:31932038:T:G	reported	TRUE	textfile	exposure	0.08277	0.08277	0.00259088	92.0254
rs9272165	0.0689	0.008249	0.38253	C	G	6.67e-17	35427	10445_20_APOM_ApoM	chr6	32633393	chr6:32633393:C:G	reported	TRUE	textfile	exposure	0.38253	0.38253	0.00196538	69.7608
rs12462111	-0.0458	0.008185	0.48639	T	C	2.2e-08	35364	10451_11_NUCB1_NUCB1	chr19	48668049	chr19:48668049:T:C	reported	TRUE	textfile	exposure	0.48639	0.48639	0.000884602	31.309
rs3826817	-0.145	0.009147	0.26776	T	C	1.36e-56	35367	10451_11_NUCB1_NUCB1	chr19	48898187	chr19:48898187:T:C	reported	TRUE	textfile	exposure	0.26776	0.26776	0.00705514	251.278
rs11809759	0.0574	0.008099	0.45118	G	A	1.37e-12	35337	10462_14_INSL5_INSL5	chr1	66804222	chr1:66804222:G:A	reported	TRUE	textfile	exposure	0.45118	0.45118	0.00141943	50.2269
rs7424376	0.0474	0.008552	0.40051	G	A	2.98e-08	35350	10464_6_ANTXR1_ANTR1	chr2	69298791	chr2:69298791:G:A	reported	TRUE	textfile	exposure	0.40051	0.40051	0.00086827	30.7183
rs4481172	-0.1504	0.008029	0.41967	A	C	2.73e-78	35351	10490_3_RPN1_RPN1	chr3	128653814	chr3:128653814:A:C	reported	TRUE	textfile	exposure	0.41967	0.41967	0.00982837	350.872
rs35382552	0.059	0.008711	0.30105	G	A	1.26e-11	35362	10499_1_TMEM106A_T106A	chr17	43320130	chr17:43320130:G:A	reported	TRUE	textfile	exposure	0.30105	0.30105	0.00129559	45.8716
rs139126374	-0.1696	0.026132	0.02237	A	G	8.58e-11	35367	10511_10_COL6A3_Collagen_alpha_3_VI_	chr2	237000173	chr2:237000173:A:G	reported	TRUE	textfile	exposure	0.02237	0.02237	0.00118957	42.1194
rs2646260	-0.1301	0.008372	0.31548	G	A	1.87e-54	35343	10511_10_COL6A3_Collagen_alpha_3_VI_	chr2	237369152	chr2:237369152:G:A	reported	TRUE	textfile	exposure	0.31548	0.31548	0.00678634	241.475
rs78469	0.0501	0.008624	0.43385	T	G	6.26e-09	35356	10512_13_CSF2RB_IL3RB	chr22	36263142	chr22:36263142:T:G	reported	TRUE	textfile	exposure	0.43385	0.43385	0.000953631	33.7469
rs77818863	0.2203	0.024858	0.03052	G	A	7.83e-19	35355	10512_13_CSF2RB_IL3RB	chr22	36916259	chr22:36916259:G:A	reported	TRUE	textfile	exposure	0.03052	0.03052	0.00221657	78.5366
rs2284031	-0.3277	0.007129	0.40547	C	T	0	35356	10512_13_CSF2RB_IL3RB	chr22	36925038	chr22:36925038:C:T	reported	TRUE	textfile	exposure	0.40547	0.40547	0.0563928	2112.86
rs2858236	-0.0958	0.008724	0.38867	C	A	4.71e-28	35360	10512_13_CSF2RB_IL3RB	chr22	36971924	chr22:36971924:C:A	reported	TRUE	textfile	exposure	0.38867	0.38867	0.00339867	120.58
rs3218340	-0.0646	0.008605	0.45219	G	C	6.03e-14	35359	10512_13_CSF2RB_IL3RB	chr22	37124855	chr22:37124855:G:C	reported	TRUE	textfile	exposure	0.45219	0.45219	0.00159137	56.3558
rs145143750	-0.1731	0.031375	0.018	A	C	3.45e-08	35356	10512_13_CSF2RB_IL3RB	chr22	37508521	chr22:37508521:A:C	reported	TRUE	textfile	exposure	0.018	0.018	0.000860181	30.437
rs7040970	0.141	0.008163	0.4943	C	T	7.43e-67	35250	10514_5_PTGDS_PGD2_synthase	chr9	136964561	chr9:136964561:C:T	reported	TRUE	textfile	exposure	0.4943	0.4943	0.00839304	298.342
rs181929025	-0.3449	0.035471	0.01519	T	C	2.39e-22	35295	10521_10_MXRA8_MXRA8	chr1	1355705	chr1:1355705:T:C	reported	TRUE	textfile	exposure	0.01519	0.01519	0.00267156	94.5399
rs2313135	-0.1317	0.020124	0.04868	TTTTGTTGTTG	TTTTTTTGTTG	5.98e-11	35240	10521_10_MXRA8_MXRA8	chr1	1379087	chr1:1379087:TTTTGTTGTTG:TTTTTTTGTTG	reported	TRUE	textfile	exposure	0.04868	0.04868	0.00121389	42.8271
rs1433574	-0.0599	0.010065	0.18701	C	A	2.66e-09	35344	10534_40_PARP1_PARP	chr1	226421638	chr1:226421638:C:A	reported	TRUE	textfile	exposure	0.18701	0.18701	0.0010011	35.4162
rs62250512	0.0447	0.007794	0.39917	A	G	9.73e-09	35340	10554_23_GLB1_BGAL	chr3	33109920	chr3:33109920:A:G	reported	TRUE	textfile	exposure	0.39917	0.39917	0.000929873	32.8904
rs118047235	0.0896	0.015206	0.08609	T	C	3.81e-09	35336	10558_26_PCDH9_PCDH9	chr13	66048556	chr13:66048556:T:C	reported	TRUE	textfile	exposure	0.08609	0.08609	0.000981617	34.7185
rs192652452	0.3516	0.035408	0.01404	G	A	3.09e-23	35337	10558_26_PCDH9_PCDH9	chr13	66130832	chr13:66130832:G:A	reported	TRUE	textfile	exposure	0.01404	0.01404	0.00278263	98.5985
rs4396423	0.0977	0.008847	0.35099	T	C	2.37e-28	35341	10558_26_PCDH9_PCDH9	chr13	66715735	chr13:66715735:T:C	reported	TRUE	textfile	exposure	0.35099	0.35099	0.00343892	121.947
rs9571710	0.196	0.009574	0.26606	T	G	3.89e-93	35344	10558_26_PCDH9_PCDH9	chr13	67065009	chr13:67065009:T:G	reported	TRUE	textfile	exposure	0.26606	0.26606	0.011719	419.084
rs73196184	0.2932	0.013364	0.11425	A	G	1.08e-106	35347	10558_26_PCDH9_PCDH9	chr13	67234051	chr13:67234051:A:G	reported	TRUE	textfile	exposure	0.11425	0.11425	0.0134347	481.316
rs141738509	-0.1795	0.027834	0.02076	C	A	1.13e-10	35351	10561_5_PGLYRP3_PGRP_I_alpha	chr1	153340595	chr1:153340595:C:A	reported	TRUE	textfile	exposure	0.02076	0.02076	0.00117507	41.5866
rs80336735	-0.1232	0.013889	0.09881	C	A	7.28e-19	35330	10565_19_SLITRK3_SLIK3	chr3	164927647	chr3:164927647:C:A	reported	TRUE	textfile	exposure	0.09881	0.09881	0.00222213	78.6783
rs62282368	-0.4935	0.009356	0.11041	AGAAAAGAAAAAGAAAAAA	TGAAAAGAAAAAGAAAAAA	0	35328	10565_19_SLITRK3_SLIK3	chr3	165192568	chr3:165192568:AGAAAAGAAAAAGAAAAAA:TGAAAAGAAAAAGAAAAAA	reported	TRUE	textfile	exposure	0.11041	0.11041	0.0730049	2782.08
rs634501	0.0628	0.008987	0.25799	G	A	2.8e-12	35309	10571_14_MGAT1_MGAT1	chr5	180791668	chr5:180791668:G:A	reported	TRUE	textfile	exposure	0.25799	0.25799	0.00138103	48.8276
rs115000417	-0.442	0.02342	0.0322	T	C	1.91e-79	35345	10603_1_HTN3_HIS3	chr4	70014802	chr4:70014802:T:C	reported	TRUE	textfile	exposure	0.0322	0.0322	0.00997673	356.161
rs1812922	0.1162	0.019903	0.04332	T	C	5.27e-09	35346	10603_1_HTN3_HIS3	chr4	70288397	chr4:70288397:T:C	reported	TRUE	textfile	exposure	0.04332	0.04332	0.000963421	34.084
rs74801295	-0.2179	0.034538	0.01437	C	G	2.81e-10	35334	10603_1_HTN3_HIS3	chr4	70856691	chr4:70856691:C:G	reported	TRUE	textfile	exposure	0.01437	0.01437	0.00112522	39.8011
rs6049886	-0.0727	0.00853	0.31953	T	G	1.56e-17	35354	10605_22_APMAP_APMAP	chr20	24702918	chr20:24702918:T:G	reported	TRUE	textfile	exposure	0.31953	0.31953	0.00205041	72.635
rs6036977	-0.1558	0.01203	0.11921	T	C	2.32e-38	35354	10605_22_APMAP_APMAP	chr20	24921032	chr20:24921032:T:C	reported	TRUE	textfile	exposure	0.11921	0.11921	0.00472182	167.718
rs142309161	-0.3678	0.031909	0.017	T	C	9.7e-31	35355	10612_18_PLOD3_PLOD3	chr7	101304744	chr7:101304744:T:C	reported	TRUE	textfile	exposure	0.017	0.017	0.00374384	132.853
rs62465594	-0.1399	0.025526	0.02733	T	C	4.24e-08	35355	10612_18_PLOD3_PLOD3	chr7	101348368	chr7:101348368:T:C	reported	TRUE	textfile	exposure	0.02733	0.02733	0.000848888	30.0362
rs10751373	0.2068	0.008279	0.46598	G	A	1.02e-137	35314	10620_21_MSMB_PSP_94	chr10	45135957	chr10:45135957:G:A	reported	TRUE	textfile	exposure	0.46598	0.46598	0.0173617	623.908
rs79786386	-0.4673	0.014414	0.09322	GATTATTATTATTATTATTATTATTAT	GATGATTATTATTATTATTATTATTAT	1.47e-230	35313	10620_21_MSMB_PSP_94	chr10	45849470	chr10:45849470:GATTATTATTATTATTATTATTATTAT:GATGATTATTATTATTATTATTATTAT	reported	TRUE	textfile	exposure	0.09322	0.09322	0.0289035	1050.99
rs7905059	-0.5485	0.00583	0.28576	C	T	0	35315	10620_21_MSMB_PSP_94	chr10	46168784	chr10:46168784:C:T	reported	TRUE	textfile	exposure	0.28576	0.28576	0.200412	8850.98
rs187916528	-0.5673	0.023951	0.03127	GCAGGGGGGAAA	GCAGGGGGGGAA	5.05e-124	35310	10620_21_MSMB_PSP_94	chr10	46284570	chr10:46284570:GCAGGGGGGAAA:GCAGGGGGGGAA	reported	TRUE	textfile	exposure	0.03127	0.03127	0.0156399	560.988
rs73583419	0.2786	0.016588	0.06312	A	C	2.64e-63	35359	10627_87_APLP2_APLP2	chr11	130069495	chr11:130069495:A:C	reported	TRUE	textfile	exposure	0.06312	0.06312	0.0079145	282.065
rs79225249	0.147	0.018183	0.05609	C	G	6.25e-16	35367	10630_5_HTATIP2_HTAI2	chr11	20024031	chr11:20024031:C:G	reported	TRUE	textfile	exposure	0.05609	0.05609	0.00184461	65.355
rs146717348	-0.2366	0.023613	0.03151	A	G	1.25e-23	35370	10630_5_HTATIP2_HTAI2	chr11	20198914	chr11:20198914:A:G	reported	TRUE	textfile	exposure	0.03151	0.03151	0.00283049	100.393
rs4757918	0.1918	0.029111	0.02121	C	A	4.44e-11	35370	10630_5_HTATIP2_HTAI2	chr11	20276068	chr11:20276068:C:A	reported	TRUE	textfile	exposure	0.02121	0.02121	0.00122579	43.4069
rs56361406	0.39	0.007148	0.31662	T	C	0	35372	10630_5_HTATIP2_HTAI2	chr11	20355929	chr11:20355929:T:C	reported	TRUE	textfile	exposure	0.31662	0.31662	0.0776261	2976.7
rs117952768	-0.2947	0.020899	0.04087	C	T	3.75e-45	35372	10630_5_HTATIP2_HTAI2	chr11	20389972	chr11:20389972:C:T	reported	TRUE	textfile	exposure	0.04087	0.04087	0.00559004	198.831
rs34565672	0.3107	0.024195	0.02972	C	T	9.62e-38	35372	10630_5_HTATIP2_HTAI2	chr11	20462104	chr11:20462104:C:T	reported	TRUE	textfile	exposure	0.02972	0.02972	0.00464036	164.895
rs137858196	-0.2589	0.020569	0.0429	G	T	2.49e-36	35369	10630_5_HTATIP2_HTAI2	chr11	20734966	chr11:20734966:G:T	reported	TRUE	textfile	exposure	0.0429	0.0429	0.00445937	158.421
rs57357840	0.1465	0.019243	0.04901	C	T	2.67e-14	35366	10630_5_HTATIP2_HTAI2	chr11	20914827	chr11:20914827:C:T	reported	TRUE	textfile	exposure	0.04901	0.04901	0.00163619	57.9569
rs58894215	0.1725	0.026133	0.02552	T	C	4.09e-11	35301	10666_7_GNPTG_GNPTG	chr16	1048778	chr16:1048778:T:C	reported	TRUE	textfile	exposure	0.02552	0.02552	0.00123276	43.5687
rs9923746	-0.5184	0.014942	0.07944	G	C	9.46e-264	35305	10666_7_GNPTG_GNPTG	chr16	1390384	chr16:1390384:G:C	reported	TRUE	textfile	exposure	0.07944	0.07944	0.0329698	1203.62
rs6600145	-0.1272	0.015258	0.07929	G	A	7.63e-17	35305	10666_7_GNPTG_GNPTG	chr16	1436397	chr16:1436397:G:A	reported	TRUE	textfile	exposure	0.07929	0.07929	0.00196467	69.4951
rs560262828	0.183	0.024357	0.03058	C	T	5.77e-14	35307	10666_7_GNPTG_GNPTG	chr16	1948000	chr16:1948000:C:T	reported	TRUE	textfile	exposure	0.03058	0.03058	0.00159625	56.4456
rs145805984	0.2061	0.026772	0.02507	T	G	1.38e-14	35332	10672_75_SFTPB_SP_B	chr2	85250716	chr2:85250716:T:G	reported	TRUE	textfile	exposure	0.02507	0.02507	0.00167455	59.2611
rs114068223	-0.2676	0.027861	0.02417	C	T	7.63e-22	35332	10672_75_SFTPB_SP_B	chr2	85320634	chr2:85320634:C:T	reported	TRUE	textfile	exposure	0.02417	0.02417	0.00260422	92.2474
rs145297992	-0.1688	0.019964	0.04591	G	A	2.78e-17	35332	10672_75_SFTPB_SP_B	chr2	85392300	chr2:85392300:G:A	reported	TRUE	textfile	exposure	0.04591	0.04591	0.00201931	71.4867
rs1130866	-0.3953	0.006683	0.47918	A	G	0	35332	10672_75_SFTPB_SP_B	chr2	85666618	chr2:85666618:A:G	reported	TRUE	textfile	exposure	0.47918	0.47918	0.0901021	3498.53
rs72925063	0.3322	0.02603	0.0264	CAGA	CGGA	2.67e-37	35332	10672_75_SFTPB_SP_B	chr2	85687420	chr2:85687420:CAGA:CGGA	reported	TRUE	textfile	exposure	0.0264	0.0264	0.00458865	162.864
rs767298	0.0473	0.008265	0.41967	TAACTAAT	GAACTAAT	1.05e-08	35350	10702_1_COL28A1_COSA1	chr7	7234953	chr7:7234953:TAACTAAT:GAACTAAT	reported	TRUE	textfile	exposure	0.41967	0.41967	0.000925646	32.7501
rs2296236	-0.2021	0.010378	0.16991	T	C	1.84e-84	35366	10708_3_GNRH2_GON2	chr20	3039444	chr20:3039444:T:C	reported	TRUE	textfile	exposure	0.16991	0.16991	0.0106093	379.211
rs6115777	-0.0574	0.008023	0.40236	G	T	8.41e-13	35362	10708_3_GNRH2_GON2	chr20	3067673	chr20:3067673:G:T	reported	TRUE	textfile	exposure	0.40236	0.40236	0.00144539	51.183
rs116944623	0.257	0.037726	0.01199	A	G	9.61e-12	35356	10714_7_ACE_ACE	chr17	62610573	chr17:62610573:A:G	reported	TRUE	textfile	exposure	0.01199	0.01199	0.00131085	46.4045
rs2429385	-0.2106	0.019842	0.04472	A	G	2.57e-26	35356	10714_7_ACE_ACE	chr17	62699438	chr17:62699438:A:G	reported	TRUE	textfile	exposure	0.04472	0.04472	0.00317615	112.647
rs11079482	-0.1889	0.021179	0.03893	T	C	4.7e-19	35356	10714_7_ACE_ACE	chr17	62743906	chr17:62743906:T:C	reported	TRUE	textfile	exposure	0.03893	0.03893	0.00224499	79.5479
rs183714208	-0.3081	0.031841	0.01812	A	G	3.8e-22	35356	10714_7_ACE_ACE	chr17	62863605	chr17:62863605:A:G	reported	TRUE	textfile	exposure	0.01812	0.01812	0.00264118	93.6236
rs141740390	-1.0424	0.031326	0.01723	C	T	8.77e-243	35357	10714_7_ACE_ACE	chr17	63451476	chr17:63451476:C:T	reported	TRUE	textfile	exposure	0.01723	0.01723	0.0303663	1107.22
rs6504163	-0.4822	0.00614	0.42244	T	C	0	35354	10714_7_ACE_ACE	chr17	63468418	chr17:63468418:T:C	reported	TRUE	textfile	exposure	0.42244	0.42244	0.14854	6167.27
rs116901530	0.4066	0.038069	0.01204	A	G	1.25e-26	35356	10714_7_ACE_ACE	chr17	63589765	chr17:63589765:A:G	reported	TRUE	textfile	exposure	0.01204	0.01204	0.0032161	114.069
rs111725844	0.3298	0.01681	0.06264	T	C	1.07e-85	35356	10714_7_ACE_ACE	chr17	63720642	chr17:63720642:T:C	reported	TRUE	textfile	exposure	0.06264	0.06264	0.0107696	384.894
rs41295245	-0.2466	0.024725	0.02794	A	G	1.99e-23	35354	10714_7_ACE_ACE	chr17	63917738	chr17:63917738:A:G	reported	TRUE	textfile	exposure	0.02794	0.02794	0.00280579	99.4693
rs62071608	-0.1431	0.021634	0.03826	T	G	3.72e-11	35356	10714_7_ACE_ACE	chr17	64326338	chr17:64326338:T:G	reported	TRUE	textfile	exposure	0.03826	0.03826	0.00123596	43.7503
rs75505307	-0.1269	0.011844	0.13282	T	C	8.73e-27	35346	10722_13_SYK_KSYK	chr9	90819332	chr9:90819332:T:C	reported	TRUE	textfile	exposure	0.13282	0.13282	0.00323726	114.789
rs2293772	0.0792	0.008228	0.40397	G	A	6.23e-22	35348	10737_96_SERPINB1_Serpin_B1	chr6	2835597	chr6:2835597:G:A	reported	TRUE	textfile	exposure	0.40397	0.40397	0.00261433	92.6483
rs10865658	-0.0872	0.00869	0.45422	CAGGTGGA	CAGGCGGA	1.08e-23	35340	10754_113_PROK2_Prokineticin_2	chr3	71213588	chr3:71213588:CAGGTGGA:CAGGCGGA	reported	TRUE	textfile	exposure	0.45422	0.45422	0.00284113	100.686
rs6549404	-0.1543	0.009687	0.27595	A	T	3.98e-57	35333	10754_113_PROK2_Prokineticin_2	chr3	71715045	chr3:71715045:A:T	reported	TRUE	textfile	exposure	0.27595	0.27595	0.0071296	253.705
rs4677042	0.6182	0.009301	0.1278	G	C	0	35333	10754_113_PROK2_Prokineticin_2	chr3	71732550	chr3:71732550:G:C	reported	TRUE	textfile	exposure	0.1278	0.1278	0.111136	4417.48
rs17009077	-0.1229	0.00955	0.28852	G	A	6.73e-38	35335	10754_113_PROK2_Prokineticin_2	chr3	71892003	chr3:71892003:G:A	reported	TRUE	textfile	exposure	0.28852	0.28852	0.0046651	165.605
rs9809964	0.1303	0.019962	0.04747	A	C	6.69e-11	35335	10754_113_PROK2_Prokineticin_2	chr3	72628421	chr3:72628421:A:C	reported	TRUE	textfile	exposure	0.04747	0.04747	0.00120435	42.6046
rs2435382	-0.1148	0.008361	0.33153	T	A	6.61e-43	35316	10772_21_CSGALNACT2_CGAT2	chr10	43181651	chr10:43181651:T:A	reported	TRUE	textfile	exposure	0.33153	0.33153	0.00530987	188.514
rs117133715	0.2029	0.015715	0.0746	CCTTT	CCTTC	3.88e-38	35357	10781_19_CLEC4G_CLC4G	chr19	7736670	chr19:7736670:CCTTT:CCTTC	reported	TRUE	textfile	exposure	0.0746	0.0746	0.00469264	166.69
rs584961	-0.1004	0.01257	0.11294	G	A	1.38e-15	35360	10800_15_SERPINH1_Collagen_binding_protein	chr11	75566583	chr11:75566583:G:A	reported	TRUE	textfile	exposure	0.11294	0.11294	0.00180095	63.7929
rs514887	0.1232	0.008064	0.44086	A	G	1.07e-52	35360	10800_15_SERPINH1_Collagen_binding_protein	chr11	75581004	chr11:75581004:A:G	reported	TRUE	textfile	exposure	0.44086	0.44086	0.00655769	233.397
rs594708	0.0812	0.008797	0.29394	ACAG	GCAG	2.71e-20	35363	10800_15_SERPINH1_Collagen_binding_protein	chr11	75690770	chr11:75690770:ACAG:GCAG	reported	TRUE	textfile	exposure	0.29394	0.29394	0.00240353	85.1958
rs118021813	-0.0966	0.016561	0.06111	C	T	5.45e-09	35373	10809_14_KLRB1_KLRB1	chr12	9889577	chr12:9889577:C:T	reported	TRUE	textfile	exposure	0.06111	0.06111	0.00096093	34.0217
rs144270109	-0.1471	0.021162	0.03622	G	A	3.62e-12	35376	10809_14_KLRB1_KLRB1	chr12	10192558	chr12:10192558:G:A	reported	TRUE	textfile	exposure	0.03622	0.03622	0.00136399	48.3156
rs473902	0.0907	0.014667	0.0805	G	T	6.25e-10	35333	10815_2_HABP4_HABP4	chr9	95493953	chr9:95493953:G:T	reported	TRUE	textfile	exposure	0.0805	0.0805	0.00108114	38.2391
rs10820606	0.3694	0.007919	0.24575	AC	AA	0	35332	10815_2_HABP4_HABP4	chr9	96430636	chr9:96430636:AC:AA	reported	TRUE	textfile	exposure	0.24575	0.24575	0.0580136	2175.85
rs147602960	0.2744	0.024165	0.02854	G	A	6.97e-30	35333	10815_2_HABP4_HABP4	chr9	97066766	chr9:97066766:G:A	reported	TRUE	textfile	exposure	0.02854	0.02854	0.00363607	128.935
rs13236076	0.4182	0.005774	0.18003	C	G	0	35356	10816_150_PILRA_PILRA_isoform_FDF03_M14	chr7	99387883	chr7:99387883:C:G	reported	TRUE	textfile	exposure	0.18003	0.18003	0.129202	5245.54
rs56931787	0.7512	0.006687	0.14618	CACACACACACACACACATATATATTTT	CACACACACACACACACATATATATATT	0	35341	10816_150_PILRA_PILRA_isoform_FDF03_M14	chr7	100006075	chr7:100006075:CACACACACACACACACATATATATTTT:CACACACACACACACACATATATATATT	reported	TRUE	textfile	exposure	0.14618	0.14618	0.263126	12619
rs62482173	0.9017	0.013384	0.02781	A	G	0	35356	10816_150_PILRA_PILRA_isoform_FDF03_M14	chr7	100226307	chr7:100226307:A:G	reported	TRUE	textfile	exposure	0.02781	0.02781	0.113772	4538.66
rs2396755	0.6693	0.031004	0.01695	C	T	2.37e-103	35357	10816_150_PILRA_PILRA_isoform_FDF03_M14	chr7	100889899	chr7:100889899:C:T	reported	TRUE	textfile	exposure	0.01695	0.01695	0.013009	465.995
rs17228602	0.5834	0.022339	0.03278	T	C	2.43e-150	35357	10816_150_PILRA_PILRA_isoform_FDF03_M14	chr7	100890786	chr7:100890786:T:C	reported	TRUE	textfile	exposure	0.03278	0.03278	0.0189248	681.994
rs117326437	-0.2251	0.022419	0.03268	A	G	1.01e-23	35356	10816_150_PILRA_PILRA_isoform_FDF03_M14	chr7	101043826	chr7:101043826:A:G	reported	TRUE	textfile	exposure	0.03268	0.03268	0.00284328	100.808
rs2074686	0.1776	0.007935	0.48791	TA	TG	6.06e-111	35351	10816_150_PILRA_PILRA_isoform_FDF03_M14	chr7	101157353	chr7:101157353:TA:TG	reported	TRUE	textfile	exposure	0.48791	0.48791	0.0139727	500.919
rs6968157	-0.3261	0.021574	0.03653	C	A	1.29e-51	35355	10816_150_PILRA_PILRA_isoform_FDF03_M14	chr7	101290281	chr7:101290281:C:A	reported	TRUE	textfile	exposure	0.03653	0.03653	0.00642084	228.463
rs532435854	-0.2219	0.03411	0.01499	A	G	7.75e-11	35367	10818_36_SMPD1_ASM	chr11	5915672	chr11:5915672:A:G	reported	TRUE	textfile	exposure	0.01499	0.01499	0.00119518	42.3181
rs4758415	-0.2448	0.012212	0.13798	T	C	2.16e-89	35364	10818_36_SMPD1_ASM	chr11	6384825	chr11:6384825:T:C	reported	TRUE	textfile	exposure	0.13798	0.13798	0.0112352	401.814
rs1050239	-0.3608	0.006687	0.28992	A	G	0	35363	10818_36_SMPD1_ASM	chr11	6394233	chr11:6394233:A:G	reported	TRUE	textfile	exposure	0.28992	0.28992	0.0760614	2911.02
rs61741824	-0.1306	0.019172	0.0501	C	T	9.63e-12	35369	10818_36_SMPD1_ASM	chr11	6795561	chr11:6795561:C:T	reported	TRUE	textfile	exposure	0.0501	0.0501	0.00131027	46.401
rs1816633	-0.0931	0.00894	0.3241	A	T	2.14e-25	35339	10832_24_B4GALT6_B4GT6	chr18	31162268	chr18:31162268:A:T	reported	TRUE	textfile	exposure	0.3241	0.3241	0.00305942	108.443
rs78796387	0.4779	0.022772	0.03351	T	G	8.82e-98	35339	10832_24_B4GALT6_B4GT6	chr18	31207671	chr18:31207671:T:G	reported	TRUE	textfile	exposure	0.03351	0.03351	0.0123094	440.4
rs143674791	0.7855	0.036754	0.0137	T	G	2.43e-101	35339	10832_24_B4GALT6_B4GT6	chr18	31324045	chr18:31324045:T:G	reported	TRUE	textfile	exposure	0.0137	0.0137	0.01276	456.729
rs142098862	-0.373	0.037114	0.013	A	G	9.17e-24	35339	10832_24_B4GALT6_B4GT6	chr18	31441439	chr18:31441439:A:G	reported	TRUE	textfile	exposure	0.013	0.013	0.00285002	100.999
rs59477943	-0.9248	0.017513	0.03496	G	A	0	35337	10832_24_B4GALT6_B4GT6	chr18	31556721	chr18:31556721:G:A	reported	TRUE	textfile	exposure	0.03496	0.03496	0.0731406	2788.37
rs113633457	-0.719	0.039776	0.01098	T	A	4.89e-73	35338	10832_24_B4GALT6_B4GT6	chr18	31701321	chr18:31701321:T:A	reported	TRUE	textfile	exposure	0.01098	0.01098	0.00916171	326.731
rs17804730	-0.0747	0.008327	0.46091	A	C	2.94e-19	35338	10832_24_B4GALT6_B4GT6	chr18	32156054	chr18:32156054:A:C	reported	TRUE	textfile	exposure	0.46091	0.46091	0.00227214	80.471
rs148295641	-0.5256	0.030965	0.01896	T	G	1.28e-64	35334	10832_24_B4GALT6_B4GT6	chr18	32496370	chr18:32496370:T:G	reported	TRUE	textfile	exposure	0.01896	0.01896	0.00808814	288.1
rs7438126	-0.0554	0.008236	0.47588	C	T	1.74e-11	35348	10833_64_HHIP_HHIP	chr4	144302051	chr4:144302051:C:T	reported	TRUE	textfile	exposure	0.47588	0.47588	0.0012784	45.2441
rs11727676	0.2352	0.013296	0.10368	C	T	5.05e-70	35350	10833_64_HHIP_HHIP	chr4	144737912	chr4:144737912:C:T	reported	TRUE	textfile	exposure	0.10368	0.10368	0.00877437	312.902
rs2251550	-0.0651	0.008527	0.30063	G	A	2.27e-14	35350	10835_25_A4GNT_A4GCT	chr3	138140323	chr3:138140323:G:A	reported	TRUE	textfile	exposure	0.30063	0.30063	0.00164613	58.2834
rs115770048	-0.3589	0.039906	0.01222	A	G	2.39e-19	35330	10851_77_EBI3_IL27B	chr19	3340034	chr19:3340034:A:G	reported	TRUE	textfile	exposure	0.01222	0.01222	0.0022842	80.8809
rs34328206	-0.11	0.012716	0.13386	A	G	5.14e-18	35335	10851_77_EBI3_IL27B	chr19	3905944	chr19:3905944:A:G	reported	TRUE	textfile	exposure	0.13386	0.13386	0.0021133	74.8272
rs8108746	0.351	0.00557	0.43089	A	G	0	35334	10851_77_EBI3_IL27B	chr19	4196009	chr19:4196009:A:G	reported	TRUE	textfile	exposure	0.43089	0.43089	0.101031	3970.81
rs9807813	-0.9235	0.012305	0.05002	T	C	0	35340	10851_77_EBI3_IL27B	chr19	4232418	chr19:4232418:T:C	reported	TRUE	textfile	exposure	0.05002	0.05002	0.137473	5632.3
rs4807574	0.2205	0.008901	0.36163	C	T	1.72e-135	35338	10851_77_EBI3_IL27B	chr19	4286670	chr19:4286670:C:T	reported	TRUE	textfile	exposure	0.36163	0.36163	0.0170695	613.642
rs7255715	-0.1507	0.008626	0.45969	G	C	2.45e-68	35342	10851_77_EBI3_IL27B	chr19	4511128	chr19:4511128:G:C	reported	TRUE	textfile	exposure	0.45969	0.45969	0.00856213	305.199
rs60103502	-0.1218	0.014451	0.0985	A	G	3.5e-17	35340	10851_77_EBI3_IL27B	chr19	4609808	chr19:4609808:A:G	reported	TRUE	textfile	exposure	0.0985	0.0985	0.00200614	71.0353
rs2921713	-0.0476	0.008208	0.49673	C	T	6.65e-09	35367	10892_8_OSMR_OSMR	chr5	38862282	chr5:38862282:C:T	reported	TRUE	textfile	exposure	0.49673	0.49673	0.00095001	33.6291
rs77326070	0.1159	0.00841	0.34489	G	A	3.29e-43	35356	10892_8_OSMR_OSMR	chr5	39039653	chr5:39039653:G:A	reported	TRUE	textfile	exposure	0.34489	0.34489	0.005343	189.911
rs3796097	0.0649	0.008107	0.44088	CTCGAAGCAGAGCGGGGA	CTCGAAGCAGAGTGGGGA	1.2e-15	35346	10902_53_ASPRV1_APRV1	chr2	69961532	chr2:69961532:CTCGAAGCAGAGCGGGGA:CTCGAAGCAGAGTGGGGA	reported	TRUE	textfile	exposure	0.44088	0.44088	0.00180985	64.0832
rs11078801	0.0681	0.009708	0.21153	C	G	2.31e-12	35359	10903_50_STX8_STX8	chr17	9433928	chr17:9433928:C:G	reported	TRUE	textfile	exposure	0.21153	0.21153	0.00138973	49.2051
rs12800878	0.1964	0.008718	0.38371	A	G	2.14e-112	35358	10907_116_NTM_NTRI	chr11	131246794	chr11:131246794:A:G	reported	TRUE	textfile	exposure	0.38371	0.38371	0.0141505	507.487
rs2511504	0.3616	0.006654	0.40641	C	T	0	35356	10907_116_NTM_NTRI	chr11	131326501	chr11:131326501:C:T	reported	TRUE	textfile	exposure	0.40641	0.40641	0.0770883	2953.02
rs12289924	0.1038	0.009304	0.29749	G	T	6.63e-29	35353	10907_116_NTM_NTRI	chr11	131440207	chr11:131440207:G:T	reported	TRUE	textfile	exposure	0.29749	0.29749	0.00350835	124.46
rs12275678	0.0828	0.011935	0.15151	T	C	3.99e-12	35357	10907_116_NTM_NTRI	chr11	131460655	chr11:131460655:T:C	reported	TRUE	textfile	exposure	0.15151	0.15151	0.00135941	48.1273
rs7118465	-0.1376	0.009354	0.29159	T	C	5.59e-49	35361	10907_116_NTM_NTRI	chr11	132100419	chr11:132100419:T:C	reported	TRUE	textfile	exposure	0.29159	0.29159	0.0060823	216.38
rs16834610	0.1275	0.018824	0.04952	T	C	1.26e-11	35338	10908_2_GALNT13_GLT13	chr2	153873982	chr2:153873982:T:C	reported	TRUE	textfile	exposure	0.04952	0.04952	0.00129656	45.8746
rs115914571	0.6127	0.032535	0.01522	C	T	4.15e-79	35337	10916_44_PLA2R1_PLA2R	chr2	159296647	chr2:159296647:C:T	reported	TRUE	textfile	exposure	0.01522	0.01522	0.00993637	354.625
rs4142232	-0.3334	0.005684	0.30013	G	C	0	35337	10916_44_PLA2R1_PLA2R	chr2	159467426	chr2:159467426:G:C	reported	TRUE	textfile	exposure	0.30013	0.30013	0.0887244	3440.32
rs150568624	0.3064	0.034357	0.01334	A	G	4.75e-19	35337	10916_44_PLA2R1_PLA2R	chr2	159833748	chr2:159833748:A:G	reported	TRUE	textfile	exposure	0.01334	0.01334	0.00224565	79.5284
rs62175468	-0.4239	0.007239	0.15066	G	T	0	35337	10916_44_PLA2R1_PLA2R	chr2	159999106	chr2:159999106:G:T	reported	TRUE	textfile	exposure	0.15066	0.15066	0.0884542	3428.82
rs77854433	0.4239	0.018828	0.04339	T	G	3.01e-112	35337	10916_44_PLA2R1_PLA2R	chr2	160220133	chr2:160220133:T:G	reported	TRUE	textfile	exposure	0.04339	0.04339	0.0141418	506.867
rs146061702	-0.335	0.036314	0.01148	A	G	2.83e-20	35337	10916_44_PLA2R1_PLA2R	chr2	160308719	chr2:160308719:A:G	reported	TRUE	textfile	exposure	0.01148	0.01148	0.00240252	85.0975
rs147570046	-0.3239	0.034704	0.01244	T	C	1.03e-20	35337	10916_44_PLA2R1_PLA2R	chr2	160426478	chr2:160426478:T:C	reported	TRUE	textfile	exposure	0.01244	0.01244	0.00245903	87.104
rs371920006	-0.5699	0.029103	0.01774	C	T	2.2e-85	35337	10916_44_PLA2R1_PLA2R	chr2	160439739	chr2:160439739:C:T	reported	TRUE	textfile	exposure	0.01774	0.01774	0.0107351	383.44
rs149131157	0.5711	0.019941	0.03863	C	T	2.12e-180	35337	10916_44_PLA2R1_PLA2R	chr2	160495709	chr2:160495709:C:T	reported	TRUE	textfile	exposure	0.03863	0.03863	0.0226848	820.174
rs115435626	-0.3459	0.018852	0.04318	C	T	3.39e-75	35337	10916_44_PLA2R1_PLA2R	chr2	160498533	chr2:160498533:C:T	reported	TRUE	textfile	exposure	0.04318	0.04318	0.0094371	336.637
rs116043781	0.3542	0.023857	0.02529	G	A	7.28e-50	35336	10916_44_PLA2R1_PLA2R	chr2	160689090	chr2:160689090:G:A	reported	TRUE	textfile	exposure	0.02529	0.02529	0.00619937	220.415
rs182801617	-0.193	0.028699	0.01868	T	C	1.76e-11	35355	10917_40_GNGT2_GBGT2	chr17	48871590	chr17:48871590:T:C	reported	TRUE	textfile	exposure	0.01868	0.01868	0.00127754	45.2227
rs149208504	-0.6911	0.025794	0.02263	C	T	3.92e-158	35358	10924_258_CYB5D2_NEUFC	chr17	4011662	chr17:4011662:C:T	reported	TRUE	textfile	exposure	0.02263	0.02263	0.0198988	717.827
rs201331205	0.3259	0.016374	0.06147	CGCGA	CGAGA	3.76e-88	35361	10924_258_CYB5D2_NEUFC	chr17	4143642	chr17:4143642:CGCGA:CGAGA	reported	TRUE	textfile	exposure	0.06147	0.06147	0.0110789	396.127
rs12945450	-0.1539	0.008123	0.39825	ATTTT	ATTTA	4.7e-80	35362	10924_258_CYB5D2_NEUFC	chr17	4240398	chr17:4240398:ATTTT:ATTTA	reported	TRUE	textfile	exposure	0.39825	0.39825	0.010049	358.938
rs62066151	-0.0647	0.010679	0.16747	G	T	1.38e-09	35363	10924_258_CYB5D2_NEUFC	chr17	4435801	chr17:4435801:G:T	reported	TRUE	textfile	exposure	0.16747	0.16747	0.00103693	36.7048
rs61789227	0.6656	0.027448	0.02109	G	A	6.7e-130	35344	10938_13_CD58_sLFA_3	chr1	116537006	chr1:116537006:G:A	reported	TRUE	textfile	exposure	0.02109	0.02109	0.0163653	588.004
rs11640587	-0.1185	0.00833	0.38098	G	C	6.33e-46	35348	10940_25_SRL_SRCA	chr16	4214222	chr16:4214222:G:C	reported	TRUE	textfile	exposure	0.38098	0.38098	0.00569249	202.359
rs7254808	0.1354	0.019646	0.04313	C	T	5.5e-12	35365	10948_14_PLD3_PLD3	chr19	40364607	chr19:40364607:C:T	reported	TRUE	textfile	exposure	0.04313	0.04313	0.00134132	47.4968
rs2739240	0.123	0.009058	0.25195	A	C	5.29e-42	35342	10959_125_BET1L_BET1L	chr11	187771	chr11:187771:A:C	reported	TRUE	textfile	exposure	0.25195	0.25195	0.00519032	184.383
rs9784645	0.1322	0.009459	0.25293	T	G	2.18e-44	35349	10974_20_SPINK7_ISK7	chr5	148337418	chr5:148337418:T:G	reported	TRUE	textfile	exposure	0.25293	0.25293	0.00549543	195.321
rs12573716	-0.0612	0.009036	0.29031	G	A	1.26e-11	35361	10977_55_UCMA_UCMA	chr10	13111363	chr10:13111363:G:A	reported	TRUE	textfile	exposure	0.29031	0.29031	0.00129558	45.8697
rs12780441	0.1403	0.008199	0.49755	A	G	1.21e-65	35363	10977_55_UCMA_UCMA	chr10	13229315	chr10:13229315:A:G	reported	TRUE	textfile	exposure	0.49755	0.49755	0.00821227	292.799
rs1537771	-0.3965	0.012199	0.12874	T	C	1.01e-231	35364	10977_55_UCMA_UCMA	chr10	13241177	chr10:13241177:T:C	reported	TRUE	textfile	exposure	0.12874	0.12874	0.0290063	1056.36
rs17152995	-0.2323	0.038472	0.01056	T	C	1.56e-09	35364	10977_55_UCMA_UCMA	chr10	13242888	chr10:13242888:T:C	reported	TRUE	textfile	exposure	0.01056	0.01056	0.00102991	36.4573
rs2031607	-0.0826	0.010154	0.20866	G	C	4.13e-16	35368	10977_55_UCMA_UCMA	chr10	13621938	chr10:13621938:G:C	reported	TRUE	textfile	exposure	0.20866	0.20866	0.00186751	66.17
rs10906474	-0.3123	0.029458	0.01959	G	A	2.94e-26	35366	10977_55_UCMA_UCMA	chr10	13779194	chr10:13779194:G:A	reported	TRUE	textfile	exposure	0.01959	0.01959	0.00316791	112.386
rs9979820	-0.0579	0.010521	0.18106	G	T	3.73e-08	35263	11098_1_PDXK_PDXK	chr21	43386808	chr21:43386808:G:T	reported	TRUE	textfile	exposure	0.18106	0.18106	0.000858126	30.2844
rs4818855	-0.1278	0.008111	0.41893	T	C	6.14e-56	35267	11098_1_PDXK_PDXK	chr21	43619070	chr21:43619070:T:C	reported	TRUE	textfile	exposure	0.41893	0.41893	0.00699033	248.249
rs55704290	-0.1207	0.022037	0.03483	T	C	4.32e-08	35261	11098_1_PDXK_PDXK	chr21	43846145	chr21:43846145:T:C	reported	TRUE	textfile	exposure	0.03483	0.03483	0.000850052	29.9975
rs75136590	0.1215	0.019886	0.04352	A	G	9.97e-10	35261	11098_1_PDXK_PDXK	chr21	43859644	chr21:43859644:A:G	reported	TRUE	textfile	exposure	0.04352	0.04352	0.00105756	37.3279
rs79039769	-0.2996	0.032805	0.01537	A	G	6.67e-20	35257	11098_1_PDXK_PDXK	chr21	44038088	chr21:44038088:A:G	reported	TRUE	textfile	exposure	0.01537	0.01537	0.00236011	83.4025
rs144059351	-0.1033	0.016092	0.06601	A	G	1.37e-10	35258	11098_1_PDXK_PDXK	chr21	44048700	chr21:44048700:A:G	reported	TRUE	textfile	exposure	0.06601	0.06601	0.00116739	41.2056
rs12125319	0.1599	0.027012	0.02414	C	T	3.23e-09	35359	11102_22_REG4_REG4	chr1	119108785	chr1:119108785:C:T	reported	TRUE	textfile	exposure	0.02414	0.02414	0.000990041	35.0396
rs80117153	0.1488	0.025951	0.02641	C	G	9.82e-09	35351	11102_22_REG4_REG4	chr1	119305017	chr1:119305017:C:G	reported	TRUE	textfile	exposure	0.02641	0.02641	0.000929164	32.8756
rs3009182	-0.1428	0.00999	0.22116	T	C	2.38e-46	35352	11102_22_REG4_REG4	chr1	119836055	chr1:119836055:T:C	reported	TRUE	textfile	exposure	0.22116	0.22116	0.00574657	204.315
rs72697218	-0.2246	0.02673	0.02416	T	C	4.37e-17	35352	11102_22_REG4_REG4	chr1	119853675	chr1:119853675:T:C	reported	TRUE	textfile	exposure	0.02416	0.02416	0.00199315	70.5988
rs191615076	0.1979	0.022775	0.03429	A	C	3.65e-18	35350	11102_22_REG4_REG4	chr1	120386170	chr1:120386170:A:C	reported	TRUE	textfile	exposure	0.03429	0.03429	0.00213137	75.5006
rs146542449	0.1941	0.025925	0.02575	T	G	7.05e-14	35336	11103_24_HSPB1_HSP_27	chr7	75513368	chr7:75513368:T:G	reported	TRUE	textfile	exposure	0.02575	0.02575	0.00158383	56.0517
rs13236526	0.327	0.007053	0.31781	G	A	0	35341	11103_24_HSPB1_HSP_27	chr7	76284324	chr7:76284324:G:A	reported	TRUE	textfile	exposure	0.31781	0.31781	0.0573358	2149.43
rs74894477	0.361	0.034424	0.01435	A	G	9.91e-26	35340	11103_24_HSPB1_HSP_27	chr7	76308625	chr7:76308625:A:G	reported	TRUE	textfile	exposure	0.01435	0.01435	0.00310224	109.968
rs113567515	0.1214	0.009783	0.22508	C	T	2.33e-35	35337	11103_24_HSPB1_HSP_27	chr7	76398584	chr7:76398584:C:T	reported	TRUE	textfile	exposure	0.22508	0.22508	0.00433885	153.982
rs532985173	-0.0998	0.012122	0.14246	T	C	1.83e-16	35338	11103_24_HSPB1_HSP_27	chr7	76471394	chr7:76471394:T:C	reported	TRUE	textfile	exposure	0.14246	0.14246	0.00191442	67.7779
rs4728984	0.2476	0.027537	0.02184	T	A	2.44e-19	35339	11103_24_HSPB1_HSP_27	chr7	76782928	chr7:76782928:T:A	reported	TRUE	textfile	exposure	0.02184	0.02184	0.00228255	80.8432
rs113782613	0.4056	0.028819	0.02924	G	A	5.48e-45	35352	11104_13_CHI3L1_YKL_40	chr1	202439350	chr1:202439350:G:A	reported	TRUE	textfile	exposure	0.02924	0.02924	0.00557183	198.068
rs142934050	-0.2659	0.024161	0.04187	A	C	3.61e-28	35352	11104_13_CHI3L1_YKL_40	chr1	202820904	chr1:202820904:A:C	reported	TRUE	textfile	exposure	0.04187	0.04187	0.00341435	121.111
rs562156918	0.4281	0.038121	0.01651	GTGGCGGGG	GTGGGGGGG	2.91e-29	35353	11104_13_CHI3L1_YKL_40	chr1	202858458	chr1:202858458:GTGGCGGGG:GTGGGGGGG	reported	TRUE	textfile	exposure	0.01651	0.01651	0.00355459	126.106
rs72754704	0.2756	0.049191	0.01038	T	G	2.11e-08	35353	11104_13_CHI3L1_YKL_40	chr1	202967616	chr1:202967616:T:G	reported	TRUE	textfile	exposure	0.01038	0.01038	0.000887106	31.3879
rs75228438	0.4001	0.031552	0.02375	T	C	7.57e-37	35352	11104_13_CHI3L1_YKL_40	chr1	202995854	chr1:202995854:T:C	reported	TRUE	textfile	exposure	0.02375	0.02375	0.00452792	160.79
rs10158980	0.7008	0.00886	0.12326	T	C	0	35354	11104_13_CHI3L1_YKL_40	chr1	203143355	chr1:203143355:T:C	reported	TRUE	textfile	exposure	0.12326	0.12326	0.150356	6255.99
rs12042389	0.8717	0.034246	0.01954	A	C	6.39e-143	35357	11104_13_CHI3L1_YKL_40	chr1	203204476	chr1:203204476:A:C	reported	TRUE	textfile	exposure	0.01954	0.01954	0.017995	647.873
rs56035601	-0.3318	0.015833	0.10416	T	C	1.65e-97	35353	11104_13_CHI3L1_YKL_40	chr1	203227714	chr1:203227714:T:C	reported	TRUE	textfile	exposure	0.10416	0.10416	0.0122698	439.139
rs56383922	-0.4319	0.027201	0.03143	C	T	9e-57	35355	11104_13_CHI3L1_YKL_40	chr1	203296279	chr1:203296279:C:T	reported	TRUE	textfile	exposure	0.03143	0.03143	0.00708043	252.1
rs12121976	-0.2533	0.025567	0.03618	A	G	3.86e-23	35360	11104_13_CHI3L1_YKL_40	chr1	203338299	chr1:203338299:A:G	reported	TRUE	textfile	exposure	0.03618	0.03618	0.00276818	98.1491
rs6692857	0.3469	0.024038	0.04398	G	A	3.28e-47	35359	11104_13_CHI3L1_YKL_40	chr1	203361875	chr1:203361875:G:A	reported	TRUE	textfile	exposure	0.04398	0.04398	0.00585547	208.251
rs116333232	0.1457	0.020477	0.05852	T	C	1.12e-12	35357	11104_13_CHI3L1_YKL_40	chr1	203364657	chr1:203364657:T:C	reported	TRUE	textfile	exposure	0.05852	0.05852	0.00142985	50.6246
rs34000310	-0.3014	0.031451	0.02359	A	G	9.42e-22	35357	11104_13_CHI3L1_YKL_40	chr1	203495745	chr1:203495745:A:G	reported	TRUE	textfile	exposure	0.02359	0.02359	0.00259069	91.8318
rs16851791	-0.2073	0.024398	0.04072	G	A	1.96e-17	35356	11104_13_CHI3L1_YKL_40	chr1	203541620	chr1:203541620:G:A	reported	TRUE	textfile	exposure	0.04072	0.04072	0.0020377	72.1881
rs116191274	-0.2372	0.031152	0.02572	A	G	2.65e-14	35361	11104_13_CHI3L1_YKL_40	chr1	204135367	chr1:204135367:A:G	reported	TRUE	textfile	exposure	0.02572	0.02572	0.0016369	57.974
rs145419292	0.5826	0.033692	0.01613	T	C	5.4e-67	35359	11109_56_SVEP1_SVEP1	chr9	109679059	chr9:109679059:T:C	reported	TRUE	textfile	exposure	0.01613	0.01613	0.00838552	298.994
rs558028	-0.2617	0.028284	0.02263	C	T	2.19e-20	35362	11109_56_SVEP1_SVEP1	chr9	110091548	chr9:110091548:C:T	reported	TRUE	textfile	exposure	0.02263	0.02263	0.00241512	85.6054
rs7020788	0.174	0.008537	0.39454	A	G	2.37e-92	35362	11109_56_SVEP1_SVEP1	chr9	110470699	chr9:110470699:A:G	reported	TRUE	textfile	exposure	0.39454	0.39454	0.0116112	415.397
rs61751937	0.7436	0.022879	0.03424	C	G	1e-231	35362	11109_56_SVEP1_SVEP1	chr9	110549951	chr9:110549951:C:G	reported	TRUE	textfile	exposure	0.03424	0.03424	0.0290058	1056.28
rs191541154	-0.2698	0.023373	0.03421	TCTT	CCTT	7.97e-31	35358	11109_56_SVEP1_SVEP1	chr9	110552023	chr9:110552023:TCTT:CCTT	reported	TRUE	textfile	exposure	0.03421	0.03421	0.00375434	133.239
rs111413458	0.2352	0.025441	0.02906	T	A	2.36e-20	35361	11109_56_SVEP1_SVEP1	chr9	111192633	chr9:111192633:T:A	reported	TRUE	textfile	exposure	0.02906	0.02906	0.0024112	85.4637
rs147604653	0.1507	0.025619	0.02654	A	G	4.05e-09	35357	11117_2_SPATA20_SPT20	chr17	49734100	chr17:49734100:A:G	reported	TRUE	textfile	exposure	0.02654	0.02654	0.000977692	34.6001
rs77405995	0.1222	0.018545	0.04892	A	G	4.41e-11	35350	11117_2_SPATA20_SPT20	chr17	50284012	chr17:50284012:A:G	reported	TRUE	textfile	exposure	0.04892	0.04892	0.00122678	43.4174
rs17714829	0.1255	0.015247	0.0781	C	T	1.85e-16	35357	11117_2_SPATA20_SPT20	chr17	50375120	chr17:50375120:C:T	reported	TRUE	textfile	exposure	0.0781	0.0781	0.00191255	67.7476
rs9890200	-0.3204	0.007116	0.40963	C	A	0	35353	11117_2_SPATA20_SPT20	chr17	50547162	chr17:50547162:C:A	reported	TRUE	textfile	exposure	0.40963	0.40963	0.0542339	2027.16
rs6504677	0.0517	0.008825	0.36571	AAAAAAAAAAAAAAAA	AAAAAAAAAAAAAAAG	4.67e-09	35349	11117_2_SPATA20_SPT20	chr17	50700446	chr17:50700446:AAAAAAAAAAAAAAAA:AAAAAAAAAAAAAAAG	reported	TRUE	textfile	exposure	0.36571	0.36571	0.000969958	34.3184
rs151900	0.0439	0.007783	0.46998	T	C	1.7e-08	35365	11126_102_TRIO_TRIO	chr5	14222070	chr5:14222070:T:C	reported	TRUE	textfile	exposure	0.46998	0.46998	0.000898816	31.8134
rs2038332	-0.1934	0.009618	0.2119	G	A	6.32e-90	35370	11134_30_MTRF1L_RF1ML	chr6	152999591	chr6:152999591:G:A	reported	TRUE	textfile	exposure	0.2119	0.2119	0.0113024	404.314
rs138103546	-0.237	0.030488	0.01993	G	A	7.63e-15	35356	11140_56_COL1A1_CO1A1	chr17	49894179	chr17:49894179:G:A	reported	TRUE	textfile	exposure	0.01993	0.01993	0.00170622	60.4247
rs116585561	-0.328	0.023063	0.03327	C	A	6.72e-46	35355	11140_56_COL1A1_CO1A1	chr17	50180556	chr17:50180556:C:A	reported	TRUE	textfile	exposure	0.03327	0.03327	0.00568837	202.251
rs118081843	-0.3212	0.040959	0.01174	C	A	4.44e-15	35356	11140_56_COL1A1_CO1A1	chr17	50335804	chr17:50335804:C:A	reported	TRUE	textfile	exposure	0.01174	0.01174	0.00173634	61.4933
rs4650995	-0.3017	0.007993	0.49232	T	C	0	35348	11142_11_ANGPTL1_ANGL1	chr1	178548181	chr1:178548181:T:C	reported	TRUE	textfile	exposure	0.49232	0.49232	0.0387441	1424.64
rs871632	0.1745	0.008511	0.35174	C	T	2e-93	35348	11142_11_ANGPTL1_ANGL1	chr1	178934631	chr1:178934631:C:T	reported	TRUE	textfile	exposure	0.35174	0.35174	0.0117525	420.344
rs75416821	0.2312	0.035366	0.0133	G	C	6.26e-11	35349	11142_11_ANGPTL1_ANGL1	chr1	179232170	chr1:179232170:G:C	reported	TRUE	textfile	exposure	0.0133	0.0133	0.00120754	42.7346
rs2753408	-0.3242	0.006912	0.4799	A	G	0	35347	11145_72_KIAA1549L_K154L	chr11	33378145	chr11:33378145:A:G	reported	TRUE	textfile	exposure	0.4799	0.4799	0.0585927	2199.85
rs78374818	0.1539	0.023579	0.0317	G	A	6.71e-11	35357	11145_72_KIAA1549L_K154L	chr11	33470282	chr11:33470282:G:A	reported	TRUE	textfile	exposure	0.0317	0.0317	0.00120345	42.5992
rs4755795	-0.0895	0.008837	0.2964	A	G	4.17e-24	35354	11145_72_KIAA1549L_K154L	chr11	33649172	chr11:33649172:A:G	reported	TRUE	textfile	exposure	0.2964	0.2964	0.00289294	102.568
rs80250425	0.1263	0.017631	0.0574	T	A	7.87e-13	35357	11145_72_KIAA1549L_K154L	chr11	33863322	chr11:33863322:T:A	reported	TRUE	textfile	exposure	0.0574	0.0574	0.00144926	51.3131
rs10501130	-0.1325	0.023929	0.02884	G	C	3.07e-08	35356	11145_72_KIAA1549L_K154L	chr11	33895802	chr11:33895802:G:C	reported	TRUE	textfile	exposure	0.02884	0.02884	0.000866449	30.659
rs2467378	-0.1538	0.027297	0.02416	C	T	1.76e-08	35355	11145_72_KIAA1549L_K154L	chr11	34177658	chr11:34177658:C:T	reported	TRUE	textfile	exposure	0.02416	0.02416	0.000897103	31.7438
rs147514117	0.1187	0.021079	0.03823	T	C	1.79e-08	35357	11145_72_KIAA1549L_K154L	chr11	34207811	chr11:34207811:T:C	reported	TRUE	textfile	exposure	0.03823	0.03823	0.000896059	31.7086
rs567109128	-0.2025	0.034752	0.01637	AAGAAA	AAAAAA	5.64e-09	35354	11152_46_KLK13_kallikrein_13	chr19	50782448	chr19:50782448:AAGAAA:AAAAAA	reported	TRUE	textfile	exposure	0.01637	0.01637	0.000959478	33.952
rs11669237	-0.4217	0.006997	0.3621	G	C	0	35352	11152_46_KLK13_kallikrein_13	chr19	51030161	chr19:51030161:G:C	reported	TRUE	textfile	exposure	0.3621	0.3621	0.0931737	3632.11
rs73051038	0.168	0.014557	0.10457	C	G	8.25e-31	35365	11152_46_KLK13_kallikrein_13	chr19	51083701	chr19:51083701:C:G	reported	TRUE	textfile	exposure	0.10457	0.10457	0.00375205	133.183
rs273663	0.1717	0.025923	0.03076	A	G	3.51e-11	35365	11152_46_KLK13_kallikrein_13	chr19	51154343	chr19:51154343:A:G	reported	TRUE	textfile	exposure	0.03076	0.03076	0.00123896	43.8678
rs116960573	-0.2765	0.019857	0.05439	T	G	4.5e-44	35365	11152_46_KLK13_kallikrein_13	chr19	51181877	chr19:51181877:T:G	reported	TRUE	textfile	exposure	0.05439	0.05439	0.00545274	193.882
rs10506306	-0.0585	0.010687	0.16797	C	G	4.41e-08	35363	11177_16_KRT5_K2C5	chr12	52357876	chr12:52357876:C:G	reported	TRUE	textfile	exposure	0.16797	0.16797	0.00084661	29.9623
rs641621	-0.1558	0.009418	0.2322	T	G	1.81e-61	35363	11177_16_KRT5_K2C5	chr12	52519122	chr12:52519122:T:G	reported	TRUE	textfile	exposure	0.2322	0.2322	0.00767928	273.648
rs145419292	0.5093	0.033656	0.01613	T	C	9.89e-52	35359	11178_21_SVEP1_SVEP1	chr9	109679059	chr9:109679059:T:C	reported	TRUE	textfile	exposure	0.01613	0.01613	0.00643456	228.98
rs558028	-0.2609	0.028224	0.02263	C	T	2.38e-20	35362	11178_21_SVEP1_SVEP1	chr9	110091548	chr9:110091548:C:T	reported	TRUE	textfile	exposure	0.02263	0.02263	0.00241061	85.445
rs7020788	0.1951	0.008508	0.39454	A	G	2.3e-116	35362	11178_21_SVEP1_SVEP1	chr9	110470699	chr9:110470699:A:G	reported	TRUE	textfile	exposure	0.39454	0.39454	0.0146525	525.817
rs61751937	0.7988	0.022781	0.03424	C	G	2.39e-269	35362	11178_21_SVEP1_SVEP1	chr9	110549951	chr9:110549951:C:G	reported	TRUE	textfile	exposure	0.03424	0.03424	0.0336009	1229.44
rs191541154	-0.2508	0.023329	0.03421	TCTT	CCTT	5.9e-27	35358	11178_21_SVEP1_SVEP1	chr9	110552023	chr9:110552023:TCTT:CCTT	reported	TRUE	textfile	exposure	0.03421	0.03421	0.00325805	115.568
rs111413458	0.2028	0.025395	0.02906	T	A	1.4e-15	35361	11178_21_SVEP1_SVEP1	chr9	111192633	chr9:111192633:T:A	reported	TRUE	textfile	exposure	0.02906	0.02906	0.00180025	63.7698
rs12297153	0.4479	0.004683	0.42958	C	G	0	35376	11187_11_CLEC12A_CL12A	chr12	9906880	chr12:9906880:C:G	reported	TRUE	textfile	exposure	0.42958	0.42958	0.205458	9147.22
rs80042268	-0.6173	0.017848	0.05662	G	A	4.08e-262	35377	11187_11_CLEC12A_CL12A	chr12	9973499	chr12:9973499:G:A	reported	TRUE	textfile	exposure	0.05662	0.05662	0.0327077	1196.16
rs138482002	0.3477	0.021771	0.03826	T	A	2.05e-57	35379	11187_11_CLEC12A_CL12A	chr12	10186001	chr12:10186001:T:A	reported	TRUE	textfile	exposure	0.03826	0.03826	0.00715793	255.052
rs150976941	-0.4673	0.029207	0.02118	C	A	1.29e-57	35378	11187_11_CLEC12A_CL12A	chr12	10219215	chr12:10219215:C:A	reported	TRUE	textfile	exposure	0.02118	0.02118	0.00718378	255.972
rs148440484	0.357	0.01647	0.06718	G	A	3.47e-104	35377	11187_11_CLEC12A_CL12A	chr12	10336892	chr12:10336892:G:A	reported	TRUE	textfile	exposure	0.06718	0.06718	0.0131069	469.813
rs2607885	0.1883	0.00836	0.42529	A	G	2.41e-112	35380	11187_11_CLEC12A_CL12A	chr12	10593418	chr12:10593418:A:G	reported	TRUE	textfile	exposure	0.42529	0.42529	0.0141367	507.298
rs4949214	-0.0864	0.008372	0.47562	C	G	5.69e-25	35365	11192_168_TINAGL1_TINAL	chr1	31552699	chr1:31552699:C:G	reported	TRUE	textfile	exposure	0.47562	0.47562	0.00300254	106.499
rs11677932	-0.0691	0.008988	0.29364	A	G	1.5e-14	35365	11196_31_COL6A3_Collagen_alpha_3_VI_	chr2	237315312	chr2:237315312:A:G	reported	TRUE	textfile	exposure	0.29364	0.29364	0.00166852	59.1024
rs11678707	0.0573	0.010313	0.19842	G	C	2.76e-08	35344	11196_31_COL6A3_Collagen_alpha_3_VI_	chr2	237398037	chr2:237398037:G:C	reported	TRUE	textfile	exposure	0.19842	0.19842	0.000872659	30.8684
rs118189216	-0.2741	0.025449	0.02905	T	C	4.74e-27	35349	11208_15_NAGPA_NAGPA	chr16	4220849	chr16:4220849:T:C	reported	TRUE	textfile	exposure	0.02905	0.02905	0.00327097	115.998
rs118090493	-0.2099	0.02711	0.02612	C	A	9.75e-15	35348	11208_15_NAGPA_NAGPA	chr16	4281618	chr16:4281618:C:A	reported	TRUE	textfile	exposure	0.02612	0.02612	0.00169303	59.9434
rs113348415	-0.2282	0.026526	0.02734	T	C	7.77e-18	35355	11208_15_NAGPA_NAGPA	chr16	4712040	chr16:4712040:T:C	reported	TRUE	textfile	exposure	0.02734	0.02734	0.00208895	74.0054
rs12599777	-0.4777	0.008245	0.18221	G	A	0	35357	11208_15_NAGPA_NAGPA	chr16	5029465	chr16:5029465:G:A	reported	TRUE	textfile	exposure	0.18221	0.18221	0.0867088	3356.64
rs62035913	-0.3278	0.023223	0.0348	TTTTTTTTTTTTTTCATTC	TTTTTTTTTTTTTTCCTTC	3.06e-45	35355	11208_15_NAGPA_NAGPA	chr16	5152055	chr16:5152055:TTTTTTTTTTTTTTCATTC:TTTTTTTTTTTTTTCCTTC	reported	TRUE	textfile	exposure	0.0348	0.0348	0.00560389	199.231
rs7200497	-0.0782	0.008871	0.35306	C	G	1.19e-18	35357	11208_15_NAGPA_NAGPA	chr16	5230286	chr16:5230286:C:G	reported	TRUE	textfile	exposure	0.35306	0.35306	0.002193	77.7041
rs140116778	0.1852	0.03393	0.01475	T	G	4.81e-08	35355	11208_15_NAGPA_NAGPA	chr16	5331035	chr16:5331035:T:G	reported	TRUE	textfile	exposure	0.01475	0.01475	0.000841972	29.7913
rs34099250	-0.0554	0.008512	0.34948	G	A	7.6e-11	35349	11211_7_TBCE_TBCE	chr1	235056162	chr1:235056162:G:A	reported	TRUE	textfile	exposure	0.34948	0.34948	0.0011969	42.3576
rs903347	-0.1006	0.008345	0.38663	T	C	1.81e-33	35356	11211_7_TBCE_TBCE	chr1	235423298	chr1:235423298:T:C	reported	TRUE	textfile	exposure	0.38663	0.38663	0.00409354	145.318
rs1043784	-0.1949	0.013075	0.10918	C	T	3e-50	35364	11212_7_TXNDC5_TXND5	chr6	7881698	chr6:7881698:C:T	reported	TRUE	textfile	exposure	0.10918	0.10918	0.00624394	222.186
rs149742777	0.5369	0.032627	0.01536	A	T	7.61e-61	35364	11212_7_TXNDC5_TXND5	chr6	7909587	chr6:7909587:A:T	reported	TRUE	textfile	exposure	0.01536	0.01536	0.00759903	270.775
rs149679123	0.2454	0.023765	0.03132	C	T	5.37e-25	35364	11212_7_TXNDC5_TXND5	chr6	7946842	chr6:7946842:C:T	reported	TRUE	textfile	exposure	0.03132	0.03132	0.00300611	106.623
rs13209436	0.2466	0.033498	0.0146	T	C	1.82e-13	35365	11212_7_TXNDC5_TXND5	chr6	8133259	chr6:8133259:T:C	reported	TRUE	textfile	exposure	0.0146	0.0146	0.00153006	54.1906
rs147800199	-0.2242	0.030878	0.01737	C	T	3.85e-13	35358	11214_40_DNAJB9_DNJB9	chr7	108229176	chr7:108229176:C:T	reported	TRUE	textfile	exposure	0.01737	0.01737	0.00148881	52.7167
rs11186737	-0.2914	0.009057	0.26326	T	C	4.15e-227	35366	11219_95_FGFBP3_FGFP3	chr10	91906592	chr10:91906592:T:C	reported	TRUE	textfile	exposure	0.26326	0.26326	0.0284377	1035.11
rs2209972	0.0685	0.008603	0.32527	T	C	1.69e-15	35364	11219_95_FGFBP3_FGFP3	chr10	92419271	chr10:92419271:T:C	reported	TRUE	textfile	exposure	0.32527	0.32527	0.00178954	63.3953
rs7385804	0.1606	0.008553	0.3515	A	C	1.18e-78	35357	11237_49_PCOLCE_PCOC1	chr7	100638347	chr7:100638347:A:C	reported	TRUE	textfile	exposure	0.3515	0.3515	0.00987346	352.557
rs60209506	-0.069	0.011333	0.14939	C	G	1.14e-09	35356	11237_49_PCOLCE_PCOC1	chr7	101295943	chr7:101295943:C:G	reported	TRUE	textfile	exposure	0.14939	0.14939	0.00104735	37.0667
rs111439465	-0.3172	0.029266	0.02068	A	G	2.26e-27	35349	11241_8_ASL_ARLY	chr7	66714711	chr7:66714711:A:G	reported	TRUE	textfile	exposure	0.02068	0.02068	0.00331224	117.467
rs10950053	-0.1399	0.010587	0.18497	A	T	7.31e-40	35349	11241_8_ASL_ARLY	chr7	66848890	chr7:66848890:A:T	reported	TRUE	textfile	exposure	0.18497	0.18497	0.00491555	174.608
rs12765966	-0.0677	0.009276	0.26825	T	C	2.92e-13	35358	11248_43_UROS_HEM4	chr10	125609040	chr10:125609040:T:C	reported	TRUE	textfile	exposure	0.26825	0.26825	0.00150423	53.2637
rs11244609	-0.0934	0.017086	0.06047	G	A	4.59e-08	35351	11248_43_UROS_HEM4	chr10	125691882	chr10:125691882:G:A	reported	TRUE	textfile	exposure	0.06047	0.06047	0.000844587	29.8805
rs1935451	-0.2956	0.013006	0.11027	A	G	2.33e-114	35365	11248_43_UROS_HEM4	chr10	125816857	chr10:125816857:A:G	reported	TRUE	textfile	exposure	0.11027	0.11027	0.0143963	516.531
rs6597746	-0.0703	0.011093	0.16283	A	G	2.34e-10	35366	11248_43_UROS_HEM4	chr10	126207193	chr10:126207193:A:G	reported	TRUE	textfile	exposure	0.16283	0.16283	0.00113432	40.1595
rs56320400	0.1359	0.022581	0.03337	G	A	1.76e-09	35346	11257_1_QDPR_DHPR	chr4	17381231	chr4:17381231:G:A	reported	TRUE	textfile	exposure	0.03337	0.03337	0.00102369	36.2183
rs75218392	-0.2005	0.019459	0.04573	G	A	6.8e-25	35346	11257_1_QDPR_DHPR	chr4	17400926	chr4:17400926:G:A	reported	TRUE	textfile	exposure	0.04573	0.04573	0.00299464	106.161
rs3822233	-0.3944	0.007528	0.27499	A	G	0	35346	11257_1_QDPR_DHPR	chr4	17509724	chr4:17509724:A:G	reported	TRUE	textfile	exposure	0.27499	0.27499	0.07206	2744.67
rs348452	0.1035	0.009509	0.23989	T	C	1.37e-27	35348	11265_8_ALDH1A1_Retinal_dehydrogenase_1	chr9	72938469	chr9:72938469:T:C	reported	TRUE	textfile	exposure	0.23989	0.23989	0.00334036	118.464
rs73191242	-0.2819	0.010228	0.2105	A	G	3.25e-167	35364	11266_8_SELPLG_SELPL	chr12	108620180	chr12:108620180:A:G	reported	TRUE	textfile	exposure	0.2105	0.2105	0.0210289	759.599
rs7298509	-0.0833	0.008479	0.45158	A	T	8.83e-23	35363	11266_8_SELPLG_SELPL	chr12	108638368	chr12:108638368:A:T	reported	TRUE	textfile	exposure	0.45158	0.45158	0.00272187	96.5109
rs4822435	0.0736	0.011705	0.1347	C	T	3.22e-10	35360	11273_176_GSTT2B_GSTT2	chr22	23738424	chr22:23738424:C:T	reported	TRUE	textfile	exposure	0.1347	0.1347	0.0011169	39.5356
rs5751777	-0.2648	0.00805	0.4353	TGATTGCAAAAAAAAAA	CGATTGCAAAAAAAAAA	2.76e-237	35361	11273_176_GSTT2B_GSTT2	chr22	23924860	chr22:23924860:TGATTGCAAAAAAAAAA:CGATTGCAAAAAAAAAA	reported	TRUE	textfile	exposure	0.4353	0.4353	0.0296913	1081.98
rs143467905	0.3016	0.038355	0.01126	T	A	3.74e-15	35360	11273_176_GSTT2B_GSTT2	chr22	24229687	chr22:24229687:T:A	reported	TRUE	textfile	exposure	0.01126	0.01126	0.00174561	61.8293
rs9608323	-0.0996	0.018117	0.0549	G	A	3.85e-08	35360	11273_176_GSTT2B_GSTT2	chr22	24706066	chr22:24706066:G:A	reported	TRUE	textfile	exposure	0.0549	0.0549	0.00085401	30.2219
rs10918270	-0.0493	0.008385	0.38885	A	G	4.12e-09	35352	11277_23_ATF6_ATF6A	chr1	161945711	chr1:161945711:A:G	reported	TRUE	textfile	exposure	0.38885	0.38885	0.000976898	34.5671
rs1894406	0.0616	0.008514	0.36353	TAGAGAG	CAGAGAG	4.66e-13	35428	11278_4_COL11A2_COL11A2	chr6	32819279	chr6:32819279:TAGAGAG:CAGAGAG	reported	TRUE	textfile	exposure	0.36353	0.36353	0.00147539	52.3443
rs2855437	0.2345	0.008434	0.37013	AAAGAGAGTC	GAAGAGAGTC	3.77e-170	35428	11278_4_COL11A2_COL11A2	chr6	33171178	chr6:33171178:AAAGAGAGTC:GAAGAGAGTC	reported	TRUE	textfile	exposure	0.37013	0.37013	0.0213549	773.026
rs12194518	0.1123	0.013137	0.11174	G	C	1.25e-17	35345	11278_4_COL11A2_COL11A2	chr6	33838172	chr6:33838172:G:C	reported	TRUE	textfile	exposure	0.11174	0.11174	0.0020632	73.0706
rs17806420	-0.1014	0.01007	0.19046	T	C	7.54e-24	35369	11287_14_CYB5A_Cytochrome_b5	chr18	74316132	chr18:74316132:T:C	reported	TRUE	textfile	exposure	0.19046	0.19046	0.00285858	101.389
rs4919682	0.1203	0.008959	0.27588	T	C	4.15e-41	35360	11288_26_NT5C2_5NTC	chr10	102824573	chr10:102824573:T:C	reported	TRUE	textfile	exposure	0.27588	0.27588	0.00507331	180.297
rs2073340	-0.0607	0.010063	0.19766	G	C	1.62e-09	35359	11288_26_NT5C2_5NTC	chr10	103783998	chr10:103783998:G:C	reported	TRUE	textfile	exposure	0.19766	0.19766	0.00102796	36.3829
rs2235256	-0.1315	0.008083	0.4708	G	A	1.67e-59	35340	11302_237_TNR_TENR	chr1	175599911	chr1:175599911:G:A	reported	TRUE	textfile	exposure	0.4708	0.4708	0.0074336	264.656
rs28538178	0.1458	0.026558	0.02298	G	T	4.02e-08	35351	11308_8_CREB3L4_CR3L4	chr1	153576232	chr1:153576232:G:T	reported	TRUE	textfile	exposure	0.02298	0.02298	0.000851829	30.137
rs34074094	-0.2458	0.030518	0.01714	C	G	7.99e-16	35354	11308_8_CREB3L4_CR3L4	chr1	153778262	chr1:153778262:C:G	reported	TRUE	textfile	exposure	0.01714	0.01714	0.00183154	64.8675
rs6671362	0.1992	0.008016	0.45722	G	A	2.64e-136	35356	11308_8_CREB3L4_CR3L4	chr1	153971312	chr1:153971312:G:A	reported	TRUE	textfile	exposure	0.45722	0.45722	0.0171664	617.502
rs118079346	-0.1582	0.023725	0.02961	G	T	2.59e-11	35363	11313_100_PCBD1_PHS	chr10	70023730	chr10:70023730:G:T	reported	TRUE	textfile	exposure	0.02961	0.02961	0.00125576	44.4607
rs72809253	-0.1489	0.022689	0.03429	A	G	5.29e-11	35363	11313_100_PCBD1_PHS	chr10	70408681	chr10:70408681:A:G	reported	TRUE	textfile	exposure	0.03429	0.03429	0.00121641	43.066
rs149422142	-0.1842	0.02293	0.03247	T	C	9.51e-16	35361	11313_100_PCBD1_PHS	chr10	70549475	chr10:70549475:T:C	reported	TRUE	textfile	exposure	0.03247	0.03247	0.00182161	64.5278
rs2541232	0.0533	0.008041	0.48684	A	G	3.38e-11	35367	11313_100_PCBD1_PHS	chr10	70761174	chr10:70761174:A:G	reported	TRUE	textfile	exposure	0.48684	0.48684	0.00124079	43.9349
rs844124	0.1279	0.008608	0.31975	T	C	6.08e-50	35367	11313_100_PCBD1_PHS	chr10	70889673	chr10:70889673:T:C	reported	TRUE	textfile	exposure	0.31975	0.31975	0.00620349	220.756
rs11596669	-0.1499	0.018463	0.05099	A	G	4.71e-16	35366	11313_100_PCBD1_PHS	chr10	70966791	chr10:70966791:A:G	reported	TRUE	textfile	exposure	0.05099	0.05099	0.00186039	65.9135
rs78912960	0.0465	0.007628	0.35255	A	G	1.09e-09	35418	11330_15_CSNK2B_CSK2B	chr6	32538131	chr6:32538131:A:G	reported	TRUE	textfile	exposure	0.35255	0.35255	0.00104811	37.1587
rs13413887	0.1736	0.009428	0.23192	G	A	1.04e-75	35352	11333_82_ARHGAP25_RHG25	chr2	68769536	chr2:68769536:G:A	reported	TRUE	textfile	exposure	0.23192	0.23192	0.00949951	339.028
rs146899805	0.2313	0.022476	0.03072	T	C	7.76e-25	35347	11347_9_TALDO1_Transaldolase	chr11	528764	chr11:528764:T:C	reported	TRUE	textfile	exposure	0.03072	0.03072	0.00298718	105.898
rs143912793	0.2024	0.018977	0.04336	A	G	1.47e-26	35349	11347_9_TALDO1_Transaldolase	chr11	726824	chr11:726824:A:G	reported	TRUE	textfile	exposure	0.04336	0.04336	0.0032077	113.747
rs72849433	0.1117	0.018131	0.05164	C	T	7.24e-10	35350	11347_9_TALDO1_Transaldolase	chr11	1378104	chr11:1378104:C:T	reported	TRUE	textfile	exposure	0.05164	0.05164	0.00107252	37.9523
rs72949337	-0.2345	0.027244	0.02224	T	C	7.46e-18	35359	11351_233_NHEJ1_NHEJ1	chr2	218238159	chr2:218238159:T:C	reported	TRUE	textfile	exposure	0.02224	0.02224	0.00209091	74.0831
rs115279228	-0.3047	0.026332	0.02267	T	C	5.74e-31	35354	11351_233_NHEJ1_NHEJ1	chr2	218914477	chr2:218914477:T:C	reported	TRUE	textfile	exposure	0.02267	0.02267	0.00377309	133.891
rs142913615	-0.2908	0.032717	0.01519	A	C	6.21e-19	35363	11351_233_NHEJ1_NHEJ1	chr2	219546006	chr2:219546006:A:C	reported	TRUE	textfile	exposure	0.01519	0.01519	0.00222907	78.9982
rs11031142	-0.055	0.008113	0.43826	T	C	1.21e-11	35366	11360_39_RRM1_RRM1	chr11	4153145	chr11:4153145:T:C	reported	TRUE	textfile	exposure	0.43826	0.43826	0.00129781	45.9555
rs13125919	0.1137	0.012768	0.11491	T	C	5.34e-19	35337	11369_23_ADH5_ADHX	chr4	99078697	chr4:99078697:T:C	reported	TRUE	textfile	exposure	0.11491	0.11491	0.00223909	79.2959
rs28894371	-0.3572	0.019159	0.04599	A	G	1.43e-77	35337	11369_23_ADH5_ADHX	chr4	99083469	chr4:99083469:A:G	reported	TRUE	textfile	exposure	0.04599	0.04599	0.00974084	347.578
rs140859990	-0.0876	0.015731	0.06924	A	G	2.57e-08	35326	11377_19_ADH7_ADH7	chr4	98535222	chr4:98535222:A:G	reported	TRUE	textfile	exposure	0.06924	0.06924	0.000877041	31.0078
rs6846835	-0.0882	0.009418	0.23836	C	T	7.61e-21	35335	11377_19_ADH7_ADH7	chr4	99350990	chr4:99350990:C:T	reported	TRUE	textfile	exposure	0.23836	0.23836	0.00247593	87.6991
rs17529509	-0.4233	0.015258	0.0721	A	C	2.17e-169	35334	11377_19_ADH7_ADH7	chr4	99430279	chr4:99430279:A:C	reported	TRUE	textfile	exposure	0.0721	0.0721	0.0213182	769.621
rs716556	0.0586	0.008443	0.35028	A	G	3.9e-12	35333	11377_19_ADH7_ADH7	chr4	99763644	chr4:99763644:A:G	reported	TRUE	textfile	exposure	0.35028	0.35028	0.00136154	48.17
rs72729008	-0.1204	0.011458	0.14326	A	G	7.9e-26	35348	11378_37_SYK_KSYK	chr9	90813267	chr9:90813267:A:G	reported	TRUE	textfile	exposure	0.14326	0.14326	0.00311398	110.411
rs2272953	-0.1072	0.015087	0.07783	C	T	1.2e-12	35358	11388_75_WFDC2_HE4	chr20	45481252	chr20:45481252:C:T	reported	TRUE	textfile	exposure	0.07783	0.07783	0.00142586	50.4846
rs74985355	0.3072	0.031925	0.01592	A	G	6.42e-22	35350	11390_24_CA8_Carbonic_Anhydrase_VIII	chr8	59610315	chr8:59610315:A:G	reported	TRUE	textfile	exposure	0.01592	0.01592	0.00261249	92.5883
rs71521474	0.0782	0.010085	0.19607	T	A	8.92e-15	35350	11390_24_CA8_Carbonic_Anhydrase_VIII	chr8	60046762	chr8:60046762:T:A	reported	TRUE	textfile	exposure	0.19607	0.19607	0.00169799	60.1225
rs56227154	0.3686	0.006803	0.40113	G	C	0	35350	11390_24_CA8_Carbonic_Anhydrase_VIII	chr8	60238324	chr8:60238324:G:C	reported	TRUE	textfile	exposure	0.40113	0.40113	0.0766784	2935.52
rs74701322	0.432	0.02761	0.02099	G	A	3.51e-55	35350	11390_24_CA8_Carbonic_Anhydrase_VIII	chr8	60244268	chr8:60244268:G:A	reported	TRUE	textfile	exposure	0.02099	0.02099	0.00687778	244.799
rs76601506	-0.1723	0.026853	0.0224	A	G	1.4e-10	35350	11390_24_CA8_Carbonic_Anhydrase_VIII	chr8	60587171	chr8:60587171:A:G	reported	TRUE	textfile	exposure	0.0224	0.0224	0.00116329	41.1681
rs7819622	0.151	0.01173	0.13411	A	G	6.39e-38	35350	11390_24_CA8_Carbonic_Anhydrase_VIII	chr8	60910566	chr8:60910566:A:G	reported	TRUE	textfile	exposure	0.13411	0.13411	0.00466592	165.704
rs11852766	0.0513	0.008472	0.49986	G	A	1.4e-09	35346	11424_4_FAH_FAAA	chr15	79336115	chr15:79336115:G:A	reported	TRUE	textfile	exposure	0.49986	0.49986	0.00103627	36.6639
rs143014869	0.1712	0.0206	0.04515	A	G	9.52e-17	35349	11424_4_FAH_FAAA	chr15	80019222	chr15:80019222:A:G	reported	TRUE	textfile	exposure	0.04515	0.04515	0.00195006	69.0635
rs578103336	-0.1007	0.008742	0.38737	A	C	1.06e-30	35347	11424_4_FAH_FAAA	chr15	80152657	chr15:80152657:A:C	reported	TRUE	textfile	exposure	0.38737	0.38737	0.00373988	132.682
rs11555096	-1.4758	0.021891	0.02305	T	C	0	35347	11424_4_FAH_FAAA	chr15	80180184	chr15:80180184:T:C	reported	TRUE	textfile	exposure	0.02305	0.02305	0.11393	4544.64
rs77218477	-0.2688	0.021103	0.04205	T	C	3.67e-37	35347	11424_4_FAH_FAAA	chr15	80391648	chr15:80391648:T:C	reported	TRUE	textfile	exposure	0.04205	0.04205	0.00456908	162.235
rs12908321	0.0726	0.009317	0.29409	C	T	6.6e-15	35347	11424_4_FAH_FAAA	chr15	80463430	chr15:80463430:C:T	reported	TRUE	textfile	exposure	0.29409	0.29409	0.00171484	60.7151
rs1328599	-0.1318	0.017448	0.05752	T	G	4.22e-14	35358	11428_31_PDLIM1_PDLI1	chr10	95294018	chr10:95294018:T:G	reported	TRUE	textfile	exposure	0.05752	0.05752	0.00161121	57.0578
rs11613698	0.6892	0.031999	0.01726	A	G	6.8e-103	35412	11431_235_RECQL_RECQ1	chr12	20590513	chr12:20590513:A:G	reported	TRUE	textfile	exposure	0.01726	0.01726	0.0129305	463.867
rs112755939	1.054	0.038132	0.0119	C	G	3.62e-168	35415	11431_235_RECQL_RECQ1	chr12	21289401	chr12:21289401:C:G	reported	TRUE	textfile	exposure	0.0119	0.0119	0.0211176	763.972
rs118171527	0.5176	0.021661	0.03726	C	T	3.42e-126	35415	11431_235_RECQL_RECQ1	chr12	21445952	chr12:21445952:C:T	reported	TRUE	textfile	exposure	0.03726	0.03726	0.0158671	570.962
rs76728072	0.6894	0.028359	0.02121	G	A	1.55e-130	35413	11431_235_RECQL_RECQ1	chr12	21924253	chr12:21924253:G:A	reported	TRUE	textfile	exposure	0.02121	0.02121	0.0164138	590.93
rs17720606	-0.0635	0.00874	0.28657	A	C	3.71e-13	35358	11441_11_PYGL_PYGL	chr14	50864597	chr14:50864597:A:C	reported	TRUE	textfile	exposure	0.28657	0.28657	0.0014907	52.7837
rs73284790	-0.1914	0.014063	0.08333	A	G	3.5e-42	35361	11441_11_PYGL_PYGL	chr14	50902292	chr14:50902292:A:G	reported	TRUE	textfile	exposure	0.08333	0.08333	0.00521116	185.227
rs4646787	0.1267	0.008277	0.33581	G	A	6.82e-53	35353	11480_1_ALDH3A1_Aldehyde_dehydrogenase__class_3	chr17	19745936	chr17:19745936:G:A	reported	TRUE	textfile	exposure	0.33581	0.33581	0.00658434	234.306
rs7225351	0.0553	0.008561	0.3346	A	G	1.05e-10	35356	11493_169_DYNLL2_DYL2	chr17	58077650	chr17:58077650:A:G	reported	TRUE	textfile	exposure	0.3346	0.3346	0.00117876	41.7231
rs56953345	-0.0649	0.01114	0.15665	G	A	5.69e-09	35358	11510_31_APOL1_Apo_L1	chr22	35429640	chr22:35429640:G:A	reported	TRUE	textfile	exposure	0.15665	0.15665	0.000958991	33.9386
rs377486200	-0.1056	0.015154	0.08154	A	T	3.2e-12	35362	11510_31_APOL1_Apo_L1	chr22	36187362	chr22:36187362:A:T	reported	TRUE	textfile	exposure	0.08154	0.08154	0.00137133	48.5566
rs136148	0.3517	0.007031	0.2486	T	C	0	35358	11510_31_APOL1_Apo_L1	chr22	36256885	chr22:36256885:T:C	reported	TRUE	textfile	exposure	0.2486	0.2486	0.0660889	2501.99
rs3886200	0.0877	0.008183	0.42754	T	C	8.43e-27	35357	11510_31_APOL1_Apo_L1	chr22	36267581	chr22:36267581:T:C	reported	TRUE	textfile	exposure	0.42754	0.42754	0.0032381	114.855
rs738280	0.0691	0.008542	0.34397	A	C	6.02e-16	35374	11510_31_APOL1_Apo_L1	chr22	36398434	chr22:36398434:A:C	reported	TRUE	textfile	exposure	0.34397	0.34397	0.0018465	65.4353
rs831630	-0.1828	0.008567	0.32663	T	C	5.1e-101	35356	11514_196_CD59_CD59	chr11	33721473	chr11:33721473:T:C	reported	TRUE	textfile	exposure	0.32663	0.32663	0.0127138	455.271
rs4756046	0.092	0.014961	0.08105	A	C	7.77e-10	35357	11514_196_CD59_CD59	chr11	33821025	chr11:33821025:A:C	reported	TRUE	textfile	exposure	0.08105	0.08105	0.00106835	37.812
rs10836121	-0.0712	0.008107	0.48319	T	C	1.6e-18	35357	11514_196_CD59_CD59	chr11	33848167	chr11:33848167:T:C	reported	TRUE	textfile	exposure	0.48319	0.48319	0.0021768	77.1285
rs2241883	-0.1095	0.008602	0.32536	C	T	4.04e-37	35342	11516_7_FABP1_FABPL	chr2	88124547	chr2:88124547:C:T	reported	TRUE	textfile	exposure	0.32536	0.32536	0.00456406	162.033
rs45510602	-0.0668	0.01023	0.19079	T	C	6.58e-11	35371	11530_37_HMBS_HEM3	chr11	119046875	chr11:119046875:T:C	reported	TRUE	textfile	exposure	0.19079	0.19079	0.00120401	42.6361
rs3813498	-0.0634	0.010373	0.18042	T	C	9.84e-10	35365	11540_37_FOXO3_FOXO3A	chr6	108622962	chr6:108622962:T:C	reported	TRUE	textfile	exposure	0.18042	0.18042	0.00105521	37.3547
rs7967954	0.0595	0.008003	0.42293	A	G	1.05e-13	35359	11543_84_LIMA1_LIMA1	chr12	50279701	chr12:50279701:A:G	reported	TRUE	textfile	exposure	0.42293	0.42293	0.00156081	55.2718
rs4978949	-0.0654	0.008105	0.39608	G	A	7.09e-16	35363	11547_84_MUSK_MUSK	chr9	110608789	chr9:110608789:G:A	reported	TRUE	textfile	exposure	0.39608	0.39608	0.00183781	65.1066
rs2136264	-0.0658	0.008799	0.30497	C	T	7.55e-14	35360	11568_2_FKBP1B_FKB1B	chr2	24020257	chr2:24020257:C:T	reported	TRUE	textfile	exposure	0.30497	0.30497	0.00157902	55.9192
rs55788848	-0.2587	0.009962	0.20849	T	C	1.09e-148	35360	11568_2_FKBP1B_FKB1B	chr2	24045851	chr2:24045851:T:C	reported	TRUE	textfile	exposure	0.20849	0.20849	0.0187147	674.334
rs12668458	0.051	0.008081	0.43846	C	T	2.77e-10	35323	11606_22_DNAJB6_DNJB6	chr7	157352780	chr7:157352780:C:T	reported	TRUE	textfile	exposure	0.43846	0.43846	0.00112632	39.8277
rs145432257	-0.2357	0.03955	0.01038	G	T	2.53e-09	35336	11615_16_DAPP1_DAPP1	chr4	99267952	chr4:99267952:G:T	reported	TRUE	textfile	exposure	0.01038	0.01038	0.00100409	35.5142
rs2282588	-0.0823	0.008167	0.47444	A	T	6.97e-24	35333	11615_16_DAPP1_DAPP1	chr4	99817240	chr4:99817240:A:T	reported	TRUE	textfile	exposure	0.47444	0.47444	0.00286581	101.543
rs7388446	-0.0639	0.008104	0.49694	T	C	3.15e-15	34527	11616_9_HSF1_HSF1	chr8	144301721	chr8:144301721:T:C	reported	TRUE	textfile	exposure	0.49694	0.49694	0.00179747	62.1695
rs2789422	-0.0937	0.008326	0.39624	A	G	2.23e-29	35344	11636_33_TAGLN2_Transgelin_2	chr1	159922298	chr1:159922298:A:G	reported	TRUE	textfile	exposure	0.39624	0.39624	0.00357057	126.643
rs9917729	0.0524	0.008024	0.42993	T	A	6.55e-11	35362	11643_73_DTX3L_DTX3L	chr3	122566854	chr3:122566854:T:A	reported	TRUE	textfile	exposure	0.42993	0.42993	0.00120454	42.6438
rs35072345	-0.107	0.017319	0.0577	C	T	6.48e-10	35359	11646_4_CHST9_Carbohydrate_sulfotransferase_9	chr18	26819687	chr18:26819687:C:T	reported	TRUE	textfile	exposure	0.0577	0.0577	0.00107833	38.1678
rs1485803	-0.0901	0.008312	0.40187	A	G	2.23e-27	35361	11646_4_CHST9_Carbohydrate_sulfotransferase_9	chr18	27046925	chr18:27046925:A:G	reported	TRUE	textfile	exposure	0.40187	0.40187	0.00331187	117.494
rs9953270	0.2596	0.008573	0.32985	C	T	2.07e-201	35361	11646_4_CHST9_Carbohydrate_sulfotransferase_9	chr18	27107407	chr18:27107407:C:T	reported	TRUE	textfile	exposure	0.32985	0.32985	0.0252756	916.894
rs9957937	0.1006	0.016293	0.06615	A	G	6.64e-10	35361	11646_4_CHST9_Carbohydrate_sulfotransferase_9	chr18	27525220	chr18:27525220:A:G	reported	TRUE	textfile	exposure	0.06615	0.06615	0.00107696	38.1214
rs76793683	-0.1202	0.017708	0.05677	A	C	1.14e-11	35326	11649_3_SMAP1_SMAP1	chr6	70438593	chr6:70438593:A:C	reported	TRUE	textfile	exposure	0.05677	0.05677	0.00130259	46.0729
rs2842061	-0.3223	0.009275	0.25515	A	G	1.5e-264	35323	11649_3_SMAP1_SMAP1	chr6	70634174	chr6:70634174:A:G	reported	TRUE	textfile	exposure	0.25515	0.25515	0.033055	1207.45
rs147236212	0.2081	0.020295	0.04201	G	A	1.14e-24	35324	11649_3_SMAP1_SMAP1	chr6	70944004	chr6:70944004:G:A	reported	TRUE	textfile	exposure	0.04201	0.04201	0.0029676	105.134
rs12203753	0.1906	0.021176	0.03938	T	C	2.25e-19	35323	11649_3_SMAP1_SMAP1	chr6	71221481	chr6:71221481:T:C	reported	TRUE	textfile	exposure	0.03938	0.03938	0.00228826	81.009
rs117136557	0.1671	0.021457	0.0354	C	T	6.82e-15	35373	11656_110_EVL_EVL	chr14	99822278	chr14:99822278:C:T	reported	TRUE	textfile	exposure	0.0354	0.0354	0.00171159	60.6443
rs17099126	0.1573	0.022331	0.03319	A	G	1.87e-12	35374	11656_110_EVL_EVL	chr14	99846720	chr14:99846720:A:G	reported	TRUE	textfile	exposure	0.03319	0.03319	0.00140071	49.6154
rs76401008	0.2063	0.00907	0.27244	T	C	1.61e-114	35371	11656_110_EVL_EVL	chr14	99949286	chr14:99949286:T:C	reported	TRUE	textfile	exposure	0.27244	0.27244	0.0144155	517.32
rs2767355	-0.1023	0.010836	0.16134	A	G	3.7e-21	35375	11656_110_EVL_EVL	chr14	100016044	chr14:100016044:A:G	reported	TRUE	textfile	exposure	0.16134	0.16134	0.00251318	89.1228
rs62389053	-0.076	0.011337	0.14639	T	C	2.03e-11	35348	11659_31_CLINT1_EPN4	chr5	157863943	chr5:157863943:T:C	reported	TRUE	textfile	exposure	0.14639	0.14639	0.00126974	44.9372
rs55722757	0.0733	0.009314	0.24309	CGTCTCAAAAAAAAAAAAAAAAT	CGTCTCAAAAAAAAAAAATAAAT	3.56e-15	35346	11681_8_AGFG1_NUPL	chr2	227496436	chr2:227496436:CGTCTCAAAAAAAAAAAAAAAAT:CGTCTCAAAAAAAAAAAATAAAT	reported	TRUE	textfile	exposure	0.24309	0.24309	0.00174918	61.9314
rs11679534	-0.0965	0.008292	0.35267	T	C	2.67e-31	35346	11681_8_AGFG1_NUPL	chr2	227575661	chr2:227575661:T:C	reported	TRUE	textfile	exposure	0.35267	0.35267	0.00381711	135.429
rs538077666	-0.1622	0.027939	0.0229	T	G	6.42e-09	35350	11696_7_CRABP2_RABP2	chr1	156392718	chr1:156392718:T:G	reported	TRUE	textfile	exposure	0.0229	0.0229	0.000952526	33.702
rs10494305	0.0865	0.014891	0.08671	T	C	6.29e-09	35351	11696_7_CRABP2_RABP2	chr1	156430268	chr1:156430268:T:C	reported	TRUE	textfile	exposure	0.08671	0.08671	0.000953605	33.7412
rs3806412	0.2938	0.008302	0.42605	T	G	2.5e-274	35348	11696_7_CRABP2_RABP2	chr1	156706761	chr1:156706761:T:G	reported	TRUE	textfile	exposure	0.42605	0.42605	0.0342178	1252.31
rs3806418	0.0637	0.008491	0.40329	G	C	6.28e-14	35351	11696_7_CRABP2_RABP2	chr1	156741833	chr1:156741833:G:C	reported	TRUE	textfile	exposure	0.40329	0.40329	0.00158953	56.2777
rs12727705	0.1044	0.017935	0.05685	T	C	5.84e-09	35356	11696_7_CRABP2_RABP2	chr1	157137822	chr1:157137822:T:C	reported	TRUE	textfile	exposure	0.05685	0.05685	0.000957457	33.8824
rs56307603	-0.0917	0.011035	0.15132	C	T	9.57e-17	35293	11708_2_LCN1_LCN1	chr9	135514751	chr9:135514751:C:T	reported	TRUE	textfile	exposure	0.15132	0.15132	0.00195279	69.0509
rs61265945	-0.2069	0.019392	0.04318	A	G	1.42e-26	35350	11969_5_S100A2_S100A2	chr1	153549049	chr1:153549049:A:G	reported	TRUE	textfile	exposure	0.04318	0.04318	0.00320989	113.829
rs75282796	-0.414	0.038293	0.01112	C	T	3.04e-27	35351	11969_5_S100A2_S100A2	chr1	153561364	chr1:153561364:C:T	reported	TRUE	textfile	exposure	0.01112	0.01112	0.00329554	116.879
rs118126964	0.1994	0.027265	0.02107	T	C	2.6e-13	35021	12008_3_CD7_CD7	chr17	82218823	chr17:82218823:T:C	reported	TRUE	textfile	exposure	0.02107	0.02107	0.00152492	53.4828
rs140403190	0.1492	0.023656	0.02719	TAGCCAGGG	TAGCCAGGC	2.84e-10	35014	12008_3_CD7_CD7	chr17	82263032	chr17:82263032:TAGCCAGGG:TAGCCAGGC	reported	TRUE	textfile	exposure	0.02719	0.02719	0.0011348	39.7768
rs3176831	-0.4495	0.019569	0.04122	T	C	9.29e-117	35011	12008_3_CD7_CD7	chr17	82314615	chr17:82314615:T:C	reported	TRUE	textfile	exposure	0.04122	0.04122	0.0148464	527.591
rs117850386	0.1457	0.026348	0.02277	G	C	3.2e-08	35013	12008_3_CD7_CD7	chr17	82357560	chr17:82357560:G:C	reported	TRUE	textfile	exposure	0.02277	0.02277	0.0008726	30.5773
rs73564493	-0.2542	0.01826	0.0507	A	G	4.73e-44	35371	12016_60_CBL_CBL	chr11	119185564	chr11:119185564:A:G	reported	TRUE	textfile	exposure	0.0507	0.0507	0.00544915	193.787
rs6467547	0.0485	0.008105	0.47245	TTTTTTTT	GTTTTTTT	2.18e-09	35347	12020_39_BPGM_PMGE	chr7	134649174	chr7:134649174:TTTTTTTT:GTTTTTTT	reported	TRUE	textfile	exposure	0.47245	0.47245	0.00101201	35.8058
rs6457457	0.1833	0.016383	0.06527	T	C	4.64e-29	35432	12041_33_HSPA1L_HS71L	chr6	31910331	chr6:31910331:T:C	reported	TRUE	textfile	exposure	0.06527	0.06527	0.00352055	125.174
rs550671	0.1855	0.011605	0.14045	T	C	1.64e-57	35431	12041_33_HSPA1L_HS71L	chr6	31976816	chr6:31976816:T:C	reported	TRUE	textfile	exposure	0.14045	0.14045	0.00715968	255.489
rs538958533	0.1006	0.013204	0.09889	A	T	2.56e-14	35430	12041_33_HSPA1L_HS71L	chr6	32487054	chr6:32487054:A:T	reported	TRUE	textfile	exposure	0.09889	0.09889	0.0016357	58.0444
rs116334170	0.0547	0.008259	0.39997	C	G	3.52e-11	35429	12041_33_HSPA1L_HS71L	chr6	32630723	chr6:32630723:C:G	reported	TRUE	textfile	exposure	0.39997	0.39997	0.00123658	43.8627
rs11589734	0.0954	0.007619	0.45192	A	G	5.73e-36	35362	12329_21_RPS6KA1_KS6A1	chr1	26534508	chr1:26534508:A:G	reported	TRUE	textfile	exposure	0.45192	0.45192	0.00441411	156.775
rs144706079	0.2088	0.012931	0.10789	AATTATTTTTTTTTTTG	GATTATTTTTTTTTTTG	1.19e-58	35344	12333_87_RPIA_RPIA	chr2	88769490	chr2:88769490:AATTATTTTTTTTTTTG:GATTATTTTTTTTTTTG	reported	TRUE	textfile	exposure	0.10789	0.10789	0.007323	260.719
rs371291303	-0.3573	0.029019	0.01946	A	G	7.76e-35	35345	12333_87_RPIA_RPIA	chr2	88789584	chr2:88789584:A:G	reported	TRUE	textfile	exposure	0.01946	0.01946	0.00427085	151.592
rs854784	0.3242	0.00603	0.44332	T	C	0	35347	12334_25_SHMT1_cSHMT	chr17	18137376	chr17:18137376:T:C	reported	TRUE	textfile	exposure	0.44332	0.44332	0.0755963	2890.46
rs80078274	-0.3156	0.010254	0.19402	A	G	5.18e-208	35347	12334_25_SHMT1_cSHMT	chr17	18638794	chr17:18638794:A:G	reported	TRUE	textfile	exposure	0.19402	0.19402	0.0261005	947.246
rs12602546	0.1614	0.008144	0.48348	A	G	2.05e-87	35348	12334_25_SHMT1_cSHMT	chr17	18741051	chr17:18741051:A:G	reported	TRUE	textfile	exposure	0.48348	0.48348	0.0109892	392.742
rs548115891	0.1836	0.024222	0.03049	A	G	3.46e-14	35350	12334_25_SHMT1_cSHMT	chr17	19117871	chr17:19117871:A:G	reported	TRUE	textfile	exposure	0.03049	0.03049	0.00162267	57.4514
rs35650653	0.0838	0.010851	0.19091	T	A	1.14e-14	35371	12338_27_EGFLAM_EGFLA	chr5	38287592	chr5:38287592:T:A	reported	TRUE	textfile	exposure	0.19091	0.19091	0.00168333	59.6381
rs2589775	-0.1793	0.010953	0.18933	G	A	3.1e-60	35364	12338_27_EGFLAM_EGFLA	chr5	38381304	chr5:38381304:G:A	reported	TRUE	textfile	exposure	0.18933	0.18933	0.00752064	267.96
rs113400125	0.6904	0.026494	0.02654	T	C	1.08e-149	35367	12338_27_EGFLAM_EGFLA	chr5	38406149	chr5:38406149:T:C	reported	TRUE	textfile	exposure	0.02654	0.02654	0.0188386	679.019
rs62285629	-0.0584	0.00934	0.23426	A	T	4.03e-10	35202	12343_14_ACAP2_CENB2	chr3	195469445	chr3:195469445:A:T	reported	TRUE	textfile	exposure	0.23426	0.23426	0.00110939	39.0937
rs6958168	0.0729	0.01072	0.17184	G	T	1.05e-11	35343	12347_29_CCM2_CCM2	chr7	44980215	chr7:44980215:G:T	reported	TRUE	textfile	exposure	0.17184	0.17184	0.00130675	46.2425
rs7508539	-0.1091	0.008178	0.35986	A	G	1.34e-40	35365	12348_46_SARS2_SYSM	chr19	38926800	chr19:38926800:A:G	reported	TRUE	textfile	exposure	0.35986	0.35986	0.00500728	177.963
rs77500696	0.1349	0.010203	0.19499	A	T	6.58e-40	35344	12356_65_SRI_Sorcin	chr7	88311266	chr7:88311266:A:T	reported	TRUE	textfile	exposure	0.19499	0.19499	0.00492164	174.801
rs192565874	-0.1519	0.013067	0.10328	A	G	3.09e-31	35359	12357_41_SNAP29_SNP29	chr22	20688681	chr22:20688681:A:G	reported	TRUE	textfile	exposure	0.10328	0.10328	0.00380721	135.126
rs34570682	-0.1165	0.00837	0.33429	A	G	4.91e-44	35347	12366_16_CRYGD_CRGD	chr2	208114213	chr2:208114213:A:G	reported	TRUE	textfile	exposure	0.33429	0.33429	0.00545098	193.721
rs141749430	-0.174	0.020348	0.0434	A	G	1.22e-17	35362	12370_30_APOF_Apo_F	chr12	55806511	chr12:55806511:A:G	reported	TRUE	textfile	exposure	0.0434	0.0434	0.00206358	73.119
rs2020854	-0.3125	0.014558	0.09012	C	T	3.22e-102	35358	12370_30_APOF_Apo_F	chr12	56349583	chr12:56349583:C:T	reported	TRUE	textfile	exposure	0.09012	0.09012	0.0128643	460.757
rs111794954	-0.1083	0.017828	0.06081	C	G	1.24e-09	35357	12370_30_APOF_Apo_F	chr12	56379663	chr12:56379663:C:G	reported	TRUE	textfile	exposure	0.06081	0.06081	0.00104261	36.9001
rs4759252	0.1284	0.013151	0.1173	GTCTCA	ATCTCA	1.62e-22	35359	12370_30_APOF_Apo_F	chr12	56567381	chr12:56567381:GTCTCA:ATCTCA	reported	TRUE	textfile	exposure	0.1173	0.1173	0.00268871	95.3209
rs3024961	-0.1431	0.022062	0.03685	C	T	8.81e-11	35359	12370_30_APOF_Apo_F	chr12	57103388	chr12:57103388:C:T	reported	TRUE	textfile	exposure	0.03685	0.03685	0.00118843	42.0693
rs137938628	0.1388	0.022461	0.03207	A	T	6.43e-10	35372	12381_26_CBR1_CBR1	chr21	35649938	chr21:35649938:A:T	reported	TRUE	textfile	exposure	0.03207	0.03207	0.00107843	38.1853
rs76856299	0.1437	0.01889	0.04844	C	A	2.8e-14	35374	12381_26_CBR1_CBR1	chr21	35945598	chr21:35945598:C:A	reported	TRUE	textfile	exposure	0.04844	0.04844	0.00163326	57.8662
rs16993864	-0.9106	0.024356	0.02638	A	C	6.44e-306	35374	12381_26_CBR1_CBR1	chr21	36074301	chr21:36074301:A:C	reported	TRUE	textfile	exposure	0.02638	0.02638	0.0380127	1397.72
rs149505588	-0.1561	0.024692	0.02727	A	C	2.58e-10	35370	12381_26_CBR1_CBR1	chr21	36593035	chr21:36593035:A:C	reported	TRUE	textfile	exposure	0.02727	0.02727	0.00112867	39.964
rs72742021	-0.101	0.011138	0.16726	T	C	1.22e-19	35345	12386_11_RNPEP_AMPB	chr1	201757429	chr1:201757429:T:C	reported	TRUE	textfile	exposure	0.16726	0.16726	0.00232109	82.225
rs2678208	-0.2003	0.011957	0.14123	G	T	5.45e-63	35347	12386_11_RNPEP_AMPB	chr1	201853976	chr1:201853976:G:T	reported	TRUE	textfile	exposure	0.14123	0.14123	0.00787645	280.603
rs6702334	0.2934	0.008602	0.3535	A	T	5.86e-255	35346	12386_11_RNPEP_AMPB	chr1	201985696	chr1:201985696:A:T	reported	TRUE	textfile	exposure	0.3535	0.3535	0.0318652	1163.31
rs3795594	0.1058	0.017139	0.06427	G	C	6.7e-10	35349	12386_11_RNPEP_AMPB	chr1	202123204	chr1:202123204:G:C	reported	TRUE	textfile	exposure	0.06427	0.06427	0.00107685	38.1045
rs2292260	-0.2589	0.015087	0.07367	A	G	5.22e-66	35343	12387_7_PDLIM4_PDLI4	chr5	132271243	chr5:132271243:A:G	reported	TRUE	textfile	exposure	0.07367	0.07367	0.00826326	294.465
rs141298312	-0.2373	0.022813	0.02987	A	G	2.42e-25	35343	12395_86_DARS2_SYDM	chr1	173839539	chr1:173839539:A:G	reported	TRUE	textfile	exposure	0.02987	0.02987	0.00305211	108.195
rs72914144	0.0667	0.010322	0.18304	T	C	1.04e-10	35359	12396_19_HIBCH_HIBCH	chr2	189377017	chr2:189377017:T:C	reported	TRUE	textfile	exposure	0.18304	0.18304	0.00117954	41.7541
rs78925766	-0.1841	0.03251	0.01409	A	G	1.49e-08	35361	12396_19_HIBCH_HIBCH	chr2	190031517	chr2:190031517:A:G	reported	TRUE	textfile	exposure	0.01409	0.01409	0.000906057	32.0663
rs2582770	0.3255	0.006959	0.38746	C	A	0	35369	12396_19_HIBCH_HIBCH	chr2	190272068	chr2:190272068:C:A	reported	TRUE	textfile	exposure	0.38746	0.38746	0.0582532	2187.68
rs3860472	-0.1389	0.02005	0.0408	T	C	4.27e-12	35366	12396_19_HIBCH_HIBCH	chr2	190814465	chr2:190814465:T:C	reported	TRUE	textfile	exposure	0.0408	0.0408	0.00135519	47.99
rs884298	0.0532	0.00903	0.27229	A	G	3.83e-09	35371	12399_194_CCDC50_CCD50	chr3	192008809	chr3:192008809:A:G	reported	TRUE	textfile	exposure	0.27229	0.27229	0.000980335	34.7075
rs303510	-0.0626	0.008299	0.37629	C	T	4.59e-14	35347	12401_3_STAMBPL1_STALP	chr10	88704397	chr10:88704397:C:T	reported	TRUE	textfile	exposure	0.37629	0.37629	0.00160711	56.8948
rs1147604	0.1047	0.008029	0.49168	A	G	7.25e-39	35348	12401_3_STAMBPL1_STALP	chr10	88860435	chr10:88860435:A:G	reported	TRUE	textfile	exposure	0.49168	0.49168	0.00478764	170.038
rs35933296	-0.0648	0.008352	0.36378	A	G	8.58e-15	35371	12408_333_RAB22A_RB22A	chr20	58427370	chr20:58427370:A:G	reported	TRUE	textfile	exposure	0.36378	0.36378	0.00169896	60.1928
rs8181938	-0.1794	0.008181	0.39418	G	A	1.42e-106	35351	12411_60_MAX_MAX	chr14	65088994	chr14:65088994:G:A	reported	TRUE	textfile	exposure	0.39418	0.39418	0.0134203	480.848
rs9910732	-0.0741	0.008614	0.29487	A	G	7.85e-18	35365	12422_143_ALOX15B_LX15B	chr17	8067983	chr17:8067983:A:G	reported	TRUE	textfile	exposure	0.29487	0.29487	0.00208807	73.995
rs12278812	-0.0627	0.009721	0.20778	C	A	1.12e-10	35144	12424_107_THYN1_THYN1	chr11	134252402	chr11:134252402:C:A	reported	TRUE	textfile	exposure	0.20778	0.20778	0.00118236	41.5995
rs75060212	0.1481	0.011724	0.1337	G	T	1.41e-36	35349	12428_2_LYPLAL1_LYPL1	chr1	219172269	chr1:219172269:G:T	reported	TRUE	textfile	exposure	0.1337	0.1337	0.00449392	159.564
rs1499280	0.079	0.013818	0.09002	A	C	1.08e-08	35352	12431_13_PELO_PELO	chr5	52801055	chr5:52801055:A:C	reported	TRUE	textfile	exposure	0.09002	0.09002	0.000923737	32.6843
rs79904921	-0.2042	0.013766	0.09445	T	C	8.87e-50	35342	12432_23_CACYBP_CYBP	chr1	174776676	chr1:174776676:T:C	reported	TRUE	textfile	exposure	0.09445	0.09445	0.00618742	220.025
rs902996	-0.0972	0.008203	0.42043	T	C	2.16e-32	35360	12436_84_GSTO1_GST_omega_1	chr10	103624734	chr10:103624734:T:C	reported	TRUE	textfile	exposure	0.42043	0.42043	0.00395507	140.399
rs2995266	0.3965	0.007534	0.19272	CTGTG	GTGTG	0	35362	12436_84_GSTO1_GST_omega_1	chr10	104035780	chr10:104035780:CTGTG:GTGTG	reported	TRUE	textfile	exposure	0.19272	0.19272	0.0726355	2769.56
rs143936031	0.3281	0.029412	0.01915	A	G	6.75e-29	35364	12436_84_GSTO1_GST_omega_1	chr10	104213424	chr10:104213424:A:G	reported	TRUE	textfile	exposure	0.01915	0.01915	0.00350652	124.434
rs78961630	-0.5656	0.025441	0.02649	G	A	1.68e-109	35363	12436_84_GSTO1_GST_omega_1	chr10	104247833	chr10:104247833:G:A	reported	TRUE	textfile	exposure	0.02649	0.02649	0.0137839	494.226
rs276222	0.2778	0.028329	0.0208	T	C	1.06e-22	35365	12436_84_GSTO1_GST_omega_1	chr10	104326463	chr10:104326463:T:C	reported	TRUE	textfile	exposure	0.0208	0.0208	0.00271175	96.1562
rs7908436	-0.2991	0.008188	0.3968	A	G	4.04e-292	35359	12436_84_GSTO1_GST_omega_1	chr10	104379323	chr10:104379323:A:G	reported	TRUE	textfile	exposure	0.3968	0.3968	0.0363655	1334.3
rs280829	0.476	0.036585	0.01252	G	C	1.06e-38	35362	12436_84_GSTO1_GST_omega_1	chr10	104487887	chr10:104487887:G:C	reported	TRUE	textfile	exposure	0.01252	0.01252	0.00476428	169.271
rs74926649	0.2598	0.025402	0.02514	A	G	1.5e-24	35364	12436_84_GSTO1_GST_omega_1	chr10	104517677	chr10:104517677:A:G	reported	TRUE	textfile	exposure	0.02514	0.02514	0.00294916	104.597
rs117430256	-0.3776	0.034718	0.01449	G	T	1.5e-27	35361	12436_84_GSTO1_GST_omega_1	chr10	104569122	chr10:104569122:G:T	reported	TRUE	textfile	exposure	0.01449	0.01449	0.00333411	118.285
rs936228	-0.0869	0.009018	0.25656	C	T	5.61e-22	35352	12437_18_ULK3_ULK3	chr15	74839823	chr15:74839823:C:T	reported	TRUE	textfile	exposure	0.25656	0.25656	0.00261979	92.8527
rs2562156	0.281	0.028837	0.01971	A	C	1.95e-22	35307	12438_127_MPG_3MG	chr16	74696	chr16:74696:A:C	reported	TRUE	textfile	exposure	0.01971	0.01971	0.00268216	94.9485
rs17693106	0.0522	0.00812	0.40227	G	A	1.29e-10	35360	12445_50_ANKRD27_ANR27	chr19	32634149	chr19:32634149:G:A	reported	TRUE	textfile	exposure	0.40227	0.40227	0.00116737	41.3242
rs55716016	0.1646	0.026342	0.02337	A	C	4.14e-10	35356	12449_16_PPIH_PPIH	chr1	42766833	chr1:42766833:A:C	reported	TRUE	textfile	exposure	0.02337	0.02337	0.00110311	39.0425
rs61479385	-0.1897	0.033717	0.0135	A	G	1.84e-08	35355	12449_16_PPIH_PPIH	chr1	43239312	chr1:43239312:A:G	reported	TRUE	textfile	exposure	0.0135	0.0135	0.000894535	31.6528
rs76977753	-0.1561	0.015363	0.08148	C	A	2.96e-24	35355	12450_42_PMVK_PMVK	chr1	155043913	chr1:155043913:C:A	reported	TRUE	textfile	exposure	0.08148	0.08148	0.00291163	103.236
rs144886967	-0.2984	0.031329	0.01722	A	G	1.66e-21	35356	12450_42_PMVK_PMVK	chr1	155275389	chr1:155275389:A:G	reported	TRUE	textfile	exposure	0.01722	0.01722	0.00255934	90.7152
rs10179340	-0.1107	0.011526	0.13216	G	A	7.69e-22	35323	12457_10_ADI1_MTND	chr2	3519553	chr2:3519553:G:A	reported	TRUE	textfile	exposure	0.13216	0.13216	0.00260464	92.2388
rs10887112	0.0589	0.008256	0.39488	T	C	9.73e-13	35371	12459_13_PLEKHA1_PKHA1	chr10	122256194	chr10:122256194:T:C	reported	TRUE	textfile	exposure	0.39488	0.39488	0.00143688	50.894
rs10788274	-0.282	0.007999	0.4337	A	G	2.88e-272	35372	12459_13_PLEKHA1_PKHA1	chr10	122301287	chr10:122301287:A:G	reported	TRUE	textfile	exposure	0.4337	0.4337	0.0339445	1242.8
rs1985024	0.0837	0.008645	0.31803	T	C	3.61e-22	35369	12459_13_PLEKHA1_PKHA1	chr10	122556815	chr10:122556815:T:C	reported	TRUE	textfile	exposure	0.31803	0.31803	0.00264331	93.7338
rs11248373	-0.0448	0.008103	0.45599	C	T	3.23e-08	35373	12459_13_PLEKHA1_PKHA1	chr10	123065114	chr10:123065114:C:T	reported	TRUE	textfile	exposure	0.45599	0.45599	0.00086341	30.5661
rs20654	-0.0669	0.008847	0.31162	G	A	3.96e-14	35356	12469_19_MAPRE1_MARE1	chr20	32830490	chr20:32830490:G:A	reported	TRUE	textfile	exposure	0.31162	0.31162	0.00161471	57.1789
rs76801943	-0.5695	0.031524	0.01638	A	G	5.95e-73	35347	12475_48_CLIC5_CLIC5	chr6	45873733	chr6:45873733:A:G	reported	TRUE	textfile	exposure	0.01638	0.01638	0.00914873	326.347
rs35822882	-1.1262	0.022309	0.02268	T	G	0	35350	12475_48_CLIC5_CLIC5	chr6	45949262	chr6:45949262:T:G	reported	TRUE	textfile	exposure	0.02268	0.02268	0.0672434	2548.27
rs9472662	0.1287	0.01225	0.13298	G	A	8.13e-26	35353	12475_48_CLIC5_CLIC5	chr6	46015239	chr6:46015239:G:A	reported	TRUE	textfile	exposure	0.13298	0.13298	0.00311247	110.372
rs148212596	0.7681	0.022642	0.0324	G	A	2.99e-252	35336	12486_8_GLRX2_GLRX2	chr1	193105381	chr1:193105381:G:A	reported	TRUE	textfile	exposure	0.0324	0.0324	0.0315406	1150.75
rs112335995	0.1119	0.018227	0.05192	TAAGAACCGTTTATTGCATTTTGGTA	TAAGAACCATTTATTGCATTTTGGTA	8.3e-10	35336	12486_8_GLRX2_GLRX2	chr1	193145264	chr1:193145264:TAAGAACCGTTTATTGCATTTTGGTA:TAAGAACCATTTATTGCATTTTGGTA	reported	TRUE	textfile	exposure	0.05192	0.05192	0.00106549	37.6882
rs364220	-0.0807	0.01184	0.16831	G	A	9.39e-12	35350	12494_99_GABARAPL2_GBRL2	chr16	75499535	chr16:75499535:G:A	reported	TRUE	textfile	exposure	0.16831	0.16831	0.00131245	46.4536
rs16975847	-0.1307	0.01233	0.12656	A	G	2.98e-26	35354	12494_99_GABARAPL2_GBRL2	chr16	75555692	chr16:75555692:A:G	reported	TRUE	textfile	exposure	0.12656	0.12656	0.00316817	112.357
rs222773	0.0891	0.008137	0.46145	G	C	6.65e-28	35355	12498_12_TAX1BP3_TX1B3	chr17	3681164	chr17:3681164:G:C	reported	TRUE	textfile	exposure	0.46145	0.46145	0.00337991	119.895
rs76037163	-0.1549	0.019361	0.04757	A	G	1.24e-15	35361	12517_52_PDCD5_TFAR19	chr19	32265942	chr19:32265942:A:G	reported	TRUE	textfile	exposure	0.04757	0.04757	0.00180691	64.0063
rs10402931	0.3289	0.007299	0.32498	A	G	0	35358	12517_52_PDCD5_TFAR19	chr19	32581163	chr19:32581163:A:G	reported	TRUE	textfile	exposure	0.32498	0.32498	0.0543079	2030.38
rs2302970	-0.1337	0.00826	0.40934	C	G	6.3e-59	35360	12517_52_PDCD5_TFAR19	chr19	32607726	chr19:32607726:C:G	reported	TRUE	textfile	exposure	0.40934	0.40934	0.00735503	261.986
rs7252338	-0.15	0.024542	0.02848	G	A	9.84e-10	35358	12517_52_PDCD5_TFAR19	chr19	32992656	chr19:32992656:G:A	reported	TRUE	textfile	exposure	0.02848	0.02848	0.0010554	37.3541
rs74527155	0.1516	0.024019	0.02974	G	A	2.76e-10	35349	12517_52_PDCD5_TFAR19	chr19	33204164	chr19:33204164:G:A	reported	TRUE	textfile	exposure	0.02974	0.02974	0.0011257	39.8349
rs35827173	0.0628	0.009727	0.20991	C	T	1.07e-10	35358	12522_6_RAD23B_RD23B	chr9	107327437	chr9:107327437:C:T	reported	TRUE	textfile	exposure	0.20991	0.20991	0.0011775	41.6809
rs111498817	-0.2735	0.027455	0.02197	T	A	2.24e-23	35364	12524_18_SAT2_SAT2	chr17	7423909	chr17:7423909:T:A	reported	TRUE	textfile	exposure	0.02197	0.02197	0.00279829	99.231
rs187079266	-0.2394	0.02947	0.01944	A	G	4.53e-16	35365	12524_18_SAT2_SAT2	chr17	7535484	chr17:7535484:A:G	reported	TRUE	textfile	exposure	0.01944	0.01944	0.00186254	65.9878
rs858523	-0.2008	0.008166	0.43038	T	C	1.64e-133	35370	12524_18_SAT2_SAT2	chr17	7608211	chr17:7608211:T:C	reported	TRUE	textfile	exposure	0.43038	0.43038	0.0168078	604.622
rs4130509	-0.0549	0.008262	0.41201	T	C	3.04e-11	35361	12524_18_SAT2_SAT2	chr17	8027460	chr17:8027460:T:C	reported	TRUE	textfile	exposure	0.41201	0.41201	0.00124712	44.1519
rs318100	-0.1134	0.010709	0.16841	ACCTCAGCCTCCG	ACCTCAGCCTCCT	3.35e-26	35357	12534_10_CALCOCO2_CACO2	chr17	48876256	chr17:48876256:ACCTCAGCCTCCG:ACCTCAGCCTCCT	reported	TRUE	textfile	exposure	0.16841	0.16841	0.00316139	112.125
rs62310110	0.2634	0.025937	0.02231	A	G	3.13e-24	35336	12549_33_HPGDS_PTGD2	chr4	93489784	chr4:93489784:A:G	reported	TRUE	textfile	exposure	0.02231	0.02231	0.00291011	103.126
rs372539821	0.1732	0.021134	0.03731	T	C	2.5e-16	35335	12549_33_HPGDS_PTGD2	chr4	93681225	chr4:93681225:T:C	reported	TRUE	textfile	exposure	0.03731	0.03731	0.00189715	67.1596
rs72663742	-1.0343	0.01713	0.03305	G	T	0	35334	12549_33_HPGDS_PTGD2	chr4	94071981	chr4:94071981:G:T	reported	TRUE	textfile	exposure	0.03305	0.03305	0.0935277	3645.47
rs147539551	-0.2631	0.009377	0.24088	T	G	3.18e-173	35334	12549_33_HPGDS_PTGD2	chr4	94085751	chr4:94085751:T:G	reported	TRUE	textfile	exposure	0.24088	0.24088	0.0217947	787.208
rs146427431	0.3397	0.033034	0.01444	G	A	8.38e-25	35332	12549_33_HPGDS_PTGD2	chr4	94492683	chr4:94492683:G:A	reported	TRUE	textfile	exposure	0.01444	0.01444	0.00298403	105.741
rs183119811	0.1435	0.018996	0.04784	C	T	4.21e-14	35327	12549_33_HPGDS_PTGD2	chr4	94713281	chr4:94713281:C:T	reported	TRUE	textfile	exposure	0.04784	0.04784	0.00161277	57.063
rs151073434	-0.2987	0.027077	0.02204	T	C	2.7e-28	35330	12549_33_HPGDS_PTGD2	chr4	94973952	chr4:94973952:T:C	reported	TRUE	textfile	exposure	0.02204	0.02204	0.00343267	121.687
rs36051332	-0.1375	0.008146	0.36616	A	G	6.29e-64	35362	12556_7_UBE2C_UBE2C	chr20	45789372	chr20:45789372:A:G	reported	TRUE	textfile	exposure	0.36616	0.36616	0.00799272	284.9
rs11218734	-0.133	0.009022	0.2852	G	A	3.48e-49	35369	12558_3_UBASH3B_UBS3B	chr11	122652538	chr11:122652538:G:A	reported	TRUE	textfile	exposure	0.2852	0.2852	0.00610681	217.307
rs4936732	0.0577	0.00824	0.45377	A	G	2.51e-12	35356	12558_3_UBASH3B_UBS3B	chr11	122724453	chr11:122724453:A:G	reported	TRUE	textfile	exposure	0.45377	0.45377	0.00138494	49.0312
rs78225362	-1.0308	0.019974	0.03082	T	C	0	35370	12560_9_NT5C_NT5C	chr17	74946624	chr17:74946624:T:C	reported	TRUE	textfile	exposure	0.03082	0.03082	0.0700253	2663.14
rs8064823	0.0686	0.008461	0.37848	T	C	5.15e-16	35372	12560_9_NT5C_NT5C	chr17	75097823	chr17:75097823:T:C	reported	TRUE	textfile	exposure	0.37848	0.37848	0.00185498	65.7325
rs899317	0.0942	0.008908	0.30369	C	T	3.88e-26	35372	12560_9_NT5C_NT5C	chr17	75124959	chr17:75124959:C:T	reported	TRUE	textfile	exposure	0.30369	0.30369	0.00315145	111.819
rs1035376	0.2207	0.010836	0.15924	A	G	3.33e-92	35353	12563_2_TNFAIP8_TFIP8	chr5	119312555	chr5:119312555:A:G	reported	TRUE	textfile	exposure	0.15924	0.15924	0.0115978	414.803
rs12234017	-0.0652	0.009241	0.23636	G	A	1.72e-12	35353	12563_2_TNFAIP8_TFIP8	chr5	119376139	chr5:119376139:G:A	reported	TRUE	textfile	exposure	0.23636	0.23636	0.00140611	49.7775
rs11557652	-0.1539	0.0227	0.03389	T	A	1.2e-11	35358	12569_25_CCT5_TCP_1_epsilon	chr5	10256060	chr5:10256060:T:A	reported	TRUE	textfile	exposure	0.03389	0.03389	0.0012983	45.9622
rs8354	-0.238	0.013261	0.10626	T	C	4.99e-72	35361	12571_14_ARL3_ARL3	chr10	102676884	chr10:102676884:T:C	reported	TRUE	textfile	exposure	0.10626	0.10626	0.0090269	322.09
rs11191401	0.0879	0.009159	0.27814	G	A	8.26e-22	35361	12571_14_ARL3_ARL3	chr10	102813646	chr10:102813646:G:A	reported	TRUE	textfile	exposure	0.27814	0.27814	0.00259793	92.0995
rs67992843	-0.0757	0.012246	0.12611	C	G	6.35e-10	35369	12573_80_TRIM3_TRIM3	chr11	6392313	chr11:6392313:C:G	reported	TRUE	textfile	exposure	0.12611	0.12611	0.00107922	38.2101
rs35717222	-0.1392	0.01062	0.18311	A	G	2.97e-39	35370	12573_80_TRIM3_TRIM3	chr11	6462533	chr11:6462533:A:G	reported	TRUE	textfile	exposure	0.18311	0.18311	0.00483381	171.793
rs117510947	-0.1189	0.020281	0.04159	A	G	4.55e-09	35346	12575_30_MTHFD1_C1TC	chr14	63611269	chr14:63611269:A:G	reported	TRUE	textfile	exposure	0.04159	0.04159	0.000971455	34.3685
rs11158538	-0.0989	0.008214	0.43655	T	C	2.2e-33	35347	12575_30_MTHFD1_C1TC	chr14	64392473	chr14:64392473:T:C	reported	TRUE	textfile	exposure	0.43655	0.43655	0.00408463	144.963
rs72726297	-0.1089	0.014291	0.08931	G	A	2.53e-14	35350	12575_30_MTHFD1_C1TC	chr14	64918719	chr14:64918719:G:A	reported	TRUE	textfile	exposure	0.08931	0.08931	0.00163994	58.0639
rs17783344	-0.4329	0.013586	0.09544	G	T	8.38e-223	35333	12594_5_GCA_GRAN	chr2	162352383	chr2:162352383:G:T	reported	TRUE	textfile	exposure	0.09544	0.09544	0.0279324	1015.24
rs61617355	0.0612	0.010116	0.19107	T	C	1.45e-09	34936	12612_37_PSMB1_PSB1	chr6	170136315	chr6:170136315:T:C	reported	TRUE	textfile	exposure	0.19107	0.19107	0.00104654	36.5983
rs1011013	0.3028	0.006982	0.447	C	T	0	34950	12612_37_PSMB1_PSB1	chr6	170483898	chr6:170483898:C:T	reported	TRUE	textfile	exposure	0.447	0.447	0.051067	1880.73
rs12478841	0.0535	0.009683	0.21569	G	A	3.29e-08	35364	12616_45_NRBP1_NRBP	chr2	27588855	chr2:27588855:G:A	reported	TRUE	textfile	exposure	0.21569	0.21569	0.000862485	30.5255
rs111647176	-0.0702	0.008811	0.27386	A	G	1.63e-15	35352	12633_3_PTPN9_PTN9	chr15	75459420	chr15:75459420:A:G	reported	TRUE	textfile	exposure	0.27386	0.27386	0.00179238	63.4745
rs10795451	0.3081	0.006824	0.49958	C	T	0	35354	12635_9_TRDMT1_TRDMT	chr10	17137196	chr10:17137196:C:T	reported	TRUE	textfile	exposure	0.49958	0.49958	0.0545156	2038.36
rs2044301	0.0803	0.013017	0.10609	G	C	6.88e-10	35354	12635_9_TRDMT1_TRDMT	chr10	17317308	chr10:17317308:G:C	reported	TRUE	textfile	exposure	0.10609	0.10609	0.00107523	38.0526
rs395675	-0.0795	0.009472	0.24	G	C	4.74e-17	35351	12635_9_TRDMT1_TRDMT	chr10	17382859	chr10:17382859:G:C	reported	TRUE	textfile	exposure	0.24	0.24	0.00198877	70.4411
rs2251710	0.0624	0.010689	0.17215	A	T	5.29e-09	35349	12635_9_TRDMT1_TRDMT	chr10	17643342	chr10:17643342:A:T	reported	TRUE	textfile	exposure	0.17215	0.17215	0.000963162	34.0777
rs6478861	0.0903	0.008624	0.31613	T	C	1.18e-25	35355	12637_7_CRAT_CACP	chr9	129092024	chr9:129092024:T:C	reported	TRUE	textfile	exposure	0.31613	0.31613	0.00309145	109.631
rs9409310	-0.085	0.008749	0.30021	GTCAC	GTCGC	2.59e-22	35355	12637_7_CRAT_CACP	chr9	129113066	chr9:129113066:GTCAC:GTCGC	reported	TRUE	textfile	exposure	0.30021	0.30021	0.00266264	94.3836
rs12742776	0.0548	0.009139	0.27941	A	G	2.02e-09	35372	12641_3_INPP5B_I5P2	chr1	37650908	chr1:37650908:A:G	reported	TRUE	textfile	exposure	0.27941	0.27941	0.00101546	35.9533
rs139477416	-0.3047	0.012348	0.12529	G	C	1.96e-134	35370	12641_3_INPP5B_I5P2	chr1	37827489	chr1:37827489:G:C	reported	TRUE	textfile	exposure	0.12529	0.12529	0.016924	608.874
rs504683	0.0805	0.008855	0.30388	G	A	9.78e-20	35358	12643_4_ARRB1_ARRB1	chr11	75340189	chr11:75340189:G:A	reported	TRUE	textfile	exposure	0.30388	0.30388	0.00233192	82.64
rs2723211	0.0757	0.008089	0.43273	A	G	8.1e-21	35345	12646_2_RPE_RPE	chr2	210015768	chr2:210015768:A:G	reported	TRUE	textfile	exposure	0.43273	0.43273	0.00247172	87.5745
rs12884809	0.0886	0.008655	0.3519	A	G	1.36e-24	35225	12656_1_KLC1_KLC1	chr14	103628983	chr14:103628983:A:G	reported	TRUE	textfile	exposure	0.3519	0.3519	0.00296614	104.787
rs142397557	0.1726	0.010279	0.19111	TTTCTTTTTTTTTTTTTG	TTTCTTTTTTTTTTTTTT	2.85e-63	35353	12659_13_OLA1_GTPB9	chr2	174087028	chr2:174087028:TTTCTTTTTTTTTTTTTG:TTTCTTTTTTTTTTTTTT	reported	TRUE	textfile	exposure	0.19111	0.19111	0.00791232	281.939
rs2229259	0.4478	0.013793	0.08774	T	C	3.23e-231	35366	12662_82_ECH1_ECH1	chr19	38816463	chr19:38816463:T:C	reported	TRUE	textfile	exposure	0.08774	0.08774	0.0289408	1053.96
rs71356875	0.0821	0.013156	0.09955	T	C	4.36e-10	35368	12662_82_ECH1_ECH1	chr19	39785559	chr19:39785559:T:C	reported	TRUE	textfile	exposure	0.09955	0.09955	0.00109989	38.9416
rs138865936	0.2508	0.026195	0.02428	T	C	1.02e-21	35348	12677_164_FLII_FLII	chr17	18261705	chr17:18261705:T:C	reported	TRUE	textfile	exposure	0.02428	0.02428	0.0025866	91.6629
rs6460966	-0.0903	0.008093	0.46069	CG	CT	6.61e-29	35359	12684_5_SCIN_ADSV	chr7	12566109	chr7:12566109:CG:CT	reported	TRUE	textfile	exposure	0.46069	0.46069	0.00350857	124.489
rs1256430	-0.0913	0.011191	0.16453	A	G	3.4e-16	35357	12685_57_HOMER2_HOME2	chr15	82850720	chr15:82850720:A:G	reported	TRUE	textfile	exposure	0.16453	0.16453	0.00187893	66.5548
rs56011191	-0.229	0.018474	0.05041	A	G	2.75e-35	35363	12686_15_MPST_THTM	chr22	37010814	chr22:37010814:A:G	reported	TRUE	textfile	exposure	0.05041	0.05041	0.0043263	153.647
rs77121303	-0.1848	0.030856	0.01912	G	A	2.11e-09	35363	12686_15_MPST_THTM	chr22	37234039	chr22:37234039:G:A	reported	TRUE	textfile	exposure	0.01912	0.01912	0.00101329	35.8674
rs142705833	-0.1885	0.027496	0.02172	T	C	7.11e-12	35337	12687_2_DECR1_DECR	chr8	89474725	chr8:89474725:T:C	reported	TRUE	textfile	exposure	0.02172	0.02172	0.00132824	46.9958
rs147359828	-0.2327	0.029622	0.01821	A	C	3.98e-15	35338	12687_2_DECR1_DECR	chr8	89794448	chr8:89794448:A:C	reported	TRUE	textfile	exposure	0.01821	0.01821	0.00174327	61.7077
rs542474823	-0.2879	0.03298	0.01451	TGTTG	TTTTG	2.56e-18	35339	12687_2_DECR1_DECR	chr8	90085414	chr8:90085414:TGTTG:TTTTG	reported	TRUE	textfile	exposure	0.01451	0.01451	0.00215175	76.2004
rs59672032	0.2058	0.020567	0.03831	C	T	1.43e-23	35359	12689_56_ARPC1B_ARC1B	chr7	99461074	chr7:99461074:C:T	reported	TRUE	textfile	exposure	0.03831	0.03831	0.00282372	100.121
rs11013176	-0.1246	0.008907	0.28369	G	A	1.84e-44	35356	12697_30_PIP4K2A_PI42A	chr10	22888542	chr10:22888542:G:A	reported	TRUE	textfile	exposure	0.28369	0.28369	0.00550444	195.681
rs4335401	-0.2661	0.039099	0.01012	T	C	1.01e-11	35333	12703_6_NEK7_NEK7	chr1	198038554	chr1:198038554:T:C	reported	TRUE	textfile	exposure	0.01012	0.01012	0.00130921	46.3163
rs12889823	-0.1264	0.020635	0.03939	G	A	9.04e-10	35367	12714_38_AP1G2_AP1G2	chr14	23404137	chr14:23404137:G:A	reported	TRUE	textfile	exposure	0.03939	0.03939	0.00105981	37.5198
rs34015250	-0.2458	0.014639	0.0814	G	A	2.88e-63	35361	12714_38_AP1G2_AP1G2	chr14	23557284	chr14:23557284:G:A	reported	TRUE	textfile	exposure	0.0814	0.0814	0.00790984	281.914
rs140983547	-0.6016	0.04231	0.01017	T	C	7.01e-46	35361	12714_38_AP1G2_AP1G2	chr14	23565870	chr14:23565870:T:C	reported	TRUE	textfile	exposure	0.01017	0.01017	0.00568498	202.165
rs7526651	-0.1316	0.008773	0.40169	T	C	7.31e-51	35346	12727_7_PTGFRN_FPRP	chr1	116744896	chr1:116744896:T:C	reported	TRUE	textfile	exposure	0.40169	0.40169	0.00632586	225.004
rs12023342	-0.4107	0.008075	0.19054	G	C	0	35347	12727_7_PTGFRN_FPRP	chr1	116888036	chr1:116888036:G:C	reported	TRUE	textfile	exposure	0.19054	0.19054	0.0681927	2586.66
rs75567925	-0.9421	0.031516	0.01827	A	G	2.42e-196	35352	12727_7_PTGFRN_FPRP	chr1	116981085	chr1:116981085:A:G	reported	TRUE	textfile	exposure	0.01827	0.01827	0.0246534	893.526
rs142842026	-0.5863	0.023323	0.03299	C	T	1.92e-139	35352	12727_7_PTGFRN_FPRP	chr1	117090854	chr1:117090854:C:T	reported	TRUE	textfile	exposure	0.03299	0.03299	0.0175615	631.897
rs55704318	0.2361	0.016818	0.06953	A	C	9.04e-45	35354	12727_7_PTGFRN_FPRP	chr1	117198061	chr1:117198061:A:C	reported	TRUE	textfile	exposure	0.06953	0.06953	0.00554358	197.069
rs77953932	-0.1815	0.028035	0.02419	A	G	9.54e-11	35355	12727_7_PTGFRN_FPRP	chr1	117481395	chr1:117481395:A:G	reported	TRUE	textfile	exposure	0.02419	0.02419	0.0011841	41.911
rs142056137	0.2373	0.039712	0.01143	C	A	2.29e-09	35359	12731_12_PLEKHA7_PKHA7	chr11	16206506	chr11:16206506:C:A	reported	TRUE	textfile	exposure	0.01143	0.01143	0.00100882	35.7049
rs440212	0.5311	0.010142	0.12717	G	A	0	35360	12731_12_PLEKHA7_PKHA7	chr11	16825770	chr11:16825770:G:A	reported	TRUE	textfile	exposure	0.12717	0.12717	0.0719706	2742.08
rs117451391	0.1908	0.018012	0.05337	G	A	3.21e-26	35363	12731_12_PLEKHA7_PKHA7	chr11	17047626	chr11:17047626:G:A	reported	TRUE	textfile	exposure	0.05337	0.05337	0.00316306	112.204
rs61997203	0.1852	0.030421	0.01851	C	G	1.14e-09	35363	12731_12_PLEKHA7_PKHA7	chr11	17645592	chr11:17645592:C:G	reported	TRUE	textfile	exposure	0.01851	0.01851	0.00104696	37.0604
rs56358455	-0.0628	0.010357	0.17539	C	T	1.33e-09	35350	12764_3_ELMO1_ELMO1	chr7	37344483	chr7:37344483:C:T	reported	TRUE	textfile	exposure	0.17539	0.17539	0.00103899	36.7643
rs7782999	-0.1054	0.010171	0.18282	T	A	3.68e-25	35349	12764_3_ELMO1_ELMO1	chr7	37407090	chr7:37407090:T:A	reported	TRUE	textfile	exposure	0.18282	0.18282	0.00302872	107.381
rs28628397	-0.0742	0.008907	0.26767	A	C	8.03e-17	35350	12764_3_ELMO1_ELMO1	chr7	37429286	chr7:37429286:A:C	reported	TRUE	textfile	exposure	0.26767	0.26767	0.00195931	69.3937
rs6133228	-0.0704	0.008325	0.3887	G	A	2.76e-17	35363	12786_61_GPCPD1_GDE5	chr20	5571430	chr20:5571430:G:A	reported	TRUE	textfile	exposure	0.3887	0.3887	0.00201814	71.5076
rs2024886	-0.0683	0.008272	0.39453	C	T	1.5e-16	35362	12786_61_GPCPD1_GDE5	chr20	5720050	chr20:5720050:C:T	reported	TRUE	textfile	exposure	0.39453	0.39453	0.00192419	68.1704
rs80098057	0.0675	0.012288	0.1145	C	T	3.94e-08	35360	12799_65_DNAJC27_DJC27	chr2	24970202	chr2:24970202:C:T	reported	TRUE	textfile	exposure	0.1145	0.1145	0.000852634	30.1731
rs3775576	-0.0656	0.011139	0.14861	A	C	3.88e-09	35375	12801_33_IRF2_IRF2	chr4	184449313	chr4:184449313:A:C	reported	TRUE	textfile	exposure	0.14861	0.14861	0.000979475	34.6809
rs138650079	0.131	0.020121	0.03935	A	G	7.48e-11	35335	12812_25_ACYP2_ACYP2	chr2	53637767	chr2:53637767:A:G	reported	TRUE	textfile	exposure	0.03935	0.03935	0.00119817	42.3857
rs7559380	-0.2198	0.008009	0.44987	T	A	8.44e-166	35338	12812_25_ACYP2_ACYP2	chr2	54129660	chr2:54129660:T:A	reported	TRUE	textfile	exposure	0.44987	0.44987	0.0208688	753.137
rs74399555	-0.1318	0.023325	0.0302	G	A	1.6e-08	35337	12812_25_ACYP2_ACYP2	chr2	54575131	chr2:54575131:G:A	reported	TRUE	textfile	exposure	0.0302	0.0302	0.000902746	31.9274
rs13389363	0.0718	0.01258	0.11269	G	A	1.15e-08	35341	12813_18_EHBP1_EHBP1	chr2	62499374	chr2:62499374:G:A	reported	TRUE	textfile	exposure	0.11269	0.11269	0.000920892	32.5734
rs75693337	-0.0895	0.01477	0.07753	T	C	1.37e-09	35349	12820_1_GRAP_GRAP	chr17	19058832	chr17:19058832:T:C	reported	TRUE	textfile	exposure	0.07753	0.07753	0.00103766	36.7164
rs12368238	-0.1068	0.009456	0.23762	C	T	1.39e-29	35363	12831_21_TESC_TESC	chr12	116649125	chr12:116649125:C:T	reported	TRUE	textfile	exposure	0.23762	0.23762	0.0035943	127.557
rs4767468	0.3412	0.006981	0.31339	T	C	0	35363	12831_21_TESC_TESC	chr12	116887161	chr12:116887161:T:C	reported	TRUE	textfile	exposure	0.31339	0.31339	0.0632769	2388.68
rs3862136	-0.1136	0.009715	0.23727	G	A	1.38e-31	35363	12831_21_TESC_TESC	chr12	117114151	chr12:117114151:G:A	reported	TRUE	textfile	exposure	0.23727	0.23727	0.00385164	136.725
rs76105091	0.2048	0.021109	0.03946	T	G	2.95e-22	35365	12831_21_TESC_TESC	chr12	117392996	chr12:117392996:T:G	reported	TRUE	textfile	exposure	0.03946	0.03946	0.00265458	94.1239
rs562046	0.0988	0.014689	0.08844	C	T	1.74e-11	35354	12831_21_TESC_TESC	chr12	117670610	chr12:117670610:C:T	reported	TRUE	textfile	exposure	0.08844	0.08844	0.00127801	45.2382
rs139763375	0.2784	0.032214	0.01542	T	C	5.52e-18	35345	12851_5_POLM_DPOLM	chr7	43152768	chr7:43152768:T:C	reported	TRUE	textfile	exposure	0.01542	0.01542	0.00210865	74.6835
rs141574506	-0.1507	0.013676	0.09577	C	T	3.09e-28	35347	12851_5_POLM_DPOLM	chr7	44053918	chr7:44053918:C:T	reported	TRUE	textfile	exposure	0.09577	0.09577	0.00342347	121.418
rs142059440	0.4602	0.027837	0.02101	C	G	2.17e-61	35347	12851_5_POLM_DPOLM	chr7	44074256	chr7:44074256:C:G	reported	TRUE	textfile	exposure	0.02101	0.02101	0.00767274	273.29
rs2426628	-0.105	0.014851	0.07908	A	G	1.55e-12	35376	12855_16_CASS4_CT032	chr20	56451641	chr20:56451641:A:G	reported	TRUE	textfile	exposure	0.07908	0.07908	0.00141106	49.9853
rs7756630	-0.3161	0.007007	0.34908	G	T	0	35378	12859_33_ECI2_PECI	chr6	4079100	chr6:4079100:G:T	reported	TRUE	textfile	exposure	0.34908	0.34908	0.0543953	2034.98
rs111653673	-0.2158	0.018082	0.05075	CACACACACACACACACACACATATATATATCCC	CACACACACACACATACACACATATATATATCCC	7.81e-33	35373	12859_33_ECI2_PECI	chr6	4245421	chr6:4245421:CACACACACACACACACACACATATATATATCCC:CACACACACACACATACACACATATATATATCCC	reported	TRUE	textfile	exposure	0.05075	0.05075	0.00401045	142.425
rs17499688	-0.1958	0.01488	0.07977	T	C	1.52e-39	35376	12859_33_ECI2_PECI	chr6	4287945	chr6:4287945:T:C	reported	TRUE	textfile	exposure	0.07977	0.07977	0.00487069	173.139
rs116376071	-0.1483	0.021805	0.03403	G	A	1.04e-11	35371	12859_33_ECI2_PECI	chr6	4613655	chr6:4613655:G:A	reported	TRUE	textfile	exposure	0.03403	0.03403	0.00130604	46.2536
rs856052	0.0685	0.010729	0.16755	G	T	1.72e-10	35349	12893_159_IFI16_IP16	chr1	159031634	chr1:159031634:G:T	reported	TRUE	textfile	exposure	0.16755	0.16755	0.00115182	40.7604
rs475325	0.135	0.009383	0.23363	T	C	6.23e-47	35354	12940_35_ALDH3B1_AL3B1	chr11	68017592	chr11:68017592:T:C	reported	TRUE	textfile	exposure	0.23363	0.23363	0.00582117	206.995
rs11650915	-0.0457	0.00807	0.4129	A	G	1.49e-08	35372	12975_11_KRT20_Keratin_20	chr17	40867144	chr17:40867144:A:G	reported	TRUE	textfile	exposure	0.4129	0.4129	0.0009058	32.0672
rs4796667	-0.0586	0.008303	0.3592	C	T	1.69e-12	35371	12975_11_KRT20_Keratin_20	chr17	41522464	chr17:41522464:C:T	reported	TRUE	textfile	exposure	0.3592	0.3592	0.00140626	49.8082
rs11651693	-0.0527	0.008811	0.28881	G	A	2.22e-09	35359	12990_39_MAP3K3_MAP3K3	chr17	63775966	chr17:63775966:G:A	reported	TRUE	textfile	exposure	0.28881	0.28881	0.00101072	35.7723
rs1395319	0.1473	0.008558	0.32694	G	T	2.14e-66	35374	13044_5_TSG101_TS101	chr11	18526636	chr11:18526636:G:T	reported	TRUE	textfile	exposure	0.32694	0.32694	0.00830529	296.235
rs11144910	-0.0745	0.01025	0.18124	T	G	3.63e-13	35343	13059_33_RFK_RIFK	chr9	76457209	chr9:76457209:T:G	reported	TRUE	textfile	exposure	0.18124	0.18124	0.00149249	52.8251
rs591411	0.129	0.009253	0.23986	T	C	3.57e-44	35343	13059_33_RFK_RIFK	chr9	76698613	chr9:76698613:T:C	reported	TRUE	textfile	exposure	0.23986	0.23986	0.00546927	194.352
rs498045	0.1131	0.008053	0.44838	G	A	8.31e-45	35354	13068_139_CCS_CCS	chr11	66595526	chr11:66595526:G:A	reported	TRUE	textfile	exposure	0.44838	0.44838	0.00554824	197.236
rs62316276	0.1403	0.01573	0.06783	C	T	4.69e-19	35342	13088_397_BTC_BTC	chr4	74744600	chr4:74744600:C:T	reported	TRUE	textfile	exposure	0.06783	0.06783	0.0022459	79.5487
rs28549760	-0.2084	0.013673	0.09469	C	A	1.86e-52	35342	13088_397_BTC_BTC	chr4	74794307	chr4:74794307:C:A	reported	TRUE	textfile	exposure	0.09469	0.09469	0.00653027	232.297
rs138840275	-0.2443	0.026662	0.02461	G	A	5.05e-20	35352	13090_17_S100A6_S100A6	chr1	153110810	chr1:153110810:G:A	reported	TRUE	textfile	exposure	0.02461	0.02461	0.00236929	83.9531
rs77543908	-0.2968	0.026315	0.02508	C	G	1.67e-29	35353	13090_17_S100A6_S100A6	chr1	153526169	chr1:153526169:C:G	reported	TRUE	textfile	exposure	0.02508	0.02508	0.00358538	127.203
rs56350425	0.2004	0.019708	0.04461	C	T	2.74e-24	35350	13090_17_S100A6_S100A6	chr1	153548044	chr1:153548044:C:T	reported	TRUE	textfile	exposure	0.04461	0.04461	0.00291644	103.392
rs4789763	0.1848	0.008118	0.48038	G	A	1.01e-114	35014	13093_6_SECTM1_SECTM1	chr17	82331408	chr17:82331408:G:A	reported	TRUE	textfile	exposure	0.48038	0.48038	0.0145842	518.18
rs4073961	0.0652	0.008131	0.49234	A	G	1.07e-15	35013	13093_6_SECTM1_SECTM1	chr17	82386714	chr17:82386714:A:G	reported	TRUE	textfile	exposure	0.49234	0.49234	0.00183308	64.2958
rs180677689	-0.1152	0.020931	0.03917	T	C	3.72e-08	35014	13093_6_SECTM1_SECTM1	chr17	82556862	chr17:82556862:T:C	reported	TRUE	textfile	exposure	0.03917	0.03917	0.000864386	30.2901
rs111912737	-0.09	0.015406	0.07741	C	G	5.17e-09	35014	13093_6_SECTM1_SECTM1	chr17	82641757	chr17:82641757:C:G	reported	TRUE	textfile	exposure	0.07741	0.07741	0.000973734	34.1256
rs853974	-0.0829	0.009005	0.26367	C	T	3.39e-20	35348	13094_75_RSPO3_RSPO3	chr6	126747838	chr6:126747838:C:T	reported	TRUE	textfile	exposure	0.26367	0.26367	0.00239187	84.7456
rs9285458	0.2125	0.007975	0.44365	A	G	1.97e-156	35346	13094_75_RSPO3_RSPO3	chr6	127142500	chr6:127142500:A:G	reported	TRUE	textfile	exposure	0.44365	0.44365	0.0196915	709.957
rs146599142	0.3079	0.025886	0.026	A	C	1.27e-32	35344	13095_51_REG1A_PSP	chr2	79002840	chr2:79002840:A:C	reported	TRUE	textfile	exposure	0.026	0.026	0.00398693	141.47
rs12990312	-0.2122	0.013118	0.1099	T	C	7.48e-59	35344	13095_51_REG1A_PSP	chr2	79094354	chr2:79094354:T:C	reported	TRUE	textfile	exposure	0.1099	0.1099	0.00734914	261.656
rs76841471	0.527	0.016382	0.06852	G	T	4.83e-227	35343	13095_51_REG1A_PSP	chr2	79103043	chr2:79103043:G:T	reported	TRUE	textfile	exposure	0.06852	0.06852	0.0284479	1034.82
rs12999504	-0.2625	0.022431	0.03698	G	T	1.23e-31	35344	13095_51_REG1A_PSP	chr2	79126971	chr2:79126971:G:T	reported	TRUE	textfile	exposure	0.03698	0.03698	0.00385981	136.942
rs116553900	0.3376	0.031045	0.01721	T	G	1.52e-27	35342	13095_51_REG1A_PSP	chr2	79934615	chr2:79934615:T:G	reported	TRUE	textfile	exposure	0.01721	0.01721	0.00333488	118.249
rs1444188	0.0969	0.01031	0.17667	G	A	5.55e-21	35347	13102_1_FAM3D_FAM3D	chr3	58580576	chr3:58580576:G:A	reported	TRUE	textfile	exposure	0.17667	0.17667	0.00249284	88.3295
rs12493131	0.4529	0.015112	0.07473	G	T	2.47e-197	35351	13102_1_FAM3D_FAM3D	chr3	58664251	chr3:58664251:G:T	reported	TRUE	textfile	exposure	0.07473	0.07473	0.0247778	898.124
rs12638242	-0.0461	0.00786	0.47287	C	A	4.48e-09	35351	13102_1_FAM3D_FAM3D	chr3	59254770	chr3:59254770:C:A	reported	TRUE	textfile	exposure	0.47287	0.47287	0.000972149	34.3979
rs35681564	0.1413	0.010056	0.20779	A	G	7.51e-45	35350	13107_9_LYPD3_LYPD3	chr19	43455236	chr19:43455236:A:G	reported	TRUE	textfile	exposure	0.20779	0.20779	0.00555425	197.428
rs2554414	0.0528	0.009486	0.26494	G	A	2.61e-08	35341	13109_82_NEGR1_NEGR1	chr1	71980481	chr1:71980481:G:A	reported	TRUE	textfile	exposure	0.26494	0.26494	0.000875875	30.9797
rs1026566	0.1322	0.008358	0.46037	A	G	2.37e-56	35343	13109_82_NEGR1_NEGR1	chr1	72243359	chr1:72243359:A:G	reported	TRUE	textfile	exposure	0.46037	0.46037	0.00702896	250.169
rs9851825	0.083	0.008967	0.29604	ACTGTTTGCATACT	GCTGTTTGCATACT	2.12e-20	35353	13112_179_FSTL1_FSTL1	chr3	120301708	chr3:120301708:ACTGTTTGCATACT:GCTGTTTGCATACT	reported	TRUE	textfile	exposure	0.29604	0.29604	0.0024176	85.6717
rs1147707	-0.1507	0.008488	0.37455	T	C	1.6e-70	35352	13112_179_FSTL1_FSTL1	chr3	120450401	chr3:120450401:T:C	reported	TRUE	textfile	exposure	0.37455	0.37455	0.00883785	315.204
rs28357094	-0.0676	0.010378	0.1879	G	T	7.32e-11	35349	13113_7_SPP1_Osteopontin	chr4	87975645	chr4:87975645:G:T	reported	TRUE	textfile	exposure	0.1879	0.1879	0.00119886	42.4269
rs116237853	-0.175	0.021966	0.0364	G	C	1.63e-15	35349	13113_7_SPP1_Osteopontin	chr4	88072803	chr4:88072803:G:C	reported	TRUE	textfile	exposure	0.0364	0.0364	0.00179233	63.4672
rs9996125	-0.109	0.014523	0.08546	A	G	6.13e-14	35336	13113_7_SPP1_Osteopontin	chr4	88364077	chr4:88364077:A:G	reported	TRUE	textfile	exposure	0.08546	0.08546	0.00159159	56.3269
rs12309747	-0.2618	0.027205	0.02457	T	C	6.37e-22	35349	13114_50_LUM_Lumican	chr12	90623295	chr12:90623295:T:C	reported	TRUE	textfile	exposure	0.02457	0.02457	0.00261293	92.6013
rs142086573	0.2938	0.031319	0.01868	T	C	6.54e-21	35350	13114_50_LUM_Lumican	chr12	90914869	chr12:90914869:T:C	reported	TRUE	textfile	exposure	0.01868	0.01868	0.00248324	87.9961
rs73194997	-0.1529	0.025436	0.02916	A	G	1.84e-09	35350	13114_50_LUM_Lumican	chr12	91052677	chr12:91052677:A:G	reported	TRUE	textfile	exposure	0.02916	0.02916	0.00102114	36.1321
rs77751442	-0.3746	0.03054	0.01888	T	G	1.38e-34	35349	13114_50_LUM_Lumican	chr12	91091238	chr12:91091238:T:G	reported	TRUE	textfile	exposure	0.01888	0.01888	0.00423814	150.443
rs146369172	-0.2389	0.02575	0.02545	T	C	1.73e-20	35349	13114_50_LUM_Lumican	chr12	91105996	chr12:91105996:T:C	reported	TRUE	textfile	exposure	0.02545	0.02545	0.0024291	86.0703
rs7956537	0.1387	0.016678	0.06794	G	T	9.07e-17	35349	13114_50_LUM_Lumican	chr12	91132625	chr12:91132625:G:T	reported	TRUE	textfile	exposure	0.06794	0.06794	0.00195272	69.1577
rs1803343	-0.6899	0.032476	0.01752	C	T	3.78e-100	35349	13114_50_LUM_Lumican	chr12	91146007	chr12:91146007:C:T	reported	TRUE	textfile	exposure	0.01752	0.01752	0.0126055	451.256
rs138605473	1.1741	0.017378	0.02091	T	G	0	35357	13116_25_CD177_CD177	chr19	42851501	chr19:42851501:T:G	reported	TRUE	textfile	exposure	0.02091	0.02091	0.114341	4564.42
rs77043841	0.3038	0.008588	0.42845	T	C	4.44e-274	35356	13116_25_CD177_CD177	chr19	43244689	chr19:43244689:T:C	reported	TRUE	textfile	exposure	0.42845	0.42845	0.034184	1251.32
rs4803617	0.3659	0.00523	0.33054	A	G	0	35347	13116_25_CD177_CD177	chr19	43363506	chr19:43363506:A:G	reported	TRUE	textfile	exposure	0.33054	0.33054	0.121631	4894.37
rs2682580	0.2167	0.009288	0.33327	G	A	2.09e-120	35358	13116_25_CD177_CD177	chr19	43462302	chr19:43462302:G:A	reported	TRUE	textfile	exposure	0.33327	0.33327	0.0151618	544.313
rs145775166	-0.2041	0.036308	0.01502	T	C	1.9e-08	35361	13116_25_CD177_CD177	chr19	44098735	chr19:44098735:T:C	reported	TRUE	textfile	exposure	0.01502	0.01502	0.00089283	31.5978
rs144351616	0.4551	0.030837	0.02091	A	G	2.73e-49	35361	13116_25_CD177_CD177	chr19	44141872	chr19:44141872:A:G	reported	TRUE	textfile	exposure	0.02091	0.02091	0.00612179	217.793
rs1958078	0.2457	0.012014	0.13277	C	A	5.87e-93	35348	13118_5_SMOC1_SMOC1	chr14	69888141	chr14:69888141:C:A	reported	TRUE	textfile	exposure	0.13277	0.13277	0.011694	418.225
rs7140683	-0.0817	0.008257	0.48593	G	T	4.41e-23	35348	13118_5_SMOC1_SMOC1	chr14	69915955	chr14:69915955:G:T	reported	TRUE	textfile	exposure	0.48593	0.48593	0.00276206	97.8983
rs1503962	-0.084	0.008429	0.38765	T	G	2.15e-23	35359	13119_26_SERPINA10_protein_Z_inhibitor	chr14	93379321	chr14:93379321:T:G	reported	TRUE	textfile	exposure	0.38765	0.38765	0.00280084	99.3075
rs45571237	0.1607	0.009392	0.2557	T	C	1.25e-65	35353	13119_26_SERPINA10_protein_Z_inhibitor	chr14	93919049	chr14:93919049:T:C	reported	TRUE	textfile	exposure	0.2557	0.2557	0.00821311	292.746
rs733166	-0.1193	0.008237	0.44667	G	A	1.53e-47	35361	13119_26_SERPINA10_protein_Z_inhibitor	chr14	93998086	chr14:93998086:G:A	reported	TRUE	textfile	exposure	0.44667	0.44667	0.00589725	209.758
rs1243081	-0.5043	0.00756	0.15978	C	T	0	35362	13119_26_SERPINA10_protein_Z_inhibitor	chr14	94117125	chr14:94117125:C:T	reported	TRUE	textfile	exposure	0.15978	0.15978	0.111769	4449.49
rs7156347	0.1506	0.009582	0.24249	T	C	1.14e-55	35363	13119_26_SERPINA10_protein_Z_inhibitor	chr14	94416800	chr14:94416800:T:C	reported	TRUE	textfile	exposure	0.24249	0.24249	0.0069369	247.009
rs36000206	0.0985	0.010434	0.19016	T	C	3.72e-21	35356	13119_26_SERPINA10_protein_Z_inhibitor	chr14	94793740	chr14:94793740:T:C	reported	TRUE	textfile	exposure	0.19016	0.19016	0.00251428	89.1141
rs1667515	-0.0816	0.008767	0.32767	A	G	1.31e-20	35349	13122_19_FLRT2_FLRT2	chr14	85227560	chr14:85227560:A:G	reported	TRUE	textfile	exposure	0.32767	0.32767	0.00244477	86.6271
rs36101989	-0.2728	0.009053	0.28128	T	G	1.79e-199	35348	13122_19_FLRT2_FLRT2	chr14	85343485	chr14:85343485:T:G	reported	TRUE	textfile	exposure	0.28128	0.28128	0.0250451	907.986
rs2747001	0.1683	0.01128	0.15836	G	T	2.42e-50	35346	13122_19_FLRT2_FLRT2	chr14	85606802	chr14:85606802:G:T	reported	TRUE	textfile	exposure	0.15836	0.15836	0.00625868	222.6
rs12881315	-0.061	0.008259	0.41428	ATTG	ATCG	1.52e-13	35342	13122_19_FLRT2_FLRT2	chr14	85831960	chr14:85831960:ATTG:ATCG	reported	TRUE	textfile	exposure	0.41428	0.41428	0.00154115	54.5482
rs34545638	-0.3977	0.01912	0.04676	T	C	4.29e-96	35371	13123_3_FLRT3_FLRT3	chr20	13725730	chr20:13725730:T:C	reported	TRUE	textfile	exposure	0.04676	0.04676	0.0120839	432.624
rs204650	0.3288	0.005827	0.3316	C	T	0	35371	13123_3_FLRT3_FLRT3	chr20	14375996	chr20:14375996:C:T	reported	TRUE	textfile	exposure	0.3316	0.3316	0.0825834	3183.82
rs145650062	-0.3359	0.024958	0.02637	T	G	2.74e-41	35369	13123_3_FLRT3_FLRT3	chr20	14660002	chr20:14660002:T:G	reported	TRUE	textfile	exposure	0.02637	0.02637	0.00509518	181.124
rs368380	-0.4243	0.00571	0.34541	T	C	0	35369	13123_3_FLRT3_FLRT3	chr20	14833444	chr20:14833444:T:C	reported	TRUE	textfile	exposure	0.34541	0.34541	0.135036	5521.4
rs6079653	0.1598	0.009058	0.26777	G	T	1.18e-69	35367	13123_3_FLRT3_FLRT3	chr20	15079032	chr20:15079032:G:T	reported	TRUE	textfile	exposure	0.26777	0.26777	0.0087234	311.218
rs112473448	-0.1625	0.015289	0.07859	T	C	2.2e-26	35349	13124_20_ISLR2_ISLR2	chr15	74117912	chr15:74117912:T:C	reported	TRUE	textfile	exposure	0.07859	0.07859	0.00318556	112.96
rs923118	0.2143	0.009585	0.23863	T	G	1.04e-110	35350	13124_20_ISLR2_ISLR2	chr15	74173930	chr15:74173930:T:G	reported	TRUE	textfile	exposure	0.23863	0.23863	0.0139435	499.845
rs58712424	0.1725	0.020365	0.04397	G	A	2.45e-17	35351	13124_20_ISLR2_ISLR2	chr15	74342764	chr15:74342764:G:A	reported	TRUE	textfile	exposure	0.04397	0.04397	0.00202548	71.7439
rs4239214	0.6601	0.007836	0.09756	A	G	0	35351	13125_45_VTN_Vitronectin	chr17	28000866	chr17:28000866:A:G	reported	TRUE	textfile	exposure	0.09756	0.09756	0.167179	7095.88
rs144924964	-0.573	0.007895	0.09574	A	G	0	35351	13125_45_VTN_Vitronectin	chr17	28093061	chr17:28093061:A:G	reported	TRUE	textfile	exposure	0.09574	0.09574	0.129682	5267.21
rs181131314	-0.6658	0.034595	0.01611	AATCAG	AATCAA	1.54e-82	35351	13125_45_VTN_Vitronectin	chr17	28330363	chr17:28330363:AATCAG:AATCAA	reported	TRUE	textfile	exposure	0.01611	0.01611	0.0103689	370.37
rs117348742	-0.6579	0.039462	0.01221	C	T	2.1e-62	35352	13125_45_VTN_Vitronectin	chr17	28414292	chr17:28414292:C:T	reported	TRUE	textfile	exposure	0.01221	0.01221	0.00780093	277.931
rs16964261	-0.6515	0.019851	0.05153	C	T	3.06e-236	35351	13125_45_VTN_Vitronectin	chr17	28416775	chr17:28416775:C:T	reported	TRUE	textfile	exposure	0.05153	0.05153	0.0295684	1077.06
rs559105601	0.6166	0.020907	0.0466	T	C	3.52e-191	35351	13125_45_VTN_Vitronectin	chr17	28458751	chr17:28458751:T:C	reported	TRUE	textfile	exposure	0.0466	0.0466	0.0240141	869.759
rs137872026	-0.1417	0.025576	0.03037	T	C	3.02e-08	35351	13125_45_VTN_Vitronectin	chr17	28980462	chr17:28980462:T:C	reported	TRUE	textfile	exposure	0.03037	0.03037	0.000867553	30.6937
rs546977571	0.5866	0.027917	0.02549	AATA	AGTA	5.03e-98	35351	13125_45_VTN_Vitronectin	chr17	29026094	chr17:29026094:AATA:AGTA	reported	TRUE	textfile	exposure	0.02549	0.02549	0.0123354	441.491
rs1658125	-0.2078	0.010961	0.16593	G	A	3.75e-80	35339	13126_52_DSC2_DSC2	chr18	31100408	chr18:31100408:G:A	reported	TRUE	textfile	exposure	0.16593	0.16593	0.010068	359.39
rs11664471	-0.0616	0.008504	0.39111	C	A	4.36e-13	35339	13126_52_DSC2_DSC2	chr18	31183908	chr18:31183908:C:A	reported	TRUE	textfile	exposure	0.39111	0.39111	0.00148257	52.4675
rs117031963	0.1984	0.03544	0.01324	T	G	2.17e-08	35341	13126_52_DSC2_DSC2	chr18	31294391	chr18:31294391:T:G	reported	TRUE	textfile	exposure	0.01324	0.01324	0.000885997	31.338
rs3100578	-0.063	0.008808	0.31037	G	A	8.5e-13	35341	13130_150_HK2_HXK2	chr2	74817573	chr2:74817573:G:A	reported	TRUE	textfile	exposure	0.31037	0.31037	0.0014455	51.1566
rs17010504	0.2402	0.026842	0.02298	A	G	3.6e-19	35343	13130_150_HK2_HXK2	chr2	74888560	chr2:74888560:A:G	reported	TRUE	textfile	exposure	0.02298	0.02298	0.00226063	80.074
rs11740334	-0.1576	0.023536	0.03517	T	C	2.14e-11	35365	13132_14_SEMA5A_SEM5A	chr5	8065019	chr5:8065019:T:C	reported	TRUE	textfile	exposure	0.03517	0.03517	0.00126626	44.8356
rs75782831	0.1337	0.016947	0.07097	G	T	3.04e-15	35368	13132_14_SEMA5A_SEM5A	chr5	8130069	chr5:8130069:G:T	reported	TRUE	textfile	exposure	0.07097	0.07097	0.00175672	62.2376
rs7734982	-0.0615	0.00927	0.3345	G	T	3.27e-11	35369	13132_14_SEMA5A_SEM5A	chr5	8890126	chr5:8890126:G:T	reported	TRUE	textfile	exposure	0.3345	0.3345	0.00124288	44.0115
rs148516956	0.2901	0.028123	0.02508	A	G	6.01e-25	35369	13132_14_SEMA5A_SEM5A	chr5	9181112	chr5:9181112:A:G	reported	TRUE	textfile	exposure	0.02508	0.02508	0.00299947	106.401
rs1805936	0.1886	0.010055	0.25324	G	A	1.68e-78	35370	13132_14_SEMA5A_SEM5A	chr5	9267415	chr5:9267415:G:A	reported	TRUE	textfile	exposure	0.25324	0.25324	0.00984885	351.799
rs116346391	1.3483	0.039126	0.01266	A	T	3.14e-260	35369	13132_14_SEMA5A_SEM5A	chr5	9511084	chr5:9511084:A:T	reported	TRUE	textfile	exposure	0.01266	0.01266	0.0324846	1187.46
rs3798064	0.1176	0.017861	0.06395	G	A	4.58e-11	35369	13132_14_SEMA5A_SEM5A	chr5	9519866	chr5:9519866:G:A	reported	TRUE	textfile	exposure	0.06395	0.06395	0.00122419	43.3489
rs72729191	1.3935	0.009669	0.08752	C	T	0	35371	13132_14_SEMA5A_SEM5A	chr5	9536241	chr5:9536241:C:T	reported	TRUE	textfile	exposure	0.08752	0.08752	0.369969	20769.5
rs194089	0.1382	0.011329	0.17445	A	G	3.16e-34	35362	13132_14_SEMA5A_SEM5A	chr5	9610990	chr5:9610990:A:G	reported	TRUE	textfile	exposure	0.17445	0.17445	0.00419056	148.802
rs181679391	0.2235	0.031429	0.01738	GTATATATATATATACAC	ATATATATATATATACAC	1.15e-12	35363	13133_73_LTBP4_LTBP4	chr19	39922623	chr19:39922623:GTATATATATATATACAC:ATATATATATATATACAC	reported	TRUE	textfile	exposure	0.01738	0.01738	0.00142799	50.5673
rs112009052	-0.2549	0.03312	0.01603	A	T	1.4e-14	35365	13133_73_LTBP4_LTBP4	chr19	40593595	chr19:40593595:A:T	reported	TRUE	textfile	exposure	0.01603	0.01603	0.00167209	59.229
rs139948926	-0.1114	0.014386	0.091	ATGGTCTTGATCTC	ATGGTCTCGATCTC	9.66e-15	35326	13242_134_SHANK3_SHAN3	chr22	50173110	chr22:50173110:ATGGTCTTGATCTC:ATGGTCTCGATCTC	reported	TRUE	textfile	exposure	0.091	0.091	0.00169457	59.9606
rs5771045	-0.0868	0.008585	0.37394	T	C	4.98e-24	35327	13242_134_SHANK3_SHAN3	chr22	50470752	chr22:50470752:T:C	reported	TRUE	textfile	exposure	0.37394	0.37394	0.00288534	102.22
rs3213442	0.1567	0.01143	0.15728	C	G	8.94e-43	35334	13242_134_SHANK3_SHAN3	chr22	50597509	chr22:50597509:C:G	reported	TRUE	textfile	exposure	0.15728	0.15728	0.00529113	187.941
rs9616896	0.3684	0.007981	0.24251	C	T	0	35328	13242_134_SHANK3_SHAN3	chr22	50641766	chr22:50641766:C:T	reported	TRUE	textfile	exposure	0.24251	0.24251	0.0568816	2130.59
rs28689705	0.2035	0.009676	0.24482	T	G	3.32e-98	35324	13242_134_SHANK3_SHAN3	chr22	50715412	chr22:50715412:T:G	reported	TRUE	textfile	exposure	0.24482	0.24482	0.012367	442.295
rs78104081	0.1192	0.020302	0.04307	T	G	4.33e-09	35342	13381_49_B4GALT1_B4GT1	chr9	32705606	chr9:32705606:T:G	reported	TRUE	textfile	exposure	0.04307	0.04307	0.000974452	34.4707
rs7019909	0.2948	0.01396	0.09232	T	C	5.43e-99	35340	13381_49_B4GALT1_B4GT1	chr9	33113324	chr9:33113324:T:C	reported	TRUE	textfile	exposure	0.09232	0.09232	0.0124615	445.923
rs6678766	0.1477	0.008717	0.29782	G	A	2.16e-64	35355	13384_110_FH_FUMH	chr1	241527254	chr1:241527254:G:A	reported	TRUE	textfile	exposure	0.29782	0.29782	0.00805497	287.08
rs10476544	0.1162	0.014071	0.09215	T	C	1.48e-16	35343	13388_57_PCSK1_NEC1	chr5	95850229	chr5:95850229:T:C	reported	TRUE	textfile	exposure	0.09215	0.09215	0.00192585	68.1927
rs144329796	0.2405	0.020711	0.04045	C	G	3.58e-31	35342	13388_57_PCSK1_NEC1	chr5	95920856	chr5:95920856:C:G	reported	TRUE	textfile	exposure	0.04045	0.04045	0.00380087	134.835
rs76239650	-0.4909	0.009712	0.10806	A	C	0	35342	13388_57_PCSK1_NEC1	chr5	96022520	chr5:96022520:A:C	reported	TRUE	textfile	exposure	0.10806	0.10806	0.0674164	2554.72
rs6232	-0.6235	0.010783	0.08679	C	T	0	35342	13388_57_PCSK1_NEC1	chr5	96416081	chr5:96416081:C:T	reported	TRUE	textfile	exposure	0.08679	0.08679	0.0864263	3343.25
rs3811952	0.2778	0.034661	0.01511	G	C	1.1e-15	35342	13388_57_PCSK1_NEC1	chr5	96430678	chr5:96430678:G:C	reported	TRUE	textfile	exposure	0.01511	0.01511	0.00181427	64.2329
rs72772040	0.2321	0.016803	0.06384	C	T	2.13e-43	35343	13388_57_PCSK1_NEC1	chr5	96617136	chr5:96617136:C:T	reported	TRUE	textfile	exposure	0.06384	0.06384	0.00536951	190.788
rs27373	-0.2698	0.019053	0.04944	T	C	1.61e-45	35343	13388_57_PCSK1_NEC1	chr5	96771318	chr5:96771318:T:C	reported	TRUE	textfile	exposure	0.04944	0.04944	0.00564153	200.508
rs551253093	0.1582	0.023122	0.03183	T	C	7.81e-12	35349	13397_88_DEFB4A_HBD_2	chr8	7228458	chr8:7228458:T:C	reported	TRUE	textfile	exposure	0.03183	0.03183	0.00132254	46.8099
rs80015919	-0.1341	0.023982	0.0311	T	A	2.25e-08	35349	13397_88_DEFB4A_HBD_2	chr8	7396327	chr8:7396327:T:A	reported	TRUE	textfile	exposure	0.0311	0.0311	0.000883742	31.2653
rs41380147	-0.0781	0.009083	0.38019	A	T	8.07e-18	35344	13397_88_DEFB4A_HBD_2	chr8	7433610	chr8:7433610:A:T	reported	TRUE	textfile	exposure	0.38019	0.38019	0.00208747	73.9297
rs372478398	0.2979	0.013065	0.12003	A	G	4.37e-115	35348	13397_88_DEFB4A_HBD_2	chr8	7894241	chr8:7894241:A:G	reported	TRUE	textfile	exposure	0.12003	0.12003	0.0144949	519.873
rs143314302	-0.4638	0.039741	0.01027	C	A	1.8e-31	35380	13397_88_DEFB4A_HBD_2	chr8	8581407	chr8:8581407:C:A	reported	TRUE	textfile	exposure	0.01027	0.01027	0.00383493	136.194
rs35535963	0.1748	0.009317	0.27006	G	C	1.55e-78	35346	13405_61_SPINK2_ISK2	chr4	56764158	chr4:56764158:G:C	reported	TRUE	textfile	exposure	0.27006	0.27006	0.00986023	351.97
rs11941268	0.807	0.025237	0.02611	T	C	2.31e-224	35350	13405_61_SPINK2_ISK2	chr4	56823077	chr4:56823077:T:C	reported	TRUE	textfile	exposure	0.02611	0.02611	0.0281124	1022.46
rs28521300	0.3177	0.018854	0.04898	CGTGGGTGGATCAC	CGTGGGTGGATCAT	1.05e-63	35350	13405_61_SPINK2_ISK2	chr4	56834699	chr4:56834699:CGTGGGTGGATCAC:CGTGGGTGGATCAT	reported	TRUE	textfile	exposure	0.04898	0.04898	0.00796826	283.924
rs7309864	0.0633	0.00839	0.49164	G	A	4.55e-14	35379	13416_8_TMEM132D_T132D	chr12	129146206	chr12:129146206:G:A	reported	TRUE	textfile	exposure	0.49164	0.49164	0.00160635	56.9192
rs74322448	-0.2334	0.022742	0.03694	T	C	1.03e-24	35377	13416_8_TMEM132D_T132D	chr12	129251681	chr12:129251681:T:C	reported	TRUE	textfile	exposure	0.03694	0.03694	0.00296847	105.322
rs189863837	0.2536	0.017945	0.05536	A	G	2.42e-45	35377	13416_8_TMEM132D_T132D	chr12	129450796	chr12:129450796:A:G	reported	TRUE	textfile	exposure	0.05536	0.05536	0.00561366	199.704
rs55851595	0.6456	0.012916	0.07029	T	C	0	35378	13416_8_TMEM132D_T132D	chr12	129595744	chr12:129595744:T:C	reported	TRUE	textfile	exposure	0.07029	0.07029	0.0659632	2498.31
rs111839880	-0.1149	0.019645	0.05104	G	A	4.95e-09	35378	13416_8_TMEM132D_T132D	chr12	129636932	chr12:129636932:G:A	reported	TRUE	textfile	exposure	0.05104	0.05104	0.000966013	34.2067
rs11613152	-0.0835	0.012231	0.13759	T	C	8.69e-12	35367	13416_8_TMEM132D_T132D	chr12	129909216	chr12:129909216:T:C	reported	TRUE	textfile	exposure	0.13759	0.13759	0.00131607	46.6041
rs34136392	-0.0507	0.008382	0.43179	G	T	1.46e-09	35361	13427_66_MAN1C1_MA1C1	chr1	25558006	chr1:25558006:G:T	reported	TRUE	textfile	exposure	0.43179	0.43179	0.00103359	36.5844
rs4573504	0.0998	0.010489	0.18902	G	A	1.82e-21	35360	13427_66_MAN1C1_MA1C1	chr1	25585369	chr1:25585369:G:A	reported	TRUE	textfile	exposure	0.18902	0.18902	0.0025537	90.525
rs11247595	-0.1905	0.008274	0.45473	C	T	2.75e-117	35363	13427_66_MAN1C1_MA1C1	chr1	25682168	chr1:25682168:C:T	reported	TRUE	textfile	exposure	0.45473	0.45473	0.0147689	530.071
rs11022131	-0.0581	0.009025	0.29562	G	C	1.22e-10	35370	13434_172_PARVA_PARVA	chr11	12050666	chr11:12050666:G:C	reported	TRUE	textfile	exposure	0.29562	0.29562	0.00117035	41.4413
rs4757383	-0.1458	0.014288	0.0899	A	T	1.9e-24	35372	13434_172_PARVA_PARVA	chr11	12350362	chr11:12350362:A:T	reported	TRUE	textfile	exposure	0.0899	0.0899	0.00293519	104.123
rs34095724	-0.1876	0.017478	0.05375	T	C	7.1e-27	35349	13438_115_CHRD_CHRD	chr3	184381262	chr3:184381262:T:C	reported	TRUE	textfile	exposure	0.05375	0.05375	0.00324857	115.201
rs141494464	-0.0877	0.01439	0.08638	T	C	1.1e-09	35348	13449_25_SF3B4_SF3B4	chr1	149875751	chr1:149875751:T:C	reported	TRUE	textfile	exposure	0.08638	0.08638	0.00104968	37.141
rs62019074	0.1017	0.010906	0.16136	C	T	1.1e-20	35355	13450_49_USP8_UBP8	chr15	50433826	chr15:50433826:C:T	reported	TRUE	textfile	exposure	0.16136	0.16136	0.00245354	86.9534
rs28590506	-0.0515	0.00878	0.32347	A	G	4.48e-09	35357	13460_4_CHAD_CHAD	chr17	50457426	chr17:50457426:A:G	reported	TRUE	textfile	exposure	0.32347	0.32347	0.000972137	34.4034
rs77946397	-0.1441	0.024951	0.0278	T	C	7.68e-09	35299	13463_1_PXDN_PXDN	chr2	1396225	chr2:1396225:T:C	reported	TRUE	textfile	exposure	0.0278	0.0278	0.000944016	33.3524
rs35041572	-0.049	0.008375	0.42618	G	A	4.89e-09	35297	13463_1_PXDN_PXDN	chr2	1583760	chr2:1583760:G:A	reported	TRUE	textfile	exposure	0.42618	0.42618	0.000968866	34.2293
rs73182757	0.1467	0.009093	0.28172	G	A	1.47e-58	35298	13463_1_PXDN_PXDN	chr2	1744125	chr2:1744125:G:A	reported	TRUE	textfile	exposure	0.28172	0.28172	0.0073199	260.268
rs12621293	0.0792	0.011928	0.13657	GTTTGTTTG	TTTTGTTTG	3.15e-11	35298	13463_1_PXDN_PXDN	chr2	1897460	chr2:1897460:GTTTGTTTG:TTTTGTTTG	reported	TRUE	textfile	exposure	0.13657	0.13657	0.00124745	44.085
rs41313005	0.2176	0.03009	0.01828	C	T	4.77e-13	35373	13465_5_RCAN1_CCP1	chr21	34514913	chr21:34514913:C:T	reported	TRUE	textfile	exposure	0.01828	0.01828	0.00147625	52.2936
rs117792675	-0.2508	0.021082	0.0375	A	G	1.24e-32	35361	13472_35_HDHD2_HDHD2	chr18	47044338	chr18:47044338:A:G	reported	TRUE	textfile	exposure	0.0375	0.0375	0.00398632	141.516
rs75228657	0.4584	0.016308	0.06347	G	A	7.73e-174	35360	13472_35_HDHD2_HDHD2	chr18	47214692	chr18:47214692:G:A	reported	TRUE	textfile	exposure	0.06347	0.06347	0.0218564	790.066
rs316617	0.0715	0.008245	0.37787	C	T	4.24e-18	35358	13473_55_ITPKA_IP3KA	chr15	41503702	chr15:41503702:C:T	reported	TRUE	textfile	exposure	0.37787	0.37787	0.00212237	75.198
rs6011275	-0.1453	0.008573	0.32709	G	T	1.99e-64	34864	13481_24_TCEA2_TCEA2	chr20	64068875	chr20:64068875:G:T	reported	TRUE	textfile	exposure	0.32709	0.32709	0.00817193	287.237
rs77450465	-0.0814	0.012618	0.11819	A	G	1.11e-10	35368	13488_3_ARFIP1_ARFP1	chr4	152485987	chr4:152485987:A:G	reported	TRUE	textfile	exposure	0.11819	0.11819	0.00117529	41.6144
rs56730233	0.1842	0.030598	0.01839	TGTGTGTGTGTGTGCGCGCGCA	TGTGTGTGTGTGTGTGCGCGCA	1.75e-09	35307	13488_3_ARFIP1_ARFP1	chr4	152712026	chr4:152712026:TGTGTGTGTGTGTGCGCGCGCA:TGTGTGTGTGTGTGTGCGCGCA	reported	TRUE	textfile	exposure	0.01839	0.01839	0.00102538	36.2384
rs4619875	0.2215	0.008385	0.37238	T	C	8.57e-154	35371	13488_3_ARFIP1_ARFP1	chr4	152779978	chr4:152779978:T:C	reported	TRUE	textfile	exposure	0.37238	0.37238	0.0193468	697.777
rs10437954	-0.1808	0.012343	0.11558	A	G	1.39e-48	35360	13519_112_ARHGEF25_ARHGP	chr12	57610139	chr12:57610139:A:G	reported	TRUE	textfile	exposure	0.11558	0.11558	0.00603137	214.551
rs4237845	-0.0469	0.007905	0.49536	T	C	2.97e-09	35360	13519_112_ARHGEF25_ARHGP	chr12	57908653	chr12:57908653:T:C	reported	TRUE	textfile	exposure	0.49536	0.49536	0.000994483	35.198
rs73184720	-0.1513	0.025454	0.0266	T	C	2.78e-09	35277	13534_20_MYOM2_MYOM2	chr8	1973246	chr8:1973246:T:C	reported	TRUE	textfile	exposure	0.0266	0.0266	0.00100055	35.3298
rs6558593	0.1163	0.020216	0.04315	C	T	8.77e-09	35280	13534_20_MYOM2_MYOM2	chr8	2074384	chr8:2074384:C:T	reported	TRUE	textfile	exposure	0.04315	0.04315	0.000937202	33.0936
rs74455617	-0.2778	0.032461	0.01605	T	C	1.15e-17	35283	13534_20_MYOM2_MYOM2	chr8	2164884	chr8:2164884:T:C	reported	TRUE	textfile	exposure	0.01605	0.01605	0.00207145	73.2346
rs117050326	-0.2678	0.03126	0.0172	C	G	1.06e-17	35348	13536_56_POLI_POLI	chr18	54237200	chr18:54237200:C:G	reported	TRUE	textfile	exposure	0.0172	0.0172	0.00207194	73.3869
rs72930984	0.6297	0.027239	0.02122	T	C	3.09e-118	35360	13545_97_EIF1AD_EIF1A	chr11	66011451	chr11:66011451:T:C	reported	TRUE	textfile	exposure	0.02122	0.02122	0.0148887	534.393
rs11042306	-0.0889	0.008079	0.42942	G	A	3.65e-28	35367	13552_7_SWAP70_SWP70	chr11	9357035	chr11:9357035:G:A	reported	TRUE	textfile	exposure	0.42942	0.42942	0.00341197	121.078
rs7123629	-0.5515	0.017887	0.052	G	C	9.4e-209	35368	13552_7_SWAP70_SWP70	chr11	9657220	chr11:9657220:G:C	reported	TRUE	textfile	exposure	0.052	0.052	0.026175	950.586
rs34043654	-0.3286	0.006933	0.34505	C	T	0	35368	13552_7_SWAP70_SWP70	chr11	9704822	chr11:9704822:C:T	reported	TRUE	textfile	exposure	0.34505	0.34505	0.0597225	2246.3
rs7122370	-0.1498	0.012502	0.1104	A	G	4.43e-33	35367	13552_7_SWAP70_SWP70	chr11	10133494	chr11:10133494:A:G	reported	TRUE	textfile	exposure	0.1104	0.1104	0.00404303	143.562
rs11601688	0.0556	0.009714	0.21561	C	T	1.04e-08	35371	13552_7_SWAP70_SWP70	chr11	10566218	chr11:10566218:C:T	reported	TRUE	textfile	exposure	0.21561	0.21561	0.000925346	32.7589
rs4748140	-0.0453	0.007899	0.45506	G	C	9.76e-09	35360	13563_259_ACBD7_ACBD7	chr10	15073720	chr10:15073720:G:C	reported	TRUE	textfile	exposure	0.45506	0.45506	0.000929258	32.8873
rs114464628	-0.2726	0.019185	0.0443	A	G	8.05e-46	35354	13578_98_ABLIM3_ABLM3	chr5	149154161	chr5:149154161:A:G	reported	TRUE	textfile	exposure	0.0443	0.0443	0.00567828	201.885
rs28384482	-0.0746	0.012179	0.11777	T	C	9.05e-10	35352	13580_2_UAP1_Sperm_associated_antigen_2	chr1	162561114	chr1:162561114:T:C	reported	TRUE	textfile	exposure	0.11777	0.11777	0.00106018	37.5171
rs28679554	-0.1551	0.01215	0.12511	C	A	2.54e-37	35365	13590_1_REXO2_ORN	chr11	114445071	chr11:114445071:C:A	reported	TRUE	textfile	exposure	0.12511	0.12511	0.0045867	162.947
rs548089397	0.1912	0.031799	0.01739	T	C	1.82e-09	35363	13597_20_RAB31_RAB31	chr18	9543572	chr18:9543572:T:C	reported	TRUE	textfile	exposure	0.01739	0.01739	0.00102131	36.1513
rs12607866	0.1269	0.008825	0.29846	C	T	7e-47	35359	13597_20_RAB31_RAB31	chr18	9696477	chr18:9696477:C:T	reported	TRUE	textfile	exposure	0.29846	0.29846	0.00581382	206.761
rs75412087	0.0652	0.0112	0.15459	G	A	5.84e-09	35361	13597_20_RAB31_RAB31	chr18	9715218	chr18:9715218:G:A	reported	TRUE	textfile	exposure	0.15459	0.15459	0.000957455	33.8871
rs75044039	-0.1607	0.021283	0.03692	C	G	4.33e-14	35338	13603_7_RFESD_RFESD	chr5	95628553	chr5:95628553:C:G	reported	TRUE	textfile	exposure	0.03692	0.03692	0.00161074	57.0087
rs7482118	-0.0619	0.008322	0.34237	G	A	1.02e-13	35352	13621_31_AP2A2_AP2A2	chr11	972603	chr11:972603:G:A	reported	TRUE	textfile	exposure	0.34237	0.34237	0.00156255	55.3224
rs11119862	0.0775	0.011064	0.15838	G	A	2.48e-12	35357	13622_16_PPP2R5A_2A5A	chr1	212167815	chr1:212167815:G:A	reported	TRUE	textfile	exposure	0.15838	0.15838	0.0013858	49.063
rs4648629	-0.124	0.008111	0.45042	A	C	9.16e-53	35309	13624_17_NADK_NADK	chr1	1764023	chr1:1764023:A:C	reported	TRUE	textfile	exposure	0.45042	0.45042	0.00657573	233.706
rs142834130	0.1515	0.026368	0.02315	GAATGAATGAATGAATAAGTGTATCAGTGAG	GAATGAGTGAATGAATAAGTGTATCAGTGAG	9.16e-09	35315	13624_17_NADK_NADK	chr1	1968026	chr1:1968026:GAATGAATGAATGAATAAGTGTATCAGTGAG:GAATGAGTGAATGAATAAGTGTATCAGTGAG	reported	TRUE	textfile	exposure	0.02315	0.02315	0.000933912	33.0101
rs12539742	0.0789	0.008911	0.29322	A	G	8.44e-19	35373	13632_10_ZYX_Zyxin	chr7	143490004	chr7:143490004:A:G	reported	TRUE	textfile	exposure	0.29322	0.29322	0.0022114	78.3929
rs10509571	-0.0904	0.008977	0.26379	A	T	7.45e-24	35356	13642_90_IFIT3_CIG49	chr10	89332801	chr10:89332801:A:T	reported	TRUE	textfile	exposure	0.26379	0.26379	0.00286001	101.403
rs2290774	-0.1007	0.008118	0.46485	C	T	2.46e-35	35378	13657_2_PNKP_PNKP	chr19	49871778	chr19:49871778:C:T	reported	TRUE	textfile	exposure	0.46485	0.46485	0.00433055	153.864
rs2106331	-0.0889	0.008999	0.31975	A	G	5.15e-23	35362	13666_222_CA10_Carbonic_Anhydrase_X	chr17	51660546	chr17:51660546:A:G	reported	TRUE	textfile	exposure	0.31975	0.31975	0.00275221	97.5867
rs1263963	-0.0605	0.008722	0.37085	G	A	4.01e-12	35362	13666_222_CA10_Carbonic_Anhydrase_X	chr17	51701707	chr17:51701707:G:A	reported	TRUE	textfile	exposure	0.37085	0.37085	0.00135879	48.1121
rs2938140	-0.1423	0.008394	0.46038	T	C	1.85e-64	35360	13666_222_CA10_Carbonic_Anhydrase_X	chr17	52099141	chr17:52099141:T:C	reported	TRUE	textfile	exposure	0.46038	0.46038	0.00806203	287.374
rs117399000	-0.5585	0.025551	0.02683	A	G	6.55e-106	35360	13666_222_CA10_Carbonic_Anhydrase_X	chr17	52136371	chr17:52136371:A:G	reported	TRUE	textfile	exposure	0.02683	0.02683	0.0133318	477.756
rs112869746	-0.1576	0.028295	0.0213	T	C	2.55e-08	35278	13669_6_FGFR3_FGFR_3	chr4	1244442	chr4:1244442:T:C	reported	TRUE	textfile	exposure	0.0213	0.0213	0.000878633	31.0219
rs2403274	-0.1729	0.009303	0.25262	G	C	4.25e-77	35272	13669_6_FGFR3_FGFR_3	chr4	1752788	chr4:1752788:G:C	reported	TRUE	textfile	exposure	0.25262	0.25262	0.00969798	345.398
rs3135835	-0.121	0.009809	0.21855	A	G	5.8e-35	35274	13669_6_FGFR3_FGFR_3	chr4	1794453	chr4:1794453:A:G	reported	TRUE	textfile	exposure	0.21855	0.21855	0.00429534	152.159
rs114889926	0.1684	0.024157	0.02846	T	G	3.14e-12	35281	13669_6_FGFR3_FGFR_3	chr4	2427976	chr4:2427976:T:G	reported	TRUE	textfile	exposure	0.02846	0.02846	0.0013755	48.593
rs114094185	0.1285	0.022695	0.03709	T	C	1.5e-08	35310	13671_40_ELANE_Elastase	chr19	613091	chr19:613091:T:C	reported	TRUE	textfile	exposure	0.03709	0.03709	0.000907098	32.0569
rs351984	-0.2185	0.017318	0.06822	C	T	1.7e-36	35311	13671_40_ELANE_Elastase	chr19	803220	chr19:803220:C:T	reported	TRUE	textfile	exposure	0.06822	0.06822	0.00448791	159.178
rs10409474	0.4542	0.01245	0.13906	G	C	2.07e-291	35317	13671_40_ELANE_Elastase	chr19	850733	chr19:850733:G:C	reported	TRUE	textfile	exposure	0.13906	0.13906	0.0363167	1330.86
rs72984029	-0.2462	0.011726	0.1631	A	G	7.05e-98	35318	13671_40_ELANE_Elastase	chr19	871033	chr19:871033:A:G	reported	TRUE	textfile	exposure	0.1631	0.1631	0.012328	440.81
rs78914045	0.2812	0.022916	0.03848	A	C	1.3e-34	35321	13671_40_ELANE_Elastase	chr19	1008646	chr19:1008646:A:C	reported	TRUE	textfile	exposure	0.03848	0.03848	0.00424495	150.567
rs186642113	0.2097	0.034033	0.01741	A	G	7.2e-10	35322	13671_40_ELANE_Elastase	chr19	1050344	chr19:1050344:A:G	reported	TRUE	textfile	exposure	0.01741	0.01741	0.0010737	37.964
rs117778730	0.2039	0.020045	0.05015	G	T	2.64e-24	35319	13671_40_ELANE_Elastase	chr19	1098280	chr19:1098280:G:T	reported	TRUE	textfile	exposure	0.05015	0.05015	0.00292108	103.466
rs141548740	0.128	0.018551	0.05881	G	A	5.21e-12	35315	13671_40_ELANE_Elastase	chr19	1335789	chr19:1335789:G:A	reported	TRUE	textfile	exposure	0.05881	0.05881	0.0013463	47.6059
rs1880544	-0.1198	0.011955	0.14217	C	T	1.23e-23	35357	13676_46_INHBB_Inhibin_bB_chain	chr2	120465218	chr2:120465218:C:T	reported	TRUE	textfile	exposure	0.14217	0.14217	0.00283209	100.413
rs3890780	-0.1499	0.026086	0.02634	A	G	9.12e-09	35356	13676_46_INHBB_Inhibin_bB_chain	chr2	120479014	chr2:120479014:A:G	reported	TRUE	textfile	exposure	0.02634	0.02634	0.000933082	33.019
rs17050272	0.3414	0.006851	0.41755	A	G	0	35358	13676_46_INHBB_Inhibin_bB_chain	chr2	120548864	chr2:120548864:A:G	reported	TRUE	textfile	exposure	0.41755	0.41755	0.0656226	2483.1
rs11685627	-0.0581	0.008367	0.48169	A	G	3.81e-12	35360	13676_46_INHBB_Inhibin_bB_chain	chr2	120713470	chr2:120713470:A:G	reported	TRUE	textfile	exposure	0.48169	0.48169	0.00136178	48.2157
rs2237084	0.1262	0.009683	0.23739	G	T	7.92e-39	35357	13682_47_CSF1R_M_CSF_R	chr5	150085928	chr5:150085928:G:T	reported	TRUE	textfile	exposure	0.23739	0.23739	0.00478126	169.853
rs7736526	-0.0713	0.008723	0.345	T	C	2.98e-16	35356	13682_47_CSF1R_M_CSF_R	chr5	150109679	chr5:150109679:T:C	reported	TRUE	textfile	exposure	0.345	0.345	0.0018861	66.8071
rs4684359	0.1127	0.016717	0.0763	T	C	1.57e-11	35370	13686_2_IL5RA_IL_5_Ra	chr3	2840423	chr3:2840423:T:C	reported	TRUE	textfile	exposure	0.0763	0.0763	0.00128333	45.4471
rs6810018	-0.0611	0.008849	0.4776	G	A	5.03e-12	35369	13686_2_IL5RA_IL_5_Ra	chr3	3036811	chr3:3036811:G:A	reported	TRUE	textfile	exposure	0.4776	0.4776	0.00134613	47.6727
rs340829	0.1924	0.008758	0.4698	G	T	5.9e-107	35368	13686_2_IL5RA_IL_5_Ra	chr3	3066558	chr3:3066558:G:T	reported	TRUE	textfile	exposure	0.4698	0.4698	0.0134618	482.587
rs6442776	0.3589	0.006472	0.35478	T	C	0	35369	13686_2_IL5RA_IL_5_Ra	chr3	3099916	chr3:3099916:T:C	reported	TRUE	textfile	exposure	0.35478	0.35478	0.0799907	3075
rs79309375	0.2515	0.022094	0.04329	A	G	5.07e-30	35371	13686_2_IL5RA_IL_5_Ra	chr3	3147303	chr3:3147303:A:G	reported	TRUE	textfile	exposure	0.04329	0.04329	0.00364999	129.569
rs4685623	0.0788	0.009098	0.38361	C	G	4.65e-18	35371	13686_2_IL5RA_IL_5_Ra	chr3	3268679	chr3:3268679:C:G	reported	TRUE	textfile	exposure	0.38361	0.38361	0.00211638	75.0129
rs116191960	-0.1902	0.034701	0.01363	A	G	4.23e-08	35359	13697_51_GPD1_GPDA	chr12	49920276	chr12:49920276:A:G	reported	TRUE	textfile	exposure	0.01363	0.01363	0.000848923	30.0409
rs143175582	0.244	0.015744	0.07754	A	G	3.59e-54	35370	13700_10_ANXA2_annexin_II	chr15	59417692	chr15:59417692:A:G	reported	TRUE	textfile	exposure	0.07754	0.07754	0.0067449	240.173
rs71480531	-0.0569	0.009254	0.3376	TACGTGTATATATATATATATATTTT	TACGTGTATATATATATATATATATT	7.8e-10	35366	13700_10_ANXA2_annexin_II	chr15	59539824	chr15:59539824:TACGTGTATATATATATATATATTTT:TACGTGTATATATATATATATATATT	reported	TRUE	textfile	exposure	0.3376	0.3376	0.00106786	37.8043
rs1912261	-0.1638	0.015668	0.07672	CTCGA	TTCGA	1.4e-25	35370	13700_10_ANXA2_annexin_II	chr15	60288487	chr15:60288487:CTCGA:TTCGA	reported	TRUE	textfile	exposure	0.07672	0.07672	0.00308053	109.289
rs3743268	-0.33	0.006643	0.36954	A	G	0	35366	13700_10_ANXA2_annexin_II	chr15	60385961	chr15:60385961:A:G	reported	TRUE	textfile	exposure	0.36954	0.36954	0.0652259	2467.6
rs103947	-0.0905	0.008581	0.38773	C	T	5.25e-26	35370	13700_10_ANXA2_annexin_II	chr15	60619685	chr15:60619685:C:T	reported	TRUE	textfile	exposure	0.38773	0.38773	0.00313489	111.224
rs56350622	0.0779	0.01126	0.18721	TTTTTTTTTTTTTTTTTTCAAGAA	TTTTTTTTTTTTTTTTTCCAAGAA	4.58e-12	35369	13700_10_ANXA2_annexin_II	chr15	60979275	chr15:60979275:TTTTTTTTTTTTTTTTTTCAAGAA:TTTTTTTTTTTTTTTTTCCAAGAA	reported	TRUE	textfile	exposure	0.18721	0.18721	0.00135141	47.8601
rs10923900	-0.0548	0.00815	0.43025	GAC	GAG	1.77e-11	35362	13704_5_HMGCS2_HMCS2	chr1	119775000	chr1:119775000:GAC:GAG	reported	TRUE	textfile	exposure	0.43025	0.43025	0.00127689	45.2086
rs5901033	-0.0533	0.00938	0.34719	A	C	1.33e-08	35365	13717_15_FCN2_FCN2	chr9	134087838	chr9:134087838:A:C	reported	TRUE	textfile	exposure	0.34719	0.34719	0.000912176	32.2867
rs3118527	0.0683	0.011764	0.1711	T	C	6.4e-09	35351	13717_15_FCN2_FCN2	chr9	134446300	chr9:134446300:T:C	reported	TRUE	textfile	exposure	0.1711	0.1711	0.000952611	33.706
rs11103545	-0.3087	0.009661	0.28701	T	G	4.81e-224	35340	13717_15_FCN2_FCN2	chr9	134848134	chr9:134848134:T:G	reported	TRUE	textfile	exposure	0.28701	0.28701	0.0280797	1020.95
rs183486037	-1.0013	0.014134	0.05198	CGAGTGTGAGATCACACCTCCCAGTGAGTG	CGAGTGTGAGATCACACCTCCCAGTGAGCG	0	35340	13717_15_FCN2_FCN2	chr9	134850332	chr9:134850332:CGAGTGTGAGATCACACCTCCCAGTGAGTG:CGAGTGTGAGATCACACCTCCCAGTGAGCG	reported	TRUE	textfile	exposure	0.05198	0.05198	0.124354	5018.5
rs113909851	0.2766	0.018102	0.06463	A	G	1.04e-52	35333	13717_15_FCN2_FCN2	chr9	134926521	chr9:134926521:A:G	reported	TRUE	textfile	exposure	0.06463	0.06463	0.00656463	233.468
rs4841953	-0.1087	0.00897	0.40887	C	A	8.44e-34	35328	13717_15_FCN2_FCN2	chr9	135012442	chr9:135012442:C:A	reported	TRUE	textfile	exposure	0.40887	0.40887	0.00413955	146.842
rs143506788	-0.3901	0.024575	0.03488	T	C	9.57e-57	35323	13717_15_FCN2_FCN2	chr9	135181569	chr9:135181569:T:C	reported	TRUE	textfile	exposure	0.03488	0.03488	0.00708305	251.965
rs7028584	-0.149	0.013508	0.12022	C	T	2.72e-28	35321	13717_15_FCN2_FCN2	chr9	135219173	chr9:135219173:C:T	reported	TRUE	textfile	exposure	0.12022	0.12022	0.00343292	121.665
rs7027938	-0.0639	0.01075	0.2196	T	C	2.78e-09	35308	13717_15_FCN2_FCN2	chr9	135424152	chr9:135424152:T:C	reported	TRUE	textfile	exposure	0.2196	0.2196	0.000999717	35.3313
rs11103127	-0.0679	0.008915	0.43375	T	C	2.6e-14	35302	13717_15_FCN2_FCN2	chr9	135657784	chr9:135657784:T:C	reported	TRUE	textfile	exposure	0.43375	0.43375	0.00164053	58.0059
rs2319153	-0.0472	0.008599	0.34045	T	C	4.05e-08	35371	13719_19_PAK4_PAK4	chr19	39182691	chr19:39182691:T:C	reported	TRUE	textfile	exposure	0.34045	0.34045	0.000851081	30.1275
rs116184613	0.112	0.013904	0.1152	C	T	7.93e-16	35305	13720_95_PRTN3_Proteinase_3	chr19	557979	chr19:557979:C:T	reported	TRUE	textfile	exposure	0.1152	0.1152	0.00183452	64.8831
rs144958576	-0.16	0.014181	0.10956	A	G	1.6e-29	35309	13720_95_PRTN3_Proteinase_3	chr19	786423	chr19:786423:A:G	reported	TRUE	textfile	exposure	0.10956	0.10956	0.00359234	127.292
rs10425544	0.4229	0.00721	0.29293	C	T	0	35309	13720_95_PRTN3_Proteinase_3	chr19	836043	chr19:836043:C:T	reported	TRUE	textfile	exposure	0.29293	0.29293	0.0887851	3440.17
rs1060442	-0.1456	0.009209	0.35341	G	A	2.63e-56	35319	13720_95_PRTN3_Proteinase_3	chr19	885818	chr19:885818:G:A	reported	TRUE	textfile	exposure	0.35341	0.35341	0.00702791	249.962
rs4807455	0.0887	0.009878	0.27637	A	G	2.73e-19	35320	13720_95_PRTN3_Proteinase_3	chr19	1033560	chr19:1033560:A:G	reported	TRUE	textfile	exposure	0.27637	0.27637	0.00227771	80.6278
rs62128522	0.0541	0.008817	0.47543	A	G	8.48e-10	35318	13720_95_PRTN3_Proteinase_3	chr19	1542400	chr19:1542400:A:G	reported	TRUE	textfile	exposure	0.47543	0.47543	0.00106486	37.6468
rs114163183	-0.2373	0.025376	0.02729	G	A	8.64e-21	35369	13733_5_IL12B_IL_12_p40	chr5	158356244	chr5:158356244:G:A	reported	TRUE	textfile	exposure	0.02729	0.02729	0.00246635	87.4429
rs111546564	-0.5993	0.031977	0.01704	A	G	2.27e-78	35369	13733_5_IL12B_IL_12_p40	chr5	158529926	chr5:158529926:A:G	reported	TRUE	textfile	exposure	0.01704	0.01704	0.00983329	351.228
rs10043720	0.409	0.006907	0.31512	G	A	0	35366	13733_5_IL12B_IL_12_p40	chr5	159340325	chr5:159340325:G:A	reported	TRUE	textfile	exposure	0.31512	0.31512	0.090204	3506.25
rs6870256	-0.0938	0.008486	0.40331	C	T	2.1e-28	35365	13733_5_IL12B_IL_12_p40	chr5	159420063	chr5:159420063:C:T	reported	TRUE	textfile	exposure	0.40331	0.40331	0.00344293	122.173
rs73100943	-0.0945	0.009262	0.26082	T	A	1.92e-24	35352	13738_8_INHBA_Inhibin_bA_chain	chr7	41718700	chr7:41718700:T:A	reported	TRUE	textfile	exposure	0.26082	0.26082	0.00293605	104.095
rs188423082	-0.4904	0.032	0.01722	A	G	5.21e-53	35356	13740_51_FRZB_sFRP_3	chr2	182104488	chr2:182104488:A:G	reported	TRUE	textfile	exposure	0.01722	0.01722	0.00659876	234.842
rs182609542	-0.413	0.028936	0.02195	TGAGAT	TGAGAC	3.23e-46	35359	13740_51_FRZB_sFRP_3	chr2	182680231	chr2:182680231:TGAGAT:TGAGAC	reported	TRUE	textfile	exposure	0.02195	0.02195	0.00572833	203.704
rs288326	0.5349	0.014929	0.08446	A	G	3.9e-281	35358	13740_51_FRZB_sFRP_3	chr2	182838608	chr2:182838608:A:G	reported	TRUE	textfile	exposure	0.08446	0.08446	0.0350354	1283.69
rs72890325	-0.5149	0.015889	0.07506	G	T	2.31e-230	35365	13740_51_FRZB_sFRP_3	chr2	183063340	chr2:183063340:G:T	reported	TRUE	textfile	exposure	0.07506	0.07506	0.0288384	1050.09
rs113069888	0.1661	0.024382	0.0292	A	G	9.6e-12	35362	13740_51_FRZB_sFRP_3	chr2	183733556	chr2:183733556:A:G	reported	TRUE	textfile	exposure	0.0292	0.0292	0.00131067	46.4062
rs75365264	-0.4379	0.037177	0.01273	G	A	5.03e-32	35368	13748_4_CCL8_MCP_2	chr17	34017746	chr17:34017746:G:A	reported	TRUE	textfile	exposure	0.01273	0.01273	0.00390742	138.732
rs7207988	0.1432	0.009675	0.24592	G	T	1.43e-49	35371	13748_4_CCL8_MCP_2	chr17	34127194	chr17:34127194:G:T	reported	TRUE	textfile	exposure	0.24592	0.24592	0.00615539	219.058
rs2079662	-0.5724	0.009954	0.09829	T	C	0	35372	13748_4_CCL8_MCP_2	chr17	34174256	chr17:34174256:T:C	reported	TRUE	textfile	exposure	0.09829	0.09829	0.0854932	3306.58
rs16969454	0.3699	0.007014	0.23203	C	T	0	35373	13748_4_CCL8_MCP_2	chr17	34308534	chr17:34308534:C:T	reported	TRUE	textfile	exposure	0.23203	0.23203	0.0728944	2781.07
rs9895412	0.3336	0.009923	0.22465	G	A	9.08e-248	35369	13748_4_CCL8_MCP_2	chr17	34349743	chr17:34349743:G:A	reported	TRUE	textfile	exposure	0.22465	0.22465	0.0309658	1130.16
rs141118248	-0.5153	0.02813	0.02191	G	A	5.87e-75	35371	13748_4_CCL8_MCP_2	chr17	34420500	chr17:34420500:G:A	reported	TRUE	textfile	exposure	0.02191	0.02191	0.00939794	335.549
rs74591811	-0.1424	0.013586	0.1062	G	A	1.05e-25	35370	13748_4_CCL8_MCP_2	chr17	34434581	chr17:34434581:G:A	reported	TRUE	textfile	exposure	0.1062	0.1062	0.00309638	109.853
rs16970010	0.1239	0.01652	0.06967	G	C	6.38e-14	35371	13748_4_CCL8_MCP_2	chr17	34536843	chr17:34536843:G:C	reported	TRUE	textfile	exposure	0.06967	0.06967	0.00158776	56.2468
rs140933322	0.324	0.041226	0.01045	G	A	3.87e-15	35370	13748_4_CCL8_MCP_2	chr17	34723588	chr17:34723588:G:A	reported	TRUE	textfile	exposure	0.01045	0.01045	0.00174323	61.7622
rs76024849	-0.1288	0.01462	0.08459	A	T	1.25e-18	35350	13929_27_CROT_OCTC	chr7	86698453	chr7:86698453:A:T	reported	TRUE	textfile	exposure	0.08459	0.08459	0.00219076	77.6091
rs809066	0.5317	0.010636	0.10785	G	A	0	35347	13929_27_CROT_OCTC	chr7	87358339	chr7:87358339:G:A	reported	TRUE	textfile	exposure	0.10785	0.10785	0.0660322	2498.92
rs116965942	-0.2196	0.022049	0.03512	G	A	2.29e-23	35354	13929_27_CROT_OCTC	chr7	87729176	chr7:87729176:G:A	reported	TRUE	textfile	exposure	0.03512	0.03512	0.0027979	99.1887
rs193163017	-0.1711	0.016324	0.066	G	A	1.05e-25	35352	13929_27_CROT_OCTC	chr7	88113664	chr7:88113664:G:A	reported	TRUE	textfile	exposure	0.066	0.066	0.00309803	109.856
rs6519166	-0.119	0.008596	0.36272	A	C	1.4e-43	35364	13930_3_APOBEC3G_ABC3G	chr22	39076172	chr22:39076172:A:C	reported	TRUE	textfile	exposure	0.36272	0.36272	0.00539005	191.636
rs41281251	-0.0937	0.012437	0.12932	A	T	4.91e-14	35365	13930_3_APOBEC3G_ABC3G	chr22	39097246	chr22:39097246:A:T	reported	TRUE	textfile	exposure	0.12932	0.12932	0.00160242	56.7575
rs10770186	0.1173	0.008011	0.45066	G	A	1.5e-48	35366	13931_22_PSMD9_PSMD9	chr12	121923506	chr12:121923506:G:A	reported	TRUE	textfile	exposure	0.45066	0.45066	0.00602576	214.387
rs10492684	-0.0651	0.009666	0.22492	G	C	1.64e-11	34914	13934_3_MCF2L_MCF2L	chr13	112859368	chr13:112859368:G:C	reported	TRUE	textfile	exposure	0.22492	0.22492	0.00129749	45.3569
rs3011487	0.2089	0.008039	0.48488	C	T	6.99e-149	34900	13934_3_MCF2L_MCF2L	chr13	112924107	chr13:112924107:C:T	reported	TRUE	textfile	exposure	0.48488	0.48488	0.0189812	675.224
rs2518563	0.0911	0.010268	0.18512	T	C	7.15e-19	35357	13940_19_IFI16_IP16	chr1	159090179	chr1:159090179:T:C	reported	TRUE	textfile	exposure	0.18512	0.18512	0.00222139	78.7119
rs221205	-0.1017	0.0123	0.11518	C	T	1.36e-16	35363	13943_38_DPY30_DPY30	chr2	31861868	chr2:31861868:C:T	reported	TRUE	textfile	exposure	0.11518	0.11518	0.0019295	68.3608
rs572199190	-0.1796	0.025912	0.02694	A	G	4.18e-12	35372	13944_3_SULT1A3_SULT_1A3	chr16	29773177	chr16:29773177:A:G	reported	TRUE	textfile	exposure	0.02694	0.02694	0.00135632	48.0381
rs143154922	-0.1658	0.023521	0.03158	T	C	1.8e-12	35372	13944_3_SULT1A3_SULT_1A3	chr16	29868406	chr16:29868406:T:C	reported	TRUE	textfile	exposure	0.03158	0.03158	0.00140278	49.6859
rs146344226	-0.1696	0.028928	0.02098	CAC	TAC	4.55e-09	35372	13944_3_SULT1A3_SULT_1A3	chr16	29895021	chr16:29895021:CAC:TAC	reported	TRUE	textfile	exposure	0.02098	0.02098	0.000970808	34.3709
rs148788997	0.1957	0.011976	0.14089	C	G	5.06e-60	35372	13944_3_SULT1A3_SULT_1A3	chr16	30311847	chr16:30311847:C:G	reported	TRUE	textfile	exposure	0.14089	0.14089	0.00749259	267.014
rs144319982	-0.265	0.036875	0.01289	T	C	6.65e-13	35370	13944_3_SULT1A3_SULT_1A3	chr16	30663251	chr16:30663251:T:C	reported	TRUE	textfile	exposure	0.01289	0.01289	0.00145801	51.642
rs73190041	-0.5032	0.009424	0.14708	G	C	0	35343	13947_371_NUDT12_NUD12	chr5	103519742	chr5:103519742:G:C	reported	TRUE	textfile	exposure	0.14708	0.14708	0.0746474	2850.93
rs140216035	-0.1936	0.025164	0.02518	A	G	1.43e-14	35344	13947_371_NUDT12_NUD12	chr5	103795063	chr5:103795063:A:G	reported	TRUE	textfile	exposure	0.02518	0.02518	0.0016719	59.1871
rs113870602	-0.0811	0.010482	0.17955	C	G	1.02e-14	35344	13947_371_NUDT12_NUD12	chr5	103885559	chr5:103885559:C:G	reported	TRUE	textfile	exposure	0.17955	0.17955	0.00169084	59.8589
rs142454125	-0.1649	0.028971	0.02031	A	C	1.26e-08	35341	13947_371_NUDT12_NUD12	chr5	104247451	chr5:104247451:A:C	reported	TRUE	textfile	exposure	0.02031	0.02031	0.000915878	32.3959
rs78459273	0.1053	0.013234	0.1052	A	G	1.77e-15	35367	13954_9_GNPNAT1_GNA1	chr14	52807542	chr14:52807542:A:G	reported	TRUE	textfile	exposure	0.1052	0.1052	0.0017869	63.3067
rs10939687	-0.1428	0.021086	0.0379	T	C	1.27e-11	35359	13959_7_LAP3_LAP	chr4	16732475	chr4:16732475:T:C	reported	TRUE	textfile	exposure	0.0379	0.0379	0.0012954	45.861
rs114838597	0.2524	0.027467	0.02299	T	C	3.96e-20	35355	13959_7_LAP3_LAP	chr4	17578371	chr4:17578371:T:C	reported	TRUE	textfile	exposure	0.02299	0.02299	0.0023827	84.4368
rs141974152	-0.4471	0.037901	0.01204	A	G	4.07e-32	35354	13959_7_LAP3_LAP	chr4	18162078	chr4:18162078:A:G	reported	TRUE	textfile	exposure	0.01204	0.01204	0.0039207	139.15
rs140904849	0.1795	0.024067	0.02788	T	C	8.76e-14	35368	13969_24_KPNA6_IMA7	chr1	31977167	chr1:31977167:T:C	reported	TRUE	textfile	exposure	0.02788	0.02788	0.00157033	55.6238
rs35299026	-0.1574	0.017551	0.0538	A	G	3.01e-19	35377	13972_4_HSD17B14_DHB14	chr19	48815123	chr19:48815123:A:G	reported	TRUE	textfile	exposure	0.0538	0.0538	0.00226829	80.4232
rs664914	-0.0578	0.008625	0.28603	G	A	2.06e-11	35379	13972_4_HSD17B14_DHB14	chr19	48864318	chr19:48864318:G:A	reported	TRUE	textfile	exposure	0.28603	0.28603	0.00126777	44.9069
rs10194022	0.0803	0.011121	0.15912	T	C	5.18e-13	35366	13973_62_TTL_TTL	chr2	112479304	chr2:112479304:T:C	reported	TRUE	textfile	exposure	0.15912	0.15912	0.00147203	52.1337
rs4495675	-0.0548	0.008013	0.45036	G	T	7.98e-12	35343	13982_33_RGS18_RGS18	chr1	192158507	chr1:192158507:G:T	reported	TRUE	textfile	exposure	0.45036	0.45036	0.00132158	46.7677
rs12033301	0.1449	0.007937	0.47723	A	G	1.83e-74	35352	13983_27_CRYZ_QOR	chr1	73863612	chr1:73863612:A:G	reported	TRUE	textfile	exposure	0.47723	0.47723	0.00933974	333.272
rs696703	0.318	0.005883	0.38313	A	T	0	35354	13983_27_CRYZ_QOR	chr1	74673129	chr1:74673129:A:T	reported	TRUE	textfile	exposure	0.38313	0.38313	0.0763364	2921.68
rs146698856	-0.8214	0.0348	0.01434	T	A	3.55e-123	35354	13983_27_CRYZ_QOR	chr1	74946905	chr1:74946905:T:A	reported	TRUE	textfile	exposure	0.01434	0.01434	0.0155139	557.091
rs141565589	-0.3237	0.017042	0.05829	T	C	1.89e-80	35354	13983_27_CRYZ_QOR	chr1	75177659	chr1:75177659:T:C	reported	TRUE	textfile	exposure	0.05829	0.05829	0.0101017	360.761
rs1999493	0.3957	0.010899	0.15589	CAT	TAT	1.36e-288	35357	13983_27_CRYZ_QOR	chr1	75500288	chr1:75500288:CAT:TAT	reported	TRUE	textfile	exposure	0.15589	0.15589	0.0359407	1318.06
rs193220212	-0.3759	0.032856	0.01473	T	C	2.61e-30	35354	13986_6_LANCL1_LANC1	chr2	210427369	chr2:210427369:T:C	reported	TRUE	textfile	exposure	0.01473	0.01473	0.00368869	130.885
rs116875306	-0.3217	0.02975	0.01935	G	T	2.97e-27	35359	13988_67_NMRAL1_NMRL1	chr16	4133047	chr16:4133047:G:T	reported	TRUE	textfile	exposure	0.01935	0.01935	0.00329605	116.924
rs143297875	-0.5387	0.035306	0.01352	A	G	1.45e-52	35353	13988_67_NMRAL1_NMRL1	chr16	4312936	chr16:4312936:A:G	reported	TRUE	textfile	exposure	0.01352	0.01352	0.00654214	232.794
rs146827390	-0.7574	0.039843	0.01135	T	G	1.42e-80	35359	13988_67_NMRAL1_NMRL1	chr16	4343771	chr16:4343771:T:G	reported	TRUE	textfile	exposure	0.01135	0.01135	0.0101165	361.345
rs117658699	-0.8052	0.015496	0.04765	C	T	0	35359	13988_67_NMRAL1_NMRL1	chr16	4368818	chr16:4368818:C:T	reported	TRUE	textfile	exposure	0.04765	0.04765	0.0709432	2699.88
rs17880377	-0.704	0.029981	0.02006	T	C	6.28e-122	35360	13988_67_NMRAL1_NMRL1	chr16	4485090	chr16:4485090:T:C	reported	TRUE	textfile	exposure	0.02006	0.02006	0.015354	551.351
rs147766888	-0.4501	0.029546	0.02031	T	C	2.11e-52	35360	13988_67_NMRAL1_NMRL1	chr16	4531956	chr16:4531956:T:C	reported	TRUE	textfile	exposure	0.02031	0.02031	0.0065203	232.058
rs141319000	-0.2146	0.02515	0.02834	A	C	1.43e-17	35360	13988_67_NMRAL1_NMRL1	chr16	4537052	chr16:4537052:A:C	reported	TRUE	textfile	exposure	0.02834	0.02834	0.00205484	72.8046
rs148542202	0.1784	0.025481	0.0283	A	G	2.54e-12	35360	13988_67_NMRAL1_NMRL1	chr16	4627548	chr16:4627548:A:G	reported	TRUE	textfile	exposure	0.0283	0.0283	0.00138434	49.0154
rs147380181	-0.3615	0.02726	0.02345	T	C	3.89e-40	35362	13988_67_NMRAL1_NMRL1	chr16	4944204	chr16:4944204:T:C	reported	TRUE	textfile	exposure	0.02345	0.02345	0.0049485	175.849
rs141785524	-0.3508	0.026882	0.02595	A	G	6.39e-39	35366	13988_67_NMRAL1_NMRL1	chr16	5056462	chr16:5056462:A:G	reported	TRUE	textfile	exposure	0.02595	0.02595	0.00479208	170.283
rs75104997	-0.121	0.007976	0.45285	G	C	5.48e-52	35361	13992_12_NSF_NSF	chr17	46496508	chr17:46496508:G:C	reported	TRUE	textfile	exposure	0.45285	0.45285	0.00646634	230.131
rs6940814	-0.2195	0.0081	0.3708	G	A	1.03e-161	35368	14006_36_GNMT_GNMT	chr6	42957194	chr6:42957194:G:A	reported	TRUE	textfile	exposure	0.3708	0.3708	0.0203406	734.302
rs9472021	-0.2133	0.022629	0.03386	T	C	4.27e-21	35367	14006_36_GNMT_GNMT	chr6	43170986	chr6:43170986:T:C	reported	TRUE	textfile	exposure	0.03386	0.03386	0.0025059	88.8437
rs5029937	0.3992	0.025471	0.02537	T	G	2.33e-55	35362	14009_65_TNFAIP3_TNFAIP3	chr6	137874014	chr6:137874014:T:G	reported	TRUE	textfile	exposure	0.02537	0.02537	0.00689836	245.62
rs112616358	-0.1683	0.017492	0.05277	C	T	6.49e-22	35383	14012_17_DHX58_LGP2	chr17	42103725	chr17:42103725:C:T	reported	TRUE	textfile	exposure	0.05277	0.05277	0.00260952	92.5688
rs4796771	-0.2134	0.009798	0.19958	G	A	3.55e-105	35383	14012_17_DHX58_LGP2	chr17	42116398	chr17:42116398:G:A	reported	TRUE	textfile	exposure	0.19958	0.19958	0.0132293	474.34
rs116911082	-0.1536	0.027958	0.02301	C	G	3.93e-08	35359	14047_78_BDNF_BDNF	chr11	27452191	chr11:27452191:C:G	reported	TRUE	textfile	exposure	0.02301	0.02301	0.000852903	30.1818
rs144178847	0.0877	0.014674	0.08542	AT	AG	2.28e-09	35361	14047_78_BDNF_BDNF	chr11	27633375	chr11:27633375:AT:AG	reported	TRUE	textfile	exposure	0.08542	0.08542	0.00100911	35.7172
rs10501089	0.1625	0.016105	0.07064	T	C	6.1e-24	35360	14047_78_BDNF_BDNF	chr11	27767312	chr11:27767312:T:C	reported	TRUE	textfile	exposure	0.07064	0.07064	0.00287094	101.803
rs893051	-0.0904	0.00893	0.44576	C	G	4.37e-24	35380	14048_7_IL1RAP_IL_1_R_AcP	chr3	190321812	chr3:190321812:C:G	reported	TRUE	textfile	exposure	0.44576	0.44576	0.00288815	102.473
rs9811674	-0.5258	0.008939	0.11371	A	G	0	35375	14048_7_IL1RAP_IL_1_R_AcP	chr3	190569373	chr3:190569373:A:G	reported	TRUE	textfile	exposure	0.11371	0.11371	0.0890925	3459.7
rs9856858	0.5108	0.006179	0.2798	G	C	0	35372	14048_7_IL1RAP_IL_1_R_AcP	chr3	190593625	chr3:190593625:G:C	reported	TRUE	textfile	exposure	0.2798	0.2798	0.161917	6833.46
rs34879831	-0.4353	0.007388	0.17324	A	G	0	35376	14048_7_IL1RAP_IL_1_R_AcP	chr3	190645805	chr3:190645805:A:G	reported	TRUE	textfile	exposure	0.17324	0.17324	0.0893634	3471.35
rs9868783	0.2292	0.015311	0.0909	CTCTGCTTTTTTTTTAAAA	CTCTGCTTTTTTTTAAAAA	1.17e-50	35372	14048_7_IL1RAP_IL_1_R_AcP	chr3	190937955	chr3:190937955:CTCTGCTTTTTTTTTAAAA:CTCTGCTTTTTTTTAAAAA	reported	TRUE	textfile	exposure	0.0909	0.0909	0.00629535	224.077
rs4677628	0.0721	0.009022	0.39059	A	G	1.33e-15	35378	14048_7_IL1RAP_IL_1_R_AcP	chr3	191327762	chr3:191327762:A:G	reported	TRUE	textfile	exposure	0.39059	0.39059	0.00180197	63.8617
rs148235865	-0.224	0.019131	0.05381	T	C	1.15e-31	35372	14054_17_IL15RA_IL_15_Ra	chr10	5558434	chr10:5558434:T:C	reported	TRUE	textfile	exposure	0.05381	0.05381	0.00386083	137.087
rs61832917	-0.0882	0.009474	0.28639	A	G	1.29e-20	35359	14054_17_IL15RA_IL_15_Ra	chr10	5872848	chr10:5872848:A:G	reported	TRUE	textfile	exposure	0.28639	0.28639	0.00244516	86.6654
rs41293977	-0.5761	0.025937	0.02742	A	G	2.64e-109	35357	14054_17_IL15RA_IL_15_Ra	chr10	5945990	chr10:5945990:A:G	reported	TRUE	textfile	exposure	0.02742	0.02742	0.0137614	493.323
rs8177683	0.4055	0.006683	0.38612	T	C	0	35359	14054_17_IL15RA_IL_15_Ra	chr10	5966995	chr10:5966995:T:C	reported	TRUE	textfile	exposure	0.38612	0.38612	0.0943023	3681.41
rs12240985	-0.3091	0.026111	0.0277	G	C	2.48e-32	35359	14054_17_IL15RA_IL_15_Ra	chr10	6016457	chr10:6016457:G:C	reported	TRUE	textfile	exposure	0.0277	0.0277	0.0039476	140.128
rs145800566	-0.2912	0.035192	0.0153	A	G	1.29e-16	35358	14054_17_IL15RA_IL_15_Ra	chr10	6121677	chr10:6121677:A:G	reported	TRUE	textfile	exposure	0.0153	0.0153	0.00193271	68.4653
rs183820419	0.2396	0.041748	0.01003	G	A	9.51e-09	35353	14054_17_IL15RA_IL_15_Ra	chr10	6472265	chr10:6472265:G:A	reported	TRUE	textfile	exposure	0.01003	0.01003	0.000930833	32.9365
rs117616208	0.1305	0.016971	0.05688	T	C	1.48e-14	35354	14066_49_MAGI2_MAGI2	chr7	78126960	chr7:78126960:T:C	reported	TRUE	textfile	exposure	0.05688	0.05688	0.00166971	59.1264
rs145932118	-0.1871	0.027308	0.02138	G	T	7.31e-12	35352	14066_49_MAGI2_MAGI2	chr7	78857273	chr7:78857273:G:T	reported	TRUE	textfile	exposure	0.02138	0.02138	0.0013261	46.94
rs9919823	0.243	0.019309	0.04516	C	T	2.57e-36	35352	14067_6_PKP2_PKP2	chr12	32821677	chr12:32821677:C:T	reported	TRUE	textfile	exposure	0.04516	0.04516	0.00446003	158.368
rs56969496	0.0898	0.015282	0.07403	G	A	4.2e-09	35351	14067_6_PKP2_PKP2	chr12	32894274	chr12:32894274:G:A	reported	TRUE	textfile	exposure	0.07403	0.07403	0.000975813	34.5277
rs8121100	-0.4338	0.013883	0.09341	G	A	2.43e-214	35363	14076_74_CST4_Cystatin_S	chr20	23695261	chr20:23695261:G:A	reported	TRUE	textfile	exposure	0.09341	0.09341	0.026868	976.31
rs139886758	0.1325	0.014675	0.08367	T	A	1.73e-19	35361	14076_74_CST4_Cystatin_S	chr20	23993829	chr20:23993829:T:A	reported	TRUE	textfile	exposure	0.08367	0.08367	0.00230012	81.5175
rs62193745	-0.184	0.022378	0.03558	A	G	2e-16	35366	14076_74_CST4_Cystatin_S	chr20	24192708	chr20:24192708:A:G	reported	TRUE	textfile	exposure	0.03558	0.03558	0.001908	67.6034
rs75094400	0.2632	0.026145	0.02352	C	T	7.75e-24	35368	14079_14_IL18R1_IL_18_Ra	chr2	101525580	chr2:101525580:C:T	reported	TRUE	textfile	exposure	0.02352	0.02352	0.0028572	101.337
rs115232861	0.3708	0.024618	0.02795	C	T	2.88e-51	35368	14079_14_IL18R1_IL_18_Ra	chr2	101625575	chr2:101625575:C:T	reported	TRUE	textfile	exposure	0.02795	0.02795	0.00637362	226.856
rs55715763	-0.2005	0.017378	0.05679	G	A	8.53e-31	35368	14079_14_IL18R1_IL_18_Ra	chr2	101829431	chr2:101829431:G:A	reported	TRUE	textfile	exposure	0.05679	0.05679	0.00374962	133.108
rs187572594	-0.2472	0.031095	0.01731	GTGACTGTTTAATAATCA	GTAACTGTTTAATAATCA	1.87e-15	35368	14079_14_IL18R1_IL_18_Ra	chr2	102030778	chr2:102030778:GTGACTGTTTAATAATCA:GTAACTGTTTAATAATCA	reported	TRUE	textfile	exposure	0.01731	0.01731	0.00178373	63.1962
rs55871806	0.4971	0.008525	0.1477	C	G	0	35365	14079_14_IL18R1_IL_18_Ra	chr2	102264346	chr2:102264346:C:G	reported	TRUE	textfile	exposure	0.1477	0.1477	0.0877116	3399.96
rs72995641	-0.3308	0.009857	0.20758	A	G	6.8e-247	35366	14079_14_IL18R1_IL_18_Ra	chr2	102549866	chr2:102549866:A:G	reported	TRUE	textfile	exposure	0.20758	0.20758	0.0308632	1126.2
rs183611009	-0.4492	0.029779	0.01918	G	A	2.05e-51	35364	14079_14_IL18R1_IL_18_Ra	chr2	102877724	chr2:102877724:G:A	reported	TRUE	textfile	exposure	0.01918	0.01918	0.00639312	227.528
rs80339564	0.2547	0.023564	0.03095	C	T	3.12e-27	35363	14079_14_IL18R1_IL_18_Ra	chr2	102971459	chr2:102971459:C:T	reported	TRUE	textfile	exposure	0.03095	0.03095	0.0032929	116.825
rs76161381	-0.1881	0.031954	0.0173	C	G	3.94e-09	35362	14079_14_IL18R1_IL_18_Ra	chr2	103148953	chr2:103148953:C:G	reported	TRUE	textfile	exposure	0.0173	0.0173	0.00097896	34.6499
rs10876406	-0.1046	0.013235	0.10751	C	T	2.72e-15	35372	14088_38_IGFBP6_IGFBP_6	chr12	53107653	chr12:53107653:C:T	reported	TRUE	textfile	exposure	0.10751	0.10751	0.00176275	62.4584
rs73407610	-0.5124	0.026978	0.02319	G	A	1.95e-80	35352	14090_23_DEF6_DEFI6	chr6	35187191	chr6:35187191:G:A	reported	TRUE	textfile	exposure	0.02319	0.02319	0.0101013	360.723
rs1043805	0.0861	0.011094	0.15215	GATTTTTTTTTTTA	GATTTTTTTTTTTT	8.44e-15	35353	14090_23_DEF6_DEFI6	chr6	35573642	chr6:35573642:GATTTTTTTTTTTA:GATTTTTTTTTTTT	reported	TRUE	textfile	exposure	0.15215	0.15215	0.00170084	60.229
rs9394333	-0.1872	0.020053	0.04326	CACACACACACACACAC	CACACACACACACACAT	1.01e-20	35356	14090_23_DEF6_DEFI6	chr6	36177165	chr6:36177165:CACACACACACACACAC:CACACACACACACACAT	reported	TRUE	textfile	exposure	0.04326	0.04326	0.00245879	87.1422
rs138308942	0.1269	0.021046	0.03756	G	C	1.64e-09	35379	14091_42_CBR3_Carbonyl_reductase_3	chr21	35378941	chr21:35378941:G:C	reported	TRUE	textfile	exposure	0.03756	0.03756	0.00102658	36.3546
rs11911678	-0.3512	0.00728	0.29042	A	G	0	35383	14091_42_CBR3_Carbonyl_reductase_3	chr21	36110704	chr21:36110704:A:G	reported	TRUE	textfile	exposure	0.29042	0.29042	0.0617144	2327.14
rs117789622	-0.2892	0.03703	0.01245	T	C	5.73e-15	35384	14091_42_CBR3_Carbonyl_reductase_3	chr21	36224937	chr21:36224937:T:C	reported	TRUE	textfile	exposure	0.01245	0.01245	0.00172082	60.9908
rs9980393	-0.2786	0.018584	0.04872	T	C	8.34e-51	35384	14091_42_CBR3_Carbonyl_reductase_3	chr21	36227353	chr21:36227353:T:C	reported	TRUE	textfile	exposure	0.04872	0.04872	0.00631142	224.729
rs73202262	0.2307	0.023112	0.03196	G	A	1.83e-23	35384	14091_42_CBR3_Carbonyl_reductase_3	chr21	36249629	chr21:36249629:G:A	reported	TRUE	textfile	exposure	0.03196	0.03196	0.00280797	99.6313
rs17814116	0.1516	0.019525	0.04304	C	T	8.2e-15	35385	14091_42_CBR3_Carbonyl_reductase_3	chr21	36339787	chr21:36339787:C:T	reported	TRUE	textfile	exposure	0.04304	0.04304	0.00170082	60.2826
rs269767	-0.0502	0.008416	0.43885	G	A	2.45e-09	35362	14094_29_HBEGF_HB_EGF	chr5	140157337	chr5:140157337:G:A	reported	TRUE	textfile	exposure	0.43885	0.43885	0.00100513	35.5772
rs829397	0.1065	0.018978	0.05182	G	A	2e-08	35374	14100_63_C1QC_C1QC	chr1	21677907	chr1:21677907:G:A	reported	TRUE	textfile	exposure	0.05182	0.05182	0.000889463	31.4901
rs12133345	0.5053	0.033037	0.01645	A	C	8.29e-53	35373	14100_63_C1QC_C1QC	chr1	21987609	chr1:21987609:A:C	reported	TRUE	textfile	exposure	0.01645	0.01645	0.00656996	233.923
rs10917214	-0.1178	0.008538	0.44041	GTACCTTTTC	ATACCTTTTC	2.64e-43	35370	14100_63_C1QC_C1QC	chr1	22326008	chr1:22326008:GTACCTTTTC:ATACCTTTTC	reported	TRUE	textfile	exposure	0.44041	0.44041	0.00535318	190.35
rs138035850	-0.2881	0.031183	0.01937	CAAAAAAAAAAGAAAAG	CAAAAAAAAAAAAAAAG	2.49e-20	35364	14100_63_C1QC_C1QC	chr1	22477648	chr1:22477648:CAAAAAAAAAAGAAAAG:CAAAAAAAAAAAAAAAG	reported	TRUE	textfile	exposure	0.01937	0.01937	0.00240792	85.3544
rs12034618	0.2941	0.012161	0.13997	T	C	3.29e-129	35369	14100_63_C1QC_C1QC	chr1	22586417	chr1:22586417:T:C	reported	TRUE	textfile	exposure	0.13997	0.13997	0.0162669	584.826
rs79330282	0.6175	0.012398	0.06863	TTAAG	ATAAG	0	35369	14100_63_C1QC_C1QC	chr1	22589398	chr1:22589398:TTAAG:ATAAG	reported	TRUE	textfile	exposure	0.06863	0.06863	0.0655403	2480.54
rs74909167	-0.3116	0.03557	0.01444	A	G	1.95e-18	35369	14100_63_C1QC_C1QC	chr1	22643939	chr1:22643939:A:G	reported	TRUE	textfile	exposure	0.01444	0.01444	0.00216503	76.7366
rs145803414	-0.3709	0.033968	0.01566	C	G	9.33e-28	35368	14100_63_C1QC_C1QC	chr1	22673384	chr1:22673384:C:G	reported	TRUE	textfile	exposure	0.01566	0.01566	0.00335971	119.22
rs3218186	0.2038	0.030665	0.02011	T	G	3.01e-11	35371	14100_63_C1QC_C1QC	chr1	23516104	chr1:23516104:T:G	reported	TRUE	textfile	exposure	0.02011	0.02011	0.00124719	44.167
rs2183012	0.256	0.028606	0.02192	A	G	3.58e-19	35350	14101_2_CNTFR_CNTFR_alpha	chr9	34554022	chr9:34554022:A:G	reported	TRUE	textfile	exposure	0.02192	0.02192	0.00226044	80.0831
rs72735302	-0.207	0.016294	0.06772	C	T	5.64e-37	35350	14101_2_CNTFR_CNTFR_alpha	chr9	34576228	chr9:34576228:C:T	reported	TRUE	textfile	exposure	0.06772	0.06772	0.00454483	161.384
rs10972159	-0.5581	0.023487	0.0311	A	G	8.28e-125	35350	14101_2_CNTFR_CNTFR_alpha	chr9	34593088	chr9:34593088:A:G	reported	TRUE	textfile	exposure	0.0311	0.0311	0.0157216	564.605
rs147165534	-0.2287	0.034196	0.0138	G	T	2.27e-11	35349	14101_2_CNTFR_CNTFR_alpha	chr9	34728801	chr9:34728801:G:T	reported	TRUE	textfile	exposure	0.0138	0.0138	0.00126373	44.7257
rs10516428	-0.054	0.009444	0.23193	G	T	1.08e-08	35336	14106_46_RAP1GDS1_GDP_GTP_exchange_protein	chr4	98316288	chr4:98316288:G:T	reported	TRUE	textfile	exposure	0.23193	0.23193	0.000924393	32.6927
rs147660174	0.1216	0.014928	0.0821	A	G	3.76e-16	35356	14107_1_MTHFS_MTHFS	chr15	79669887	chr15:79669887:A:G	reported	TRUE	textfile	exposure	0.0821	0.0821	0.00187321	66.3498
rs187985024	0.2081	0.023722	0.03037	A	G	1.75e-18	35353	14107_1_MTHFS_MTHFS	chr15	79716231	chr15:79716231:A:G	reported	TRUE	textfile	exposure	0.03037	0.03037	0.00217206	76.9515
rs8043145	-0.4036	0.008411	0.19254	A	G	0	35358	14107_1_MTHFS_MTHFS	chr15	79808592	chr15:79808592:A:G	reported	TRUE	textfile	exposure	0.19254	0.19254	0.0611393	2302.41
rs71409258	0.1278	0.011642	0.14241	G	A	4.9e-28	35358	14107_1_MTHFS_MTHFS	chr15	79866775	chr15:79866775:G:A	reported	TRUE	textfile	exposure	0.14241	0.14241	0.00339658	120.499
rs73478949	0.0902	0.010869	0.1705	C	A	1.05e-16	35358	14107_1_MTHFS_MTHFS	chr15	80000108	chr15:80000108:C:A	reported	TRUE	textfile	exposure	0.1705	0.1705	0.00194402	68.8667
rs80317791	0.1137	0.018984	0.04706	G	A	2.11e-09	35356	14107_1_MTHFS_MTHFS	chr15	80138895	chr15:80138895:G:A	reported	TRUE	textfile	exposure	0.04706	0.04706	0.00101354	35.8691
rs12439197	-0.0595	0.010803	0.17352	C	T	3.64e-08	35356	14107_1_MTHFS_MTHFS	chr15	80347463	chr15:80347463:C:T	reported	TRUE	textfile	exposure	0.17352	0.17352	0.000857254	30.3334
rs73041853	0.1138	0.011333	0.13852	A	G	1e-23	35020	14111_15_THBS2_TSP2	chr6	169203903	chr6:169203903:A:G	reported	TRUE	textfile	exposure	0.13852	0.13852	0.00287098	100.825
rs12293998	0.0602	0.008873	0.28804	G	T	1.16e-11	35369	14112_40_RELT_RELT	chr11	73302315	chr11:73302315:G:T	reported	TRUE	textfile	exposure	0.28804	0.28804	0.00129976	46.0286
rs11064321	0.1718	0.008146	0.39503	C	G	1e-98	35388	14114_18_PIANP_PIANP	chr12	6700730	chr12:6700730:C:G	reported	TRUE	textfile	exposure	0.39503	0.39503	0.012413	444.767
rs41265162	0.2134	0.019763	0.04463	T	C	3.52e-27	35359	14116_129_S100A4_S100A4	chr1	153547662	chr1:153547662:T:C	reported	TRUE	textfile	exposure	0.04463	0.04463	0.00328665	116.589
rs112730399	0.1846	0.027266	0.02329	C	T	1.28e-11	35361	14116_129_S100A4_S100A4	chr1	153583725	chr1:153583725:C:T	reported	TRUE	textfile	exposure	0.02329	0.02329	0.00129459	45.8349
rs72632701	0.0912	0.012174	0.12726	G	T	6.8e-14	35358	14131_37_EFNB2_EFNB2	chr13	106643719	chr13:106643719:G:T	reported	TRUE	textfile	exposure	0.12726	0.12726	0.0015847	56.1175
rs288667	0.0582	0.008643	0.34441	G	A	1.66e-11	35366	14131_37_EFNB2_EFNB2	chr13	106932149	chr13:106932149:G:A	reported	TRUE	textfile	exposure	0.34441	0.34441	0.00128049	45.3411
rs148744186	-0.3788	0.031047	0.01703	T	C	3.08e-34	35368	14133_93_IL1R2_IL_1_sRII	chr2	101533492	chr2:101533492:T:C	reported	TRUE	textfile	exposure	0.01703	0.01703	0.00419127	148.852
rs13398515	-0.179	0.010797	0.17968	G	A	9.97e-62	35368	14133_93_IL1R2_IL_1_sRII	chr2	101608735	chr2:101608735:G:A	reported	TRUE	textfile	exposure	0.17968	0.17968	0.0077113	274.837
rs4851521	-0.4144	0.006314	0.42895	T	C	0	35368	14133_93_IL1R2_IL_1_sRII	chr2	101993894	chr2:101993894:T:C	reported	TRUE	textfile	exposure	0.42895	0.42895	0.108569	4307.31
rs79609374	-0.1032	0.009145	0.2848	G	A	1.55e-29	35365	14134_49_AMIGO2_AMGO2	chr12	47079943	chr12:47079943:G:A	reported	TRUE	textfile	exposure	0.2848	0.2848	0.00358804	127.341
rs832736	0.1373	0.017407	0.06047	T	A	3.08e-15	35366	14134_49_AMIGO2_AMGO2	chr12	47201424	chr12:47201424:T:A	reported	TRUE	textfile	exposure	0.06047	0.06047	0.00175608	62.2112
rs215397	0.051	0.008241	0.48269	A	C	6.08e-10	35367	14134_49_AMIGO2_AMGO2	chr12	47372913	chr12:47372913:A:C	reported	TRUE	textfile	exposure	0.48269	0.48269	0.00108171	38.2962
rs528515178	0.1809	0.029978	0.01957	G	T	1.6e-09	35287	14151_4_ISG15_UCRP	chr1	797855	chr1:797855:G:T	reported	TRUE	textfile	exposure	0.01957	0.01957	0.00103088	36.4122
rs141958931	0.1457	0.021663	0.03852	T	C	1.75e-11	35280	14151_4_ISG15_UCRP	chr1	933303	chr1:933303:T:C	reported	TRUE	textfile	exposure	0.03852	0.03852	0.00128055	45.2332
rs2879815	-0.1727	0.025991	0.02628	C	G	3.04e-11	35281	14151_4_ISG15_UCRP	chr1	966426	chr1:966426:C:G	reported	TRUE	textfile	exposure	0.02628	0.02628	0.00124984	44.1483
rs1921	0.3075	0.00698	0.45719	A	G	0	35281	14151_4_ISG15_UCRP	chr1	1014228	chr1:1014228:A:G	reported	TRUE	textfile	exposure	0.45719	0.45719	0.0521413	1940.68
rs67333363	-0.0914	0.014312	0.08685	G	A	1.7e-10	35365	14153_8_EFNA3_Ephrin_A3	chr1	155085570	chr1:155085570:G:A	reported	TRUE	textfile	exposure	0.08685	0.08685	0.00115191	40.7819
rs6031847	-0.181	0.009144	0.2594	T	C	3.26e-87	35370	14156_33_YWHAB_14_3_3_protein_beta_alpha	chr20	44885562	chr20:44885562:T:C	reported	TRUE	textfile	exposure	0.2594	0.2594	0.0109563	391.796
rs7666178	-0.0886	0.008756	0.28044	T	A	4.55e-24	35353	14158_17_ANXA5_Annexin_V	chr4	121657567	chr4:121657567:T:A	reported	TRUE	textfile	exposure	0.28044	0.28044	0.00288784	102.384
rs9995591	0.2632	0.015567	0.06845	A	G	3.97e-64	35353	14158_17_ANXA5_Annexin_V	chr4	121694605	chr4:121694605:A:G	reported	TRUE	textfile	exposure	0.06845	0.06845	0.00802118	285.849
rs79554558	-0.1973	0.032429	0.01568	T	C	1.17e-09	35373	14203_3_ANXA7_ANXA7	chr10	72553073	chr10:72553073:T:C	reported	TRUE	textfile	exposure	0.01568	0.01568	0.00104535	37.0137
rs79083576	-0.4002	0.038202	0.01116	C	T	1.11e-25	35370	14203_3_ANXA7_ANXA7	chr10	73561442	chr10:73561442:C:T	reported	TRUE	textfile	exposure	0.01116	0.01116	0.00309315	109.738
rs4792867	0.0907	0.008757	0.29387	T	C	3.85e-25	35365	14205_6_HEXIM2_HEXI2	chr17	45172077	chr17:45172077:T:C	reported	TRUE	textfile	exposure	0.29387	0.29387	0.00302423	107.27
rs1220424	0.1295	0.009703	0.2192	A	T	1.25e-40	35390	14208_3_RBP7_RET7	chr1	9941922	chr1:9941922:A:T	reported	TRUE	textfile	exposure	0.2192	0.2192	0.00500803	178.116
rs10212397	-0.2611	0.010569	0.17565	A	G	9.44e-135	35358	14271_23_RAB6B_RAB6B	chr3	133888296	chr3:133888296:A:G	reported	TRUE	textfile	exposure	0.17565	0.17565	0.0169678	610.269
rs221632	0.0689	0.010057	0.19688	TA	TT	7.32e-12	35357	14273_19_PREP_PPCE	chr6	105069569	chr6:105069569:TA:TT	reported	TRUE	textfile	exposure	0.19688	0.19688	0.00132571	46.9329
rs12192369	-0.2123	0.011446	0.14036	G	A	8.56e-77	35359	14273_19_PREP_PPCE	chr6	105329503	chr6:105329503:G:A	reported	TRUE	textfile	exposure	0.14036	0.14036	0.00963579	344.008
rs140157947	-0.1986	0.031424	0.01693	A	G	2.62e-10	35359	14273_19_PREP_PPCE	chr6	105422317	chr6:105422317:A:G	reported	TRUE	textfile	exposure	0.01693	0.01693	0.00112835	39.9403
rs10229613	0.0512	0.008639	0.36781	C	T	3.09e-09	35340	14618_26_VOPP1_ECOP	chr7	55467171	chr7:55467171:C:T	reported	TRUE	textfile	exposure	0.36781	0.36781	0.000992922	35.1227
rs117042408	-0.2917	0.029687	0.01999	A	G	8.73e-23	35339	14618_26_VOPP1_ECOP	chr7	55555698	chr7:55555698:A:G	reported	TRUE	textfile	exposure	0.01999	0.01999	0.00272459	96.5419
rs741949	0.0648	0.009299	0.24797	G	T	3.21e-12	35257	14623_26_SUMO3_SUMO3	chr21	44836982	chr21:44836982:G:T	reported	TRUE	textfile	exposure	0.24797	0.24797	0.00137542	48.5571
rs79709714	-0.2701	0.01815	0.05236	G	T	4.37e-50	35363	14655_1_DNAJC17_DJC17	chr15	40776573	chr15:40776573:G:T	reported	TRUE	textfile	exposure	0.05236	0.05236	0.00622351	221.448
rs185808193	-0.2685	0.029411	0.01795	T	G	6.89e-20	35363	14655_1_DNAJC17_DJC17	chr15	41207102	chr15:41207102:T:G	reported	TRUE	textfile	exposure	0.01795	0.01795	0.00235124	83.3383
rs150394890	-0.7811	0.037514	0.0126	T	G	2.76e-96	35361	14684_17_CAPN2_CAN2	chr1	223676678	chr1:223676678:T:G	reported	TRUE	textfile	exposure	0.0126	0.0126	0.0121118	433.513
rs17599	-0.0956	0.009282	0.28359	C	A	7.05e-25	35361	14684_17_CAPN2_CAN2	chr1	223766378	chr1:223766378:C:A	reported	TRUE	textfile	exposure	0.28359	0.28359	0.00299094	106.074
rs187029480	0.119	0.019727	0.04471	A	G	1.62e-09	35368	14684_17_CAPN2_CAN2	chr1	224305763	chr1:224305763:A:G	reported	TRUE	textfile	exposure	0.04471	0.04471	0.00102781	36.3871
rs4359077	0.0726	0.012721	0.1152	A	G	1.15e-08	35354	14688_6_PTPN7_PTN7	chr1	202159984	chr1:202159984:A:G	reported	TRUE	textfile	exposure	0.1152	0.1152	0.000920433	32.5691
rs62580378	-0.0594	0.009922	0.2246	A	G	2.14e-09	35256	14708_59_C8G_CO8G	chr9	136671836	chr9:136671836:A:G	reported	TRUE	textfile	exposure	0.2246	0.2246	0.00101555	35.8385
rs10781522	-0.3559	0.006528	0.38455	A	G	0	35258	14708_59_C8G_CO8G	chr9	136920601	chr9:136920601:A:G	reported	TRUE	textfile	exposure	0.38455	0.38455	0.0777477	2972.15
rs61641581	0.1744	0.009354	0.2666	C	T	1.4e-77	35262	14708_59_C8G_CO8G	chr9	136967987	chr9:136967987:C:T	reported	TRUE	textfile	exposure	0.2666	0.2666	0.00976182	347.595
rs7861020	-0.1293	0.008906	0.30882	T	G	9.2e-48	35261	14708_59_C8G_CO8G	chr9	137053021	chr9:137053021:T:G	reported	TRUE	textfile	exposure	0.30882	0.30882	0.00594222	210.769
rs11523300	-0.0636	0.009703	0.24538	A	G	5.58e-11	35257	14708_59_C8G_CO8G	chr9	137397708	chr9:137397708:A:G	reported	TRUE	textfile	exposure	0.24538	0.24538	0.00121711	42.9613
rs76584642	-0.0941	0.012591	0.12562	G	T	7.82e-14	35366	14711_27_CST6_Cystatin_M	chr11	65891728	chr11:65891728:G:T	reported	TRUE	textfile	exposure	0.12562	0.12562	0.00157684	55.8514
rs72928860	0.5362	0.028658	0.02128	T	C	4.08e-78	35366	14711_27_CST6_Cystatin_M	chr11	65980269	chr11:65980269:T:C	reported	TRUE	textfile	exposure	0.02128	0.02128	0.00980163	350.056
rs1985976	-0.0961	0.016012	0.06935	AAAAAAA	TAAAAAA	1.95e-09	35353	14747_9_CRLF1_CRLF1	chr19	18162729	chr19:18162729:AAAAAAA:TAAAAAA	reported	TRUE	textfile	exposure	0.06935	0.06935	0.00101786	36.0189
rs7246833	0.264	0.009675	0.21574	G	C	6.23e-164	35353	14747_9_CRLF1_CRLF1	chr19	18604272	chr19:18604272:G:C	reported	TRUE	textfile	exposure	0.21574	0.21574	0.0206266	744.529
rs77050841	0.0886	0.016242	0.06551	A	G	4.9e-08	35351	14747_9_CRLF1_CRLF1	chr19	18691508	chr19:18691508:A:G	reported	TRUE	textfile	exposure	0.06551	0.06551	0.000841049	29.7553
rs4892071	0.0544	0.009658	0.21349	C	T	1.77e-08	35375	15298_199_NETO1_NETO1	chr18	73038650	chr18:73038650:C:T	reported	TRUE	textfile	exposure	0.21349	0.21349	0.000896061	31.7248
rs7242889	0.0673	0.01027	0.18006	G	C	5.63e-11	35375	15298_199_NETO1_NETO1	chr18	73564150	chr18:73564150:G:C	reported	TRUE	textfile	exposure	0.18006	0.18006	0.00121246	42.9403
rs5996067	0.1038	0.008152	0.39515	A	G	3.86e-37	35379	15300_66_CCDC134_CC134	chr22	41802533	chr22:41802533:A:G	reported	TRUE	textfile	exposure	0.39515	0.39515	0.00456179	162.122
rs73169175	0.0626	0.011036	0.15634	G	T	1.41e-08	35374	15300_66_CCDC134_CC134	chr22	42325368	chr22:42325368:G:T	reported	TRUE	textfile	exposure	0.15634	0.15634	0.000908754	32.1737
rs72913277	-0.2895	0.021209	0.04288	G	A	2.02e-42	35350	15304_1_REG3A_PAP1	chr2	79140251	chr2:79140251:G:A	reported	TRUE	textfile	exposure	0.04288	0.04288	0.00524305	186.308
rs4459759	0.4073	0.019734	0.04659	A	G	1.22e-94	35353	15304_1_REG3A_PAP1	chr2	79170240	chr2:79170240:A:G	reported	TRUE	textfile	exposure	0.04659	0.04659	0.0119061	425.965
rs112787300	0.1884	0.017199	0.06733	T	C	6.34e-28	35353	15304_1_REG3A_PAP1	chr2	79213567	chr2:79213567:T:C	reported	TRUE	textfile	exposure	0.06733	0.06733	0.00338265	119.986
rs191783020	-0.3935	0.040205	0.01119	C	A	1.28e-22	35354	15304_1_REG3A_PAP1	chr2	79247096	chr2:79247096:C:A	reported	TRUE	textfile	exposure	0.01119	0.01119	0.00270219	95.7866
rs139564670	-0.2049	0.032354	0.01621	G	C	2.4e-10	35354	15304_1_REG3A_PAP1	chr2	79266363	chr2:79266363:G:C	reported	TRUE	textfile	exposure	0.01621	0.01621	0.00113317	40.1054
rs9467475	0.0774	0.013626	0.0927	C	T	1.34e-08	35376	15305_7_SCGN_Secretagogin	chr6	25356212	chr6:25356212:C:T	reported	TRUE	textfile	exposure	0.0927	0.0927	0.000911256	32.2642
rs2064125	-0.0755	0.008739	0.29039	C	G	5.64e-18	35375	15305_7_SCGN_Secretagogin	chr6	25669077	chr6:25669077:C:G	reported	TRUE	textfile	exposure	0.29039	0.29039	0.00210552	74.6356
rs10282410	-0.1327	0.008417	0.43999	A	C	5.33e-56	35346	15308_108_VWC2_VWC2	chr7	48963215	chr7:48963215:A:C	reported	TRUE	textfile	exposure	0.43999	0.43999	0.00698303	248.544
rs111365656	-0.1277	0.019151	0.05067	A	G	2.59e-11	35344	15308_108_VWC2_VWC2	chr7	49515159	chr7:49515159:A:G	reported	TRUE	textfile	exposure	0.05067	0.05067	0.00125643	44.4605
rs557626	-0.3962	0.012158	0.13152	A	G	6.4e-233	35341	15308_108_VWC2_VWC2	chr7	49780117	chr7:49780117:A:G	reported	TRUE	textfile	exposure	0.13152	0.13152	0.0291721	1061.89
rs566382	0.1069	0.017372	0.06181	C	T	7.57e-10	35341	15308_108_VWC2_VWC2	chr7	49840848	chr7:49840848:C:T	reported	TRUE	textfile	exposure	0.06181	0.06181	0.00107032	37.8644
rs76395608	0.2076	0.02055	0.0443	A	T	5.4e-24	35341	15308_108_VWC2_VWC2	chr7	49844024	chr7:49844024:A:T	reported	TRUE	textfile	exposure	0.0443	0.0443	0.00287939	102.048
rs140695950	-0.2081	0.030853	0.01802	A	C	1.53e-11	35341	15308_108_VWC2_VWC2	chr7	50011831	chr7:50011831:A:C	reported	TRUE	textfile	exposure	0.01802	0.01802	0.00128562	45.4909
rs142871696	0.2591	0.041291	0.01073	T	C	3.5e-10	35338	15308_108_VWC2_VWC2	chr7	50165929	chr7:50165929:T:C	reported	TRUE	textfile	exposure	0.01073	0.01073	0.00111301	39.3731
rs3826248	0.0558	0.010042	0.206	A	G	2.75e-08	35376	15316_262_TXNL4B_TXN4B	chr16	71339145	chr16:71339145:A:G	reported	TRUE	textfile	exposure	0.206	0.206	0.000872048	30.8747
rs116891509	0.2501	0.015269	0.07588	T	C	2.66e-60	35375	15316_262_TXNL4B_TXN4B	chr16	72071661	chr16:72071661:T:C	reported	TRUE	textfile	exposure	0.07588	0.07588	0.00752711	268.276
rs149721298	0.1644	0.027961	0.0213	C	T	4.11e-09	35372	15316_262_TXNL4B_TXN4B	chr16	72939629	chr16:72939629:C:T	reported	TRUE	textfile	exposure	0.0213	0.0213	0.00097637	34.568
rs76735111	-0.0637	0.009714	0.21427	T	A	5.48e-11	35371	15321_8_CPLX2_CPLX2	chr5	175960203	chr5:175960203:T:A	reported	TRUE	textfile	exposure	0.21427	0.21427	0.00121425	42.999
rs52807869	-0.1255	0.021847	0.03365	G	A	9.21e-09	35367	15322_35_CRADD_CRADD	chr12	93678877	chr12:93678877:G:A	reported	TRUE	textfile	exposure	0.03365	0.03365	0.000932182	32.9974
rs60169972	-0.0682	0.010543	0.17309	C	G	9.89e-11	35369	15322_35_CRADD_CRADD	chr12	93837506	chr12:93837506:C:G	reported	TRUE	textfile	exposure	0.17309	0.17309	0.00118169	41.8423
rs45520632	0.113	0.019324	0.04913	C	T	4.99e-09	35378	15324_58_FTL_Ferritin_light_chain	chr19	48923231	chr19:48923231:C:T	reported	TRUE	textfile	exposure	0.04913	0.04913	0.000965628	34.1931
rs75391630	-0.1312	0.01422	0.08678	T	C	2.79e-20	35342	15326_64_GBP1_GBP1	chr1	88237013	chr1:88237013:T:C	reported	TRUE	textfile	exposure	0.08678	0.08678	0.00240288	85.1224
rs4656073	-0.128	0.009089	0.37041	TT	CT	4.85e-45	35338	15326_64_GBP1_GBP1	chr1	89001480	chr1:89001480:TT:CT	reported	TRUE	textfile	exposure	0.37041	0.37041	0.00558104	198.318
rs17130751	-0.5887	0.033277	0.01518	C	A	4.93e-70	35341	15326_64_GBP1_GBP1	chr1	89202489	chr1:89202489:C:A	reported	TRUE	textfile	exposure	0.01518	0.01518	0.00877793	312.95
rs12410795	-0.5632	0.031095	0.01792	C	T	2.54e-73	35340	15326_64_GBP1_GBP1	chr1	89685336	chr1:89685336:C:T	reported	TRUE	textfile	exposure	0.01792	0.01792	0.00919739	328.035
rs704	0.2352	0.007919	0.49189	A	G	7.27e-194	35360	15333_11_SDF2_SDF2	chr17	28367840	chr17:28367840:A:G	reported	TRUE	textfile	exposure	0.49189	0.49189	0.02434	882.083
rs6571678	0.1538	0.0111	0.14396	G	A	1.18e-43	35363	15339_32_CFL2_COF2	chr14	34716139	chr14:34716139:G:A	reported	TRUE	textfile	exposure	0.14396	0.14396	0.00539966	191.974
rs115096635	-0.2425	0.040681	0.01112	C	T	2.51e-09	35366	15343_337_KNG1_Kininogen__HMW__Two_Chain	chr3	186434441	chr3:186434441:C:T	reported	TRUE	textfile	exposure	0.01112	0.01112	0.00100373	35.5317
rs9866126	-0.1194	0.008827	0.31438	G	A	1.1e-41	35368	15343_337_KNG1_Kininogen__HMW__Two_Chain	chr3	186673278	chr3:186673278:G:A	reported	TRUE	textfile	exposure	0.31438	0.31438	0.00514673	182.961
rs5030062	0.3618	0.007161	0.35548	C	A	0	35367	15343_337_KNG1_Kininogen__HMW__Two_Chain	chr3	186736391	chr3:186736391:C:A	reported	TRUE	textfile	exposure	0.35548	0.35548	0.0673171	2552.5
rs56259362	0.0792	0.010336	0.20378	T	C	1.82e-14	35367	15343_337_KNG1_Kininogen__HMW__Two_Chain	chr3	186910968	chr3:186910968:T:C	reported	TRUE	textfile	exposure	0.20378	0.20378	0.0016574	58.7112
rs860340	0.0886	0.015331	0.07998	G	A	7.5e-09	35364	15343_337_KNG1_Kininogen__HMW__Two_Chain	chr3	187171532	chr3:187171532:G:A	reported	TRUE	textfile	exposure	0.07998	0.07998	0.000943529	33.3966
rs17461214	0.2058	0.031004	0.01859	T	C	3.18e-11	35375	15363_32_APOA5_Apo_A_V	chr11	115932820	chr11:115932820:T:C	reported	TRUE	textfile	exposure	0.01859	0.01859	0.00124399	44.0586
rs1145183	0.2846	0.022118	0.0357	A	G	6.9e-38	35376	15363_32_APOA5_Apo_A_V	chr11	116631569	chr11:116631569:A:G	reported	TRUE	textfile	exposure	0.0357	0.0357	0.00465845	165.559
rs61906076	0.6442	0.013304	0.06341	G	C	0	35376	15363_32_APOA5_Apo_A_V	chr11	116650788	chr11:116650788:G:C	reported	TRUE	textfile	exposure	0.06341	0.06341	0.0621581	2344.51
rs111683933	0.2531	0.028589	0.02085	C	T	8.51e-19	35377	15363_32_APOA5_Apo_A_V	chr11	116771333	chr11:116771333:C:T	reported	TRUE	textfile	exposure	0.02085	0.02085	0.00221057	78.3722
rs7123666	0.2692	0.012793	0.11577	G	A	2.66e-98	35376	15363_32_APOA5_Apo_A_V	chr11	116796367	chr11:116796367:G:A	reported	TRUE	textfile	exposure	0.11577	0.11577	0.0123622	442.773
rs78751065	0.3728	0.03149	0.0173	T	C	2.47e-32	35377	15363_32_APOA5_Apo_A_V	chr11	117300697	chr11:117300697:T:C	reported	TRUE	textfile	exposure	0.0173	0.0173	0.0039461	140.146
rs71480353	0.2599	0.017906	0.05701	C	G	9.82e-48	35378	15363_32_APOA5_Apo_A_V	chr11	117668192	chr11:117668192:C:G	reported	TRUE	textfile	exposure	0.05701	0.05701	0.00591975	210.664
rs62116266	0.105	0.01152	0.14998	G	C	7.88e-20	35371	15364_101_APOC1_Apo_C_I	chr19	44432646	chr19:44432646:G:C	reported	TRUE	textfile	exposure	0.14998	0.14998	0.00234319	83.0709
rs3852860	0.0871	0.008421	0.40169	T	C	4.49e-25	35367	15364_101_APOC1_Apo_C_I	chr19	44879709	chr19:44879709:T:C	reported	TRUE	textfile	exposure	0.40169	0.40169	0.00301578	106.976
rs5112	0.3016	0.008156	0.48777	G	C	2.52e-299	35367	15364_101_APOC1_Apo_C_I	chr19	44927023	chr19:44927023:G:C	reported	TRUE	textfile	exposure	0.48777	0.48777	0.037225	1367.36
rs148023052	-0.1139	0.013437	0.10601	A	G	2.31e-17	35370	15364_101_APOC1_Apo_C_I	chr19	45195332	chr19:45195332:A:G	reported	TRUE	textfile	exposure	0.10601	0.10601	0.00202734	71.8486
rs6057648	0.2316	0.022213	0.03624	A	C	1.88e-25	35365	15367_38_BPIFB1_LPLC1	chr20	32797074	chr20:32797074:A:C	reported	TRUE	textfile	exposure	0.03624	0.03624	0.00306448	108.702
rs149206379	-0.1818	0.029294	0.02055	T	C	5.43e-10	35366	15367_38_BPIFB1_LPLC1	chr20	33002582	chr20:33002582:T:C	reported	TRUE	textfile	exposure	0.02055	0.02055	0.00108786	38.5129
rs6059076	-0.3346	0.006205	0.497	T	A	0	35365	15367_38_BPIFB1_LPLC1	chr20	33094183	chr20:33094183:T:A	reported	TRUE	textfile	exposure	0.497	0.497	0.0759762	2907.66
rs2275082	0.253	0.01772	0.05761	T	C	3.01e-46	35365	15367_38_BPIFB1_LPLC1	chr20	33302031	chr20:33302031:T:C	reported	TRUE	textfile	exposure	0.05761	0.05761	0.00573118	203.84
rs117258330	-1.0193	0.033599	0.01488	C	T	3.67e-202	35364	15367_38_BPIFB1_LPLC1	chr20	33303949	chr20:33303949:C:T	reported	TRUE	textfile	exposure	0.01488	0.01488	0.0253648	920.294
rs66842348	-0.217	0.010939	0.17559	A	G	1.41e-87	35366	15367_38_BPIFB1_LPLC1	chr20	33760691	chr20:33760691:A:G	reported	TRUE	textfile	exposure	0.17559	0.17559	0.0110046	393.495
rs144850853	0.1482	0.024125	0.02969	A	G	8.1e-10	35341	15368_3_BMPER_BMPER	chr7	33641432	chr7:33641432:A:G	reported	TRUE	textfile	exposure	0.02969	0.02969	0.00106664	37.7344
rs201897458	-0.1992	0.018143	0.05248	T	C	4.8e-28	35345	15368_3_BMPER_BMPER	chr7	33743596	chr7:33743596:T:C	reported	TRUE	textfile	exposure	0.05248	0.05248	0.00339902	120.541
rs1861365	-0.1235	0.009828	0.22077	TTT	ATT	3.24e-36	35341	15368_3_BMPER_BMPER	chr7	34072960	chr7:34072960:TTT:ATT	reported	TRUE	textfile	exposure	0.22077	0.22077	0.00444824	157.899
rs12089065	0.4888	0.010161	0.11237	C	T	0	35347	15370_5_BOLA1_BOLA1	chr1	149743406	chr1:149743406:C:T	reported	TRUE	textfile	exposure	0.11237	0.11237	0.0614463	2314.01
rs375168340	0.5767	0.01051	0.10896	C	T	0	35352	15370_5_BOLA1_BOLA1	chr1	149875086	chr1:149875086:C:T	reported	TRUE	textfile	exposure	0.10896	0.10896	0.0784844	3010.72
rs1260418	-0.1492	0.008591	0.31674	CTTTTTCTCTCTCTCTCTTTCTTTCTTTCTTT	CTTTTTCTCTCTCTCTCTTTCTTTCTTTCTTC	1.44e-67	35360	15370_5_BOLA1_BOLA1	chr1	150417906	chr1:150417906:CTTTTTCTCTCTCTCTCTTTCTTTCTTTCTTT:CTTTTTCTCTCTCTCTCTTTCTTTCTTTCTTC	reported	TRUE	textfile	exposure	0.31674	0.31674	0.00845764	301.596
rs200995579	0.0678	0.012259	0.1274	T	G	3.19e-08	35440	15372_43_BRD2_BRD2	chr6	32010061	chr6:32010061:T:G	reported	TRUE	textfile	exposure	0.1274	0.1274	0.000862345	30.5861
rs35940802	0.0487	0.007916	0.49693	G	A	7.66e-10	35439	15372_43_BRD2_BRD2	chr6	32616578	chr6:32616578:G:A	reported	TRUE	textfile	exposure	0.49693	0.49693	0.00106685	37.8462
rs2291671	0.2378	0.009702	0.24902	A	G	1.14e-132	35360	15375_49_CPB1_Carboxypeptidase_B1	chr3	148840660	chr3:148840660:A:G	reported	TRUE	textfile	exposure	0.24902	0.24902	0.016706	600.726
rs76876937	0.0915	0.013689	0.1072	A	C	2.32e-11	35359	15375_49_CPB1_Carboxypeptidase_B1	chr3	149170028	chr3:149170028:A:C	reported	TRUE	textfile	exposure	0.1072	0.1072	0.00126197	44.676
rs531015700	-0.1382	0.022995	0.03547	GTGTGTATATATATTTGCATATATATATTTGC	ATGTGTATATATATTTGCATATATATATTTGC	1.85e-09	35367	15376_134_CTSE_CATE	chr1	205551971	chr1:205551971:GTGTGTATATATATTTGCATATATATATTTGC:ATGTGTATATATATTTGCATATATATATTTGC	reported	TRUE	textfile	exposure	0.03547	0.03547	0.00102025	36.1181
rs58493320	-0.4846	0.009739	0.14626	A	G	0	35364	15376_134_CTSE_CATE	chr1	206021553	chr1:206021553:A:G	reported	TRUE	textfile	exposure	0.14626	0.14626	0.0654316	2475.79
rs41297620	-0.2763	0.035541	0.01532	A	G	7.59e-15	35370	15376_134_CTSE_CATE	chr1	206481229	chr1:206481229:A:G	reported	TRUE	textfile	exposure	0.01532	0.01532	0.00170579	60.4335
rs10467359	-0.3185	0.020808	0.04031	G	A	6.9e-53	35364	15384_15_KL_KLOTHO	chr13	32955126	chr13:32955126:G:A	reported	TRUE	textfile	exposure	0.04031	0.04031	0.00658156	234.279
rs7984515	0.086	0.01017	0.21951	G	A	2.76e-17	35363	15384_15_KL_KLOTHO	chr13	32992027	chr13:32992027:G:A	reported	TRUE	textfile	exposure	0.21951	0.21951	0.00201804	71.504
rs73176836	0.141	0.010944	0.17921	C	T	5.52e-38	35363	15384_15_KL_KLOTHO	chr13	33041401	chr13:33041401:C:T	reported	TRUE	textfile	exposure	0.17921	0.17921	0.004672	165.982
rs79282194	-0.1086	0.019309	0.05101	G	A	1.86e-08	35359	15384_15_KL_KLOTHO	chr13	33913961	chr13:33913961:G:A	reported	TRUE	textfile	exposure	0.05101	0.05101	0.000893823	31.6312
rs7671600	-0.4307	0.007648	0.18635	C	G	0	35353	15385_116_FABP2_FABP2	chr4	119120851	chr4:119120851:C:G	reported	TRUE	textfile	exposure	0.18635	0.18635	0.0823224	3171.24
rs7678547	-0.6373	0.006539	0.28983	AAAAAACACACACACAC	AAAAAAAACACACACAC	0	35342	15385_116_FABP2_FABP2	chr4	119393064	chr4:119393064:AAAAAACACACACACAC:AAAAAAAACACACACAC	reported	TRUE	textfile	exposure	0.28983	0.28983	0.211832	9498.18
rs144373808	-0.5862	0.026714	0.02092	T	C	9.95e-107	35353	15385_116_FABP2_FABP2	chr4	119444264	chr4:119444264:T:C	reported	TRUE	textfile	exposure	0.02092	0.02092	0.0134373	481.492
rs2583602	-0.2821	0.007674	0.41561	A	G	8.38e-296	35353	15385_116_FABP2_FABP2	chr4	119758192	chr4:119758192:A:G	reported	TRUE	textfile	exposure	0.41561	0.41561	0.0368167	1351.26
rs16909138	-0.1027	0.011813	0.14423	TT	TA	3.51e-18	35351	15386_7_FABP4_FABPA	chr8	81453981	chr8:81453981:TT:TA	reported	TRUE	textfile	exposure	0.14423	0.14423	0.00213349	75.5781
rs16837000	-0.1504	0.010445	0.19706	T	G	5.21e-47	35353	15387_44_NRP2_Neuropilin_2	chr2	205130682	chr2:205130682:T:G	reported	TRUE	textfile	exposure	0.19706	0.19706	0.0058306	207.326
rs113213551	0.2786	0.030517	0.01954	A	G	6.9e-20	35353	15387_44_NRP2_Neuropilin_2	chr2	205494023	chr2:205494023:A:G	reported	TRUE	textfile	exposure	0.01954	0.01954	0.00235196	83.3401
rs141893000	-0.2458	0.03001	0.02009	G	A	2.6e-16	35353	15387_44_NRP2_Neuropilin_2	chr2	205734339	chr2:205734339:G:A	reported	TRUE	textfile	exposure	0.02009	0.02009	0.00189401	67.0822
rs3914854	0.4865	0.022718	0.0427	C	A	9.68e-102	35354	15388_24_FCGR3A_FcRIIIa	chr1	160707997	chr1:160707997:C:A	reported	TRUE	textfile	exposure	0.0427	0.0427	0.0128053	458.565
rs7419088	-0.1536	0.011435	0.19823	G	A	3.88e-41	35365	15388_24_FCGR3A_FcRIIIa	chr1	160859192	chr1:160859192:G:A	reported	TRUE	textfile	exposure	0.19823	0.19823	0.00507606	180.42
rs4400628	0.4181	0.00571	0.26185	G	A	0	35354	15388_24_FCGR3A_FcRIIIa	chr1	161320896	chr1:161320896:G:A	reported	TRUE	textfile	exposure	0.26185	0.26185	0.131683	5361.22
rs384565	0.7505	0.009804	0.06977	C	T	0	35351	15388_24_FCGR3A_FcRIIIa	chr1	161514344	chr1:161514344:C:T	reported	TRUE	textfile	exposure	0.06977	0.06977	0.142194	5859.63
rs35002732	-0.1546	0.019601	0.05662	T	C	3.09e-15	35362	15388_24_FCGR3A_FcRIIIa	chr1	161723409	chr1:161723409:T:C	reported	TRUE	textfile	exposure	0.05662	0.05662	0.00175615	62.2068
rs10917892	0.3241	0.009667	0.31981	G	A	1.94e-246	35361	15388_24_FCGR3A_FcRIIIa	chr1	161774352	chr1:161774352:G:A	reported	TRUE	textfile	exposure	0.31981	0.31981	0.0308078	1123.96
rs11590399	0.2501	0.015086	0.10222	A	G	9.96e-62	35354	15388_24_FCGR3A_FcRIIIa	chr1	162348912	chr1:162348912:A:G	reported	TRUE	textfile	exposure	0.10222	0.10222	0.00771396	274.824
rs4150773	-0.2126	0.032531	0.01743	A	G	6.35e-11	34861	15391_114_GAS6_GAS_6	chr13	113631442	chr13:113631442:A:G	reported	TRUE	textfile	exposure	0.01743	0.01743	0.00122366	42.7078
rs116485067	0.1097	0.016481	0.07198	C	G	2.81e-11	34860	15391_114_GAS6_GAS_6	chr13	113811384	chr13:113811384:C:G	reported	TRUE	textfile	exposure	0.07198	0.07198	0.00126931	44.3018
rs6602909	-0.26	0.008718	0.33811	C	T	1.92e-195	34860	15391_114_GAS6_GAS_6	chr13	113849020	chr13:113849020:C:T	reported	TRUE	textfile	exposure	0.33811	0.33811	0.0248796	889.381
rs12016920	0.0898	0.010548	0.19784	C	T	1.69e-17	34858	15391_114_GAS6_GAS_6	chr13	113936052	chr13:113936052:C:T	reported	TRUE	textfile	exposure	0.19784	0.19784	0.00207495	72.4749
rs9562082	-0.102	0.017855	0.05769	G	A	1.11e-08	34984	15391_114_GAS6_GAS_6	chr13	114182211	chr13:114182211:G:A	reported	TRUE	textfile	exposure	0.05769	0.05769	0.000931979	32.6329
rs4517438	-0.056	0.008525	0.36329	C	G	5.06e-11	35376	15394_79_UNC5B_UNC5B	chr10	70782751	chr10:70782751:C:G	reported	TRUE	textfile	exposure	0.36329	0.36329	0.00121829	43.1482
rs2630326	0.0826	0.014116	0.09129	T	C	4.87e-09	35371	15394_79_UNC5B_UNC5B	chr10	70990035	chr10:70990035:T:C	reported	TRUE	textfile	exposure	0.09129	0.09129	0.000967095	34.2383
rs10999762	-0.1125	0.009842	0.22104	A	G	2.96e-30	35374	15394_79_UNC5B_UNC5B	chr10	71284917	chr10:71284917:A:G	reported	TRUE	textfile	exposure	0.22104	0.22104	0.00368004	130.651
rs12262480	0.1886	0.014025	0.09498	C	A	3.18e-41	35373	15394_79_UNC5B_UNC5B	chr10	71302392	chr10:71302392:C:A	reported	TRUE	textfile	exposure	0.09498	0.09498	0.00508617	180.823
rs67008022	0.1545	0.013059	0.12849	A	G	2.72e-32	35346	15395_15_GSTM1_GST_M1_1	chr1	108945282	chr1:108945282:A:G	reported	TRUE	textfile	exposure	0.12849	0.12849	0.00394439	139.963
rs56079255	-0.2373	0.017187	0.0686	T	C	2.32e-43	35344	15395_15_GSTM1_GST_M1_1	chr1	109619568	chr1:109619568:T:C	reported	TRUE	textfile	exposure	0.0686	0.0686	0.00536468	190.621
rs2269340	0.8074	0.013842	0.05288	C	T	0	35346	15395_15_GSTM1_GST_M1_1	chr1	109629614	chr1:109629614:C:T	reported	TRUE	textfile	exposure	0.05288	0.05288	0.0878065	3402.16
rs36210087	0.4948	0.022106	0.03847	G	C	5.75e-111	35343	15395_15_GSTM1_GST_M1_1	chr1	109686291	chr1:109686291:G:C	reported	TRUE	textfile	exposure	0.03847	0.03847	0.0139773	500.973
rs563288432	0.7619	0.011869	0.07468	T	C	0	35343	15395_15_GSTM1_GST_M1_1	chr1	109687479	chr1:109687479:T:C	reported	TRUE	textfile	exposure	0.07468	0.07468	0.104417	4120.44
rs115814431	0.5823	0.032903	0.01792	A	C	4.4e-70	35344	15395_15_GSTM1_GST_M1_1	chr1	109725440	chr1:109725440:A:C	reported	TRUE	textfile	exposure	0.01792	0.01792	0.00878366	313.183
rs17025223	0.1559	0.01354	0.11752	T	C	1.12e-30	35350	15395_15_GSTM1_GST_M1_1	chr1	109947719	chr1:109947719:T:C	reported	TRUE	textfile	exposure	0.11752	0.11752	0.00373628	132.565
rs61784498	-0.1516	0.022865	0.03787	A	G	3.35e-11	35351	15395_15_GSTM1_GST_M1_1	chr1	110227560	chr1:110227560:A:G	reported	TRUE	textfile	exposure	0.03787	0.03787	0.00124198	43.9573
rs3743846	-0.0661	0.010033	0.20389	G	A	4.45e-11	35317	15398_2_GFER_HERV1	chr16	2000345	chr16:2000345:G:A	reported	TRUE	textfile	exposure	0.20389	0.20389	0.00122751	43.4027
rs111294128	-0.2458	0.024639	0.02752	G	A	1.94e-23	35382	15414_316_LDHA_LDHA	chr11	18390175	chr11:18390175:G:A	reported	TRUE	textfile	exposure	0.02752	0.02752	0.00280489	99.516
rs7244879	0.1391	0.008298	0.37223	G	A	4.57e-63	35365	15417_3_SERPINB5_Maspin	chr18	63484141	chr18:63484141:G:A	reported	TRUE	textfile	exposure	0.37223	0.37223	0.00788309	280.985
rs17010021	-0.2156	0.016993	0.05903	A	T	6.96e-37	35352	15427_35_LOXL3_LOXL3	chr2	74534412	chr2:74534412:A:T	reported	TRUE	textfile	exposure	0.05903	0.05903	0.00453284	160.966
rs1049564	-0.1732	0.011018	0.16518	A	G	1.12e-55	35333	15435_4_PNP_PNP	chr14	20472447	chr14:20472447:A:G	reported	TRUE	textfile	exposure	0.16518	0.16518	0.00694517	247.096
rs1760930	-0.0813	0.009817	0.22573	G	A	1.22e-16	35324	15435_4_PNP_PNP	chr14	20486851	chr14:20486851:G:A	reported	TRUE	textfile	exposure	0.22573	0.22573	0.00193781	68.5802
rs6044699	-0.0819	0.007998	0.49858	G	A	1.32e-24	35378	15440_57_PCSK2_NEC2	chr20	17249972	chr20:17249972:G:A	reported	TRUE	textfile	exposure	0.49858	0.49858	0.0029552	104.853
rs72794132	0.3212	0.011098	0.16385	T	C	3.47e-184	35353	15441_6_GM2A_SAP3	chr5	151239432	chr5:151239432:T:C	reported	TRUE	textfile	exposure	0.16385	0.16385	0.0231454	837.601
rs375396	0.173	0.011024	0.17267	A	C	1.67e-55	35353	15441_6_GM2A_SAP3	chr5	151287372	chr5:151287372:A:C	reported	TRUE	textfile	exposure	0.17267	0.17267	0.00691788	246.257
rs66495175	0.1124	0.014444	0.09247	A	C	7.14e-15	35349	15441_6_GM2A_SAP3	chr5	151562168	chr5:151562168:A:C	reported	TRUE	textfile	exposure	0.09247	0.09247	0.00171016	60.5526
rs75064813	0.4922	0.028657	0.01886	G	C	4.03e-66	35366	15444_45_SERPINB4_SCCA2	chr18	63335671	chr18:63335671:G:C	reported	TRUE	textfile	exposure	0.01886	0.01886	0.00827234	294.983
rs12969816	0.1445	0.019396	0.04288	A	G	9.35e-14	35369	15444_45_SERPINB4_SCCA2	chr18	63764541	chr18:63764541:A:G	reported	TRUE	textfile	exposure	0.04288	0.04288	0.00156678	55.4992
rs213129	-0.0491	0.008555	0.28681	G	A	9.49e-09	35370	15444_45_SERPINB4_SCCA2	chr18	64026101	chr18:64026101:G:A	reported	TRUE	textfile	exposure	0.28681	0.28681	0.00093043	32.9381
rs7172822	-0.2577	0.040808	0.01035	T	C	2.7e-10	35355	15447_45_SORD_Sorbitol_dehydrogenase	chr15	44802671	chr15:44802671:T:C	reported	TRUE	textfile	exposure	0.01035	0.01035	0.00112667	39.8762
rs72722045	0.2954	0.011218	0.15854	T	A	7.87e-153	35362	15447_45_SORD_Sorbitol_dehydrogenase	chr15	44966007	chr15:44966007:T:A	reported	TRUE	textfile	exposure	0.15854	0.15854	0.0192318	693.371
rs28662287	0.1236	0.012598	0.1197	T	C	1.01e-22	35360	15447_45_SORD_Sorbitol_dehydrogenase	chr15	45068813	chr15:45068813:T:C	reported	TRUE	textfile	exposure	0.1197	0.1197	0.00271482	96.2519
rs11631849	0.059	0.008299	0.45294	G	A	1.17e-12	35370	15447_45_SORD_Sorbitol_dehydrogenase	chr15	45736888	chr15:45736888:G:A	reported	TRUE	textfile	exposure	0.45294	0.45294	0.00142691	50.5392
rs4704826	-0.2416	0.008727	0.35793	A	C	1.04e-168	35351	15449_33_TIMD4_TIM_4	chr5	156965071	chr5:156965071:A:C	reported	TRUE	textfile	exposure	0.35793	0.35793	0.0212201	766.371
rs12513886	0.2543	0.025937	0.02658	A	G	1.08e-22	35351	15449_33_TIMD4_TIM_4	chr5	157067476	chr5:157067476:A:G	reported	TRUE	textfile	exposure	0.02658	0.02658	0.00271189	96.1233
rs28638168	0.0854	0.012636	0.12918	A	G	1.4e-11	35350	15449_33_TIMD4_TIM_4	chr5	157231931	chr5:157231931:A:G	reported	TRUE	textfile	exposure	0.12918	0.12918	0.00129046	45.6743
rs6555971	0.0832	0.008826	0.35519	C	T	4.22e-21	35354	15449_33_TIMD4_TIM_4	chr5	157364668	chr5:157364668:C:T	reported	TRUE	textfile	exposure	0.35519	0.35519	0.00250721	88.8575
rs9294301	0.064	0.008696	0.32226	G	A	1.84e-13	35343	15452_5_NT5E_5__Nucleotidase	chr6	84529807	chr6:84529807:G:A	reported	TRUE	textfile	exposure	0.32226	0.32226	0.00153021	54.1622
rs632350	-0.5319	0.010138	0.11795	T	C	0	35343	15452_5_NT5E_5__Nucleotidase	chr6	85377625	chr6:85377625:T:C	reported	TRUE	textfile	exposure	0.11795	0.11795	0.072257	2752.52
rs4296866	-0.1227	0.008175	0.48761	T	C	6.43e-51	35346	15452_5_NT5E_5__Nucleotidase	chr6	85570019	chr6:85570019:T:C	reported	TRUE	textfile	exposure	0.48761	0.48761	0.00633307	225.263
rs28616789	-0.1108	0.00922	0.2772	A	G	2.88e-33	35362	15453_3_AMBP_a1_Microglobulin	chr9	114070709	chr9:114070709:A:G	reported	TRUE	textfile	exposure	0.2772	0.2772	0.00406734	144.409
rs56294298	-0.1038	0.012624	0.1216	A	G	1.99e-16	35362	15453_3_AMBP_a1_Microglobulin	chr9	114371244	chr9:114371244:A:G	reported	TRUE	textfile	exposure	0.1216	0.1216	0.00190825	67.6046
rs80170993	-0.2218	0.0227	0.03625	G	A	1.5e-22	35344	15462_28_CD8A_CD8A	chr2	86248090	chr2:86248090:G:A	reported	TRUE	textfile	exposure	0.03625	0.03625	0.00269392	95.4656
rs3020728	0.3939	0.007981	0.19571	C	A	0	35345	15462_28_CD8A_CD8A	chr2	86786648	chr2:86786648:C:A	reported	TRUE	textfile	exposure	0.19571	0.19571	0.0644741	2435.75
rs6455357	-0.0767	0.013723	0.0887	A	G	2.28e-08	35338	15466_30_COL9A1_CO9A1	chr6	70242278	chr6:70242278:A:G	reported	TRUE	textfile	exposure	0.0887	0.0887	0.000883216	31.2369
rs3806095	-0.0729	0.00867	0.27104	A	G	4.15e-17	35338	15466_30_COL9A1_CO9A1	chr6	70278273	chr6:70278273:A:G	reported	TRUE	textfile	exposure	0.27104	0.27104	0.00199667	70.6956
rs143098870	-0.3332	0.032775	0.01489	A	T	2.8e-24	35339	15468_14_CFHR1_FHR1	chr1	195828034	chr1:195828034:A:T	reported	TRUE	textfile	exposure	0.01489	0.01489	0.0029161	103.348
rs79172097	-0.7002	0.034693	0.01293	G	T	1.39e-90	35338	15468_14_CFHR1_FHR1	chr1	196503855	chr1:196503855:G:T	reported	TRUE	textfile	exposure	0.01293	0.01293	0.0113957	407.32
rs17573790	-0.6785	0.010391	0.0808	C	A	0	35338	15468_14_CFHR1_FHR1	chr1	196640266	chr1:196640266:C:A	reported	TRUE	textfile	exposure	0.0808	0.0808	0.107664	4263.44
rs150572292	0.3343	0.009463	0.37241	A	T	2.36e-273	35329	15468_14_CFHR1_FHR1	chr1	196842004	chr1:196842004:A:T	reported	TRUE	textfile	exposure	0.37241	0.37241	0.0341198	1247.93
rs186664085	-0.7258	0.02226	0.03263	C	A	3.47e-233	35338	15468_14_CFHR1_FHR1	chr1	197151734	chr1:197151734:C:A	reported	TRUE	textfile	exposure	0.03263	0.03263	0.0292058	1063.06
rs10922254	0.0942	0.010622	0.17148	CTTTTTTCTT	TTTTTTTCTT	7.43e-19	35341	15468_14_CFHR1_FHR1	chr1	197565479	chr1:197565479:CTTTTTTCTT:TTTTTTTCTT	reported	TRUE	textfile	exposure	0.17148	0.17148	0.00222047	78.6438
rs4704095	0.0483	0.008821	0.30883	C	T	4.36e-08	35354	15470_11_HEXB_Hexosaminidase_B	chr5	73693574	chr5:73693574:C:T	reported	TRUE	textfile	exposure	0.30883	0.30883	0.000847329	29.9802
rs1696980	0.1902	0.016163	0.06759	CGT	AGT	5.75e-32	35344	15470_11_HEXB_Hexosaminidase_B	chr5	74662232	chr5:74662232:CGT:AGT	reported	TRUE	textfile	exposure	0.06759	0.06759	0.00390268	138.469
rs13164140	0.2719	0.009084	0.27062	A	G	7.91e-197	35358	15470_11_HEXB_Hexosaminidase_B	chr5	74734513	chr5:74734513:A:G	reported	TRUE	textfile	exposure	0.27062	0.27062	0.0247121	895.859
rs7442914	-0.0561	0.008518	0.34732	AAAAAAAAACT	CAAAAAAAACT	4.52e-11	35364	15470_11_HEXB_Hexosaminidase_B	chr5	75093500	chr5:75093500:AAAAAAAAACT:CAAAAAAAACT	reported	TRUE	textfile	exposure	0.34732	0.34732	0.00122506	43.3736
rs7093477	-0.2592	0.014101	0.11802	T	G	1.86e-75	35380	15471_29_PNLIPRP2_LIPR2	chr10	116374040	chr10:116374040:T:G	reported	TRUE	textfile	exposure	0.11802	0.11802	0.00945985	337.867
rs11197747	-0.5762	0.007601	0.18248	C	T	0	35379	15471_29_PNLIPRP2_LIPR2	chr10	116596841	chr10:116596841:C:T	reported	TRUE	textfile	exposure	0.18248	0.18248	0.139731	5746.2
rs17735613	0.5588	0.00819	0.15184	G	A	0	35379	15471_29_PNLIPRP2_LIPR2	chr10	116599949	chr10:116599949:G:A	reported	TRUE	textfile	exposure	0.15184	0.15184	0.116282	4655.01
rs1638410	0.2747	0.028693	0.02456	C	T	1.03e-21	35382	15471_29_PNLIPRP2_LIPR2	chr10	116766015	chr10:116766015:C:T	reported	TRUE	textfile	exposure	0.02456	0.02456	0.0025838	91.6518
rs563377856	0.3047	0.01476	0.10503	C	T	1.11e-94	35382	15471_29_PNLIPRP2_LIPR2	chr10	117083925	chr10:117083925:C:T	reported	TRUE	textfile	exposure	0.10503	0.10503	0.0119012	426.135
rs7899451	0.0913	0.010559	0.23987	G	C	5.32e-18	35379	15471_29_PNLIPRP2_LIPR2	chr10	117220833	chr10:117220833:G:C	reported	TRUE	textfile	exposure	0.23987	0.23987	0.00210879	74.7604
rs140579893	0.2813	0.033369	0.01814	C	T	3.46e-17	35381	15471_29_PNLIPRP2_LIPR2	chr10	117365298	chr10:117365298:C:T	reported	TRUE	textfile	exposure	0.01814	0.01814	0.00200453	71.0605
rs242982	0.1434	0.019913	0.05419	G	A	5.96e-13	35391	15471_29_PNLIPRP2_LIPR2	chr10	117517226	chr10:117517226:G:A	reported	TRUE	textfile	exposure	0.05419	0.05419	0.00146317	51.8562
rs77580414	0.3337	0.020705	0.03952	G	A	1.95e-58	35380	15472_16_LRP11_LRP11	chr6	149288058	chr6:149288058:G:A	reported	TRUE	textfile	exposure	0.03952	0.03952	0.00728832	259.739
rs4869923	0.5485	0.006256	0.3452	G	T	0	35380	15472_16_LRP11_LRP11	chr6	149553763	chr6:149553763:G:T	reported	TRUE	textfile	exposure	0.3452	0.3452	0.17849	7686.62
rs9383665	-0.1059	0.010624	0.17668	C	A	2.11e-23	35377	15472_16_LRP11_LRP11	chr6	150091141	chr6:150091141:C:A	reported	TRUE	textfile	exposure	0.17668	0.17668	0.00280077	99.3553
rs4869947	-0.074	0.009469	0.24299	A	G	5.48e-15	35378	15472_16_LRP11_LRP11	chr6	150800060	chr6:150800060:A:G	reported	TRUE	textfile	exposure	0.24299	0.24299	0.00172335	61.0704
rs76849991	-0.4138	0.028696	0.02132	T	C	3.87e-47	35369	15475_4_PLTP_PLTP	chr20	45272802	chr20:45272802:T:C	reported	TRUE	textfile	exposure	0.02132	0.02132	0.0058448	207.928
rs6104373	0.1984	0.008777	0.33429	C	A	3.85e-113	35371	15475_4_PLTP_PLTP	chr20	45869273	chr20:45869273:C:A	reported	TRUE	textfile	exposure	0.33429	0.33429	0.0142402	510.936
rs6073950	-0.4897	0.007428	0.23973	AAAATAAAT	AAAAAAAAT	0	35369	15475_4_PLTP_PLTP	chr20	45904467	chr20:45904467:AAAATAAAT:AAAAAAAAT	reported	TRUE	textfile	exposure	0.23973	0.23973	0.109436	4346.02
rs6104485	0.0989	0.008978	0.31899	G	A	3.19e-28	35369	15475_4_PLTP_PLTP	chr20	46156201	chr20:46156201:G:A	reported	TRUE	textfile	exposure	0.31899	0.31899	0.00341919	121.341
rs1204638	0.2909	0.032133	0.01688	C	T	1.39e-19	35375	15475_4_PLTP_PLTP	chr20	46646586	chr20:46646586:C:T	reported	TRUE	textfile	exposure	0.01688	0.01688	0.00231144	81.9521
rs4270377	0.4063	0.00778	0.1908	C	G	0	35353	15476_6_REG3G_REG3G	chr2	79000329	chr2:79000329:C:G	reported	TRUE	textfile	exposure	0.1908	0.1908	0.0716199	2727.16
rs432146	0.3235	0.006267	0.39595	C	T	0	35353	15476_6_REG3G_REG3G	chr2	79058365	chr2:79058365:C:T	reported	TRUE	textfile	exposure	0.39595	0.39595	0.0700882	2664.43
rs62156859	-0.2404	0.020179	0.04458	T	C	1.01e-32	35353	15476_6_REG3G_REG3G	chr2	79112188	chr2:79112188:T:C	reported	TRUE	textfile	exposure	0.04458	0.04458	0.00399856	141.92
rs138334805	-0.3638	0.038175	0.01128	A	G	1.58e-21	35353	15476_6_REG3G_REG3G	chr2	79210214	chr2:79210214:A:G	reported	TRUE	textfile	exposure	0.01128	0.01128	0.00256228	90.8119
rs1015569	0.221	0.025023	0.02937	G	C	1.03e-18	35350	15476_6_REG3G_REG3G	chr2	79421785	chr2:79421785:G:C	reported	TRUE	textfile	exposure	0.02937	0.02937	0.0022017	77.9976
rs975051	-0.0718	0.008414	0.49782	G	A	1.42e-17	35351	15476_6_REG3G_REG3G	chr2	79786134	chr2:79786134:G:A	reported	TRUE	textfile	exposure	0.49782	0.49782	0.00205565	72.8147
rs72985829	0.1312	0.016126	0.07823	C	T	4.09e-16	35363	15480_2_VNN2_VNN2	chr6	131933401	chr6:131933401:C:T	reported	TRUE	textfile	exposure	0.07823	0.07823	0.00186833	66.1896
rs76988041	-0.155	0.015205	0.08927	T	C	2.11e-24	35364	15480_2_VNN2_VNN2	chr6	132532760	chr6:132532760:T:C	reported	TRUE	textfile	exposure	0.08927	0.08927	0.00292991	103.912
rs12205095	-0.5441	0.006052	0.32922	G	T	0	35364	15480_2_VNN2_VNN2	chr6	132716167	chr6:132716167:G:T	reported	TRUE	textfile	exposure	0.32922	0.32922	0.186038	8082.3
rs12195746	-0.291	0.015376	0.08764	T	A	7.08e-80	35368	15480_2_VNN2_VNN2	chr6	132992692	chr6:132992692:T:A	reported	TRUE	textfile	exposure	0.08764	0.08764	0.0100257	358.158
rs79709397	-0.3952	0.026713	0.02641	G	A	1.59e-49	35368	15480_2_VNN2_VNN2	chr6	133452156	chr6:133452156:G:A	reported	TRUE	textfile	exposure	0.02641	0.02641	0.00615033	218.859
rs117161286	-0.215	0.022215	0.04002	A	G	3.74e-22	35369	15480_2_VNN2_VNN2	chr6	133666913	chr6:133666913:A:G	reported	TRUE	textfile	exposure	0.04002	0.04002	0.00264127	93.6612
rs55771110	0.109	0.011549	0.14938	A	G	3.81e-21	35343	15481_45_CAMP_LL_37	chr3	47305227	chr3:47305227:A:G	reported	TRUE	textfile	exposure	0.14938	0.14938	0.00251401	89.0717
rs6657048	0.326	0.02829	0.02338	T	C	1e-30	35284	15483_377_AGRN_Agrin	chr1	1022260	chr1:1022260:T:C	reported	TRUE	textfile	exposure	0.02338	0.02338	0.00374939	132.784
rs4970394	0.239	0.008395	0.45882	T	C	2.88e-178	35278	15483_377_AGRN_Agrin	chr1	1027511	chr1:1027511:T:C	reported	TRUE	textfile	exposure	0.45882	0.45882	0.0224587	810.457
rs11260546	0.1174	0.01249	0.13289	A	G	5.48e-21	35284	15483_377_AGRN_Agrin	chr1	1179830	chr1:1179830:A:G	reported	TRUE	textfile	exposure	0.13289	0.13289	0.00249774	88.346
rs146525333	0.1644	0.023992	0.03234	T	G	7.26e-12	35307	15483_377_AGRN_Agrin	chr1	1342269	chr1:1342269:T:G	reported	TRUE	textfile	exposure	0.03234	0.03234	0.00132811	46.9511
rs144974594	-0.1851	0.028814	0.0213	T	C	1.33e-10	35317	15483_377_AGRN_Agrin	chr1	1518497	chr1:1518497:T:C	reported	TRUE	textfile	exposure	0.0213	0.0213	0.00116712	41.2649
rs28715524	0.1381	0.012097	0.14725	T	C	3.47e-30	35366	15486_126_AOC1_ABP1	chr7	149845189	chr7:149845189:T:C	reported	TRUE	textfile	exposure	0.14725	0.14725	0.00367154	130.319
rs78775372	0.2968	0.014146	0.10432	A	G	9.79e-98	35378	15486_126_AOC1_ABP1	chr7	150671110	chr7:150671110:A:G	reported	TRUE	textfile	exposure	0.10432	0.10432	0.0122901	440.186
rs714883	0.4774	0.007951	0.14535	G	T	0	35376	15486_126_AOC1_ABP1	chr7	150802743	chr7:150802743:G:T	reported	TRUE	textfile	exposure	0.14535	0.14535	0.0924841	3604.93
rs11762854	-0.4409	0.012345	0.13649	T	C	2.35e-279	35376	15486_126_AOC1_ABP1	chr7	150895653	chr7:150895653:T:C	reported	TRUE	textfile	exposure	0.13649	0.13649	0.0348021	1275.48
rs113953390	0.6325	0.027305	0.02556	C	T	1.05e-118	35376	15486_126_AOC1_ABP1	chr7	151426945	chr7:151426945:C:T	reported	TRUE	textfile	exposure	0.02556	0.02556	0.0149414	536.552
rs67117953	-0.2187	0.022256	0.04056	G	C	8.67e-23	35378	15486_126_AOC1_ABP1	chr7	151466337	chr7:151466337:G:C	reported	TRUE	textfile	exposure	0.04056	0.04056	0.00272199	96.5559
rs3859101	-0.1116	0.019939	0.04384	A	G	2.18e-08	35367	15487_164_CES1_carboxylesterase__liver	chr16	55833669	chr16:55833669:A:G	reported	TRUE	textfile	exposure	0.04384	0.04384	0.000884991	31.3254
rs116884770	0.1167	0.019407	0.04934	T	C	1.82e-09	35363	15491_20_CD248_CD248	chr11	66904366	chr11:66904366:T:C	reported	TRUE	textfile	exposure	0.04934	0.04934	0.00102148	36.1577
rs145928297	0.2031	0.036968	0.01307	C	A	3.93e-08	35361	15491_20_CD248_CD248	chr11	67259085	chr11:67259085:C:A	reported	TRUE	textfile	exposure	0.01307	0.01307	0.00085285	30.1817
rs2314019	-0.121	0.013646	0.10147	A	G	7.52e-19	35363	15494_11_FGFBP1_FGFP1	chr4	15964997	chr4:15964997:A:G	reported	TRUE	textfile	exposure	0.10147	0.10147	0.00221843	78.6204
rs118032309	0.9154	0.016198	0.03139	C	T	0	35374	15495_9_FOLR3_FOLR3	chr11	71247221	chr11:71247221:C:T	reported	TRUE	textfile	exposure	0.03139	0.03139	0.0828085	3193.56
rs551459343	0.2694	0.012144	0.13292	G	A	4.85e-109	35371	15495_9_FOLR3_FOLR3	chr11	71584643	chr11:71584643:G:A	reported	TRUE	textfile	exposure	0.13292	0.13292	0.0137222	492.093
rs191512445	0.8571	0.012503	0.05412	C	G	0	35371	15495_9_FOLR3_FOLR3	chr11	71596849	chr11:71596849:C:G	reported	TRUE	textfile	exposure	0.05412	0.05412	0.117277	4699.05
rs200560784	-0.2171	0.010652	0.2054	G	A	2.44e-92	35366	15495_9_FOLR3_FOLR3	chr11	71600070	chr11:71600070:G:A	reported	TRUE	textfile	exposure	0.2054	0.2054	0.0116091	415.368
rs117091688	1.0627	0.016763	0.02929	T	C	0	35373	15495_9_FOLR3_FOLR3	chr11	72197954	chr11:72197954:T:C	reported	TRUE	textfile	exposure	0.02929	0.02929	0.102026	4018.77
rs182203670	-0.269	0.032656	0.01743	AC	AT	1.76e-16	35378	15499_11_ATRN_Attractin	chr20	3300290	chr20:3300290:AC:AT	reported	TRUE	textfile	exposure	0.01743	0.01743	0.00191431	67.8507
rs79732499	-1.1974	0.023187	0.02166	T	G	0	35378	15499_11_ATRN_Attractin	chr20	3423561	chr20:3423561:T:G	reported	TRUE	textfile	exposure	0.02166	0.02166	0.0700961	2666.64
rs75361202	-0.3977	0.017569	0.06217	T	G	1.92e-113	35377	15499_11_ATRN_Attractin	chr20	3653102	chr20:3653102:T:G	reported	TRUE	textfile	exposure	0.06217	0.06217	0.0142775	512.38
rs79656401	-0.2266	0.026404	0.02865	T	C	9.32e-18	35374	15499_11_ATRN_Attractin	chr20	3756660	chr20:3756660:T:C	reported	TRUE	textfile	exposure	0.02865	0.02865	0.00207775	73.6471
rs142010482	-0.3804	0.034322	0.01444	A	G	1.51e-28	35370	15499_11_ATRN_Attractin	chr20	3856963	chr20:3856963:A:G	reported	TRUE	textfile	exposure	0.01444	0.01444	0.00346095	122.832
rs117368183	-0.2192	0.02575	0.02966	T	C	1.7e-17	35373	15499_11_ATRN_Attractin	chr20	3868517	chr20:3868517:T:C	reported	TRUE	textfile	exposure	0.02966	0.02966	0.0020444	72.4606
rs6515857	-0.2284	0.028393	0.02374	A	C	8.68e-16	35374	15499_11_ATRN_Attractin	chr20	4104621	chr20:4104621:A:C	reported	TRUE	textfile	exposure	0.02374	0.02374	0.00182596	64.7061
rs115491302	0.1573	0.024154	0.03015	C	T	7.39e-11	35359	15503_15_LEFTY2_Lefty_A	chr1	225572436	chr1:225572436:C:T	reported	TRUE	textfile	exposure	0.03015	0.03015	0.00119801	42.4087
rs360058	-0.1805	0.008429	0.39809	T	G	9.74e-102	35357	15503_15_LEFTY2_Lefty_A	chr1	225889219	chr1:225889219:T:G	reported	TRUE	textfile	exposure	0.39809	0.39809	0.0128036	458.541
rs41304002	0.2224	0.031092	0.0173	T	C	8.49e-13	35357	15503_15_LEFTY2_Lefty_A	chr1	226146589	chr1:226146589:T:C	reported	TRUE	textfile	exposure	0.0173	0.0173	0.001445	51.162
rs597429	-0.048	0.008265	0.47775	C	T	6.34e-09	35356	15503_15_LEFTY2_Lefty_A	chr1	226596487	chr1:226596487:C:T	reported	TRUE	textfile	exposure	0.47775	0.47775	0.000953058	33.7266
rs2615068	0.1925	0.009481	0.28663	A	G	1.19e-91	35355	15503_20_LEFTY2_Lefty_A	chr1	225750690	chr1:225750690:A:G	reported	TRUE	textfile	exposure	0.28663	0.28663	0.0115257	412.22
rs2740168	0.5252	0.006212	0.38154	A	G	0	35354	15503_20_LEFTY2_Lefty_A	chr1	225833287	chr1:225833287:A:G	reported	TRUE	textfile	exposure	0.38154	0.38154	0.168181	7147.63
rs805179	-0.4566	0.014896	0.09009	A	G	2.45e-206	35357	15503_20_LEFTY2_Lefty_A	chr1	225870155	chr1:225870155:A:G	reported	TRUE	textfile	exposure	0.09009	0.09009	0.0258861	939.524
rs3219038	0.2199	0.014626	0.09683	AGTGACT	AGTGACC	4.37e-51	35357	15503_20_LEFTY2_Lefty_A	chr1	226391102	chr1:226391102:AGTGACT:AGTGACC	reported	TRUE	textfile	exposure	0.09683	0.09683	0.00635267	226.035
rs141415111	-0.33	0.026196	0.02806	A	G	2.18e-36	35358	15503_20_LEFTY2_Lefty_A	chr1	226624199	chr1:226624199:A:G	reported	TRUE	textfile	exposure	0.02806	0.02806	0.00446813	158.684
rs2942570	0.048	0.008068	0.40633	C	T	2.7e-09	35357	15506_34_LRP12_LRP12	chr8	104469477	chr8:104469477:C:T	reported	TRUE	textfile	exposure	0.40633	0.40633	0.00100009	35.3937
rs1076188	0.09	0.007077	0.45455	G	T	4.69e-37	35384	15509_2_NAGLU_NAG	chr17	42067415	chr17:42067415:G:T	reported	TRUE	textfile	exposure	0.45455	0.45455	0.00454987	161.719
rs190597324	0.4207	0.025439	0.01907	CCCAAGAC	CCCAAGAT	1.97e-61	35383	15509_2_NAGLU_NAG	chr17	42112187	chr17:42112187:CCCAAGAC:CCCAAGAT	reported	TRUE	textfile	exposure	0.01907	0.01907	0.00767019	273.477
rs7210270	1.115	0.015425	0.02135	G	A	0	35383	15509_2_NAGLU_NAG	chr17	42399167	chr17:42399167:G:A	reported	TRUE	textfile	exposure	0.02135	0.02135	0.128673	5224.86
rs148215732	0.9546	0.015949	0.01901	C	T	0	35373	15509_2_NAGLU_NAG	chr17	42703243	chr17:42703243:C:T	reported	TRUE	textfile	exposure	0.01901	0.01901	0.0919619	3582.21
rs139325057	-0.1734	0.025074	0.021	A	G	4.66e-12	35372	15509_2_NAGLU_NAG	chr17	42752122	chr17:42752122:A:G	reported	TRUE	textfile	exposure	0.021	0.021	0.00135022	47.8219
rs56097721	0.5522	0.029007	0.01612	T	C	8.42e-81	35374	15509_2_NAGLU_NAG	chr17	43145553	chr17:43145553:T:C	reported	TRUE	textfile	exposure	0.01612	0.01612	0.0101409	362.379
rs147677460	0.3845	0.023272	0.02249	A	G	2.55e-61	35373	15509_2_NAGLU_NAG	chr17	43450493	chr17:43450493:A:G	reported	TRUE	textfile	exposure	0.02249	0.02249	0.00765799	272.961
rs115953595	0.2994	0.026504	0.02465	A	G	1.37e-29	35367	15511_37_NPTXR_NPTXR	chr22	37999877	chr22:37999877:A:G	reported	TRUE	textfile	exposure	0.02465	0.02465	0.00359516	127.602
rs117773903	1.3196	0.02626	0.01717	T	C	0	35364	15511_37_NPTXR_NPTXR	chr22	38830584	chr22:38830584:T:C	reported	TRUE	textfile	exposure	0.01717	0.01717	0.0666469	2525.05
rs36012794	-0.3872	0.032489	0.01607	GTTTTTTTTTTTT	TTTTTTTTTTTTT	9.56e-33	35364	15511_37_NPTXR_NPTXR	chr22	39055079	chr22:39055079:GTTTTTTTTTTTT:TTTTTTTTTTTTT	reported	TRUE	textfile	exposure	0.01607	0.01607	0.00400033	142.028
rs186467509	-0.2089	0.024629	0.02779	TTTTTTG	TTTTTTT	2.21e-17	35363	15511_37_NPTXR_NPTXR	chr22	39305134	chr22:39305134:TTTTTTG:TTTTTTT	reported	TRUE	textfile	exposure	0.02779	0.02779	0.00203026	71.9381
rs148578448	0.5008	0.033501	0.01489	CCTGCTCTTGTTTTATGGATGG	CCTGCTCTTGTTTTATGGATGC	1.58e-50	35368	15511_37_NPTXR_NPTXR	chr22	39603519	chr22:39603519:CCTGCTCTTGTTTTATGGATGG:CCTGCTCTTGTTTTATGGATGC	reported	TRUE	textfile	exposure	0.01489	0.01489	0.00627866	223.454
rs55667375	0.0597	0.009041	0.28217	T	C	4.02e-11	35367	15513_108_PRSS8_Prostasin	chr16	31144137	chr16:31144137:T:C	reported	TRUE	textfile	exposure	0.28217	0.28217	0.00123135	43.6005
rs76761332	-0.2756	0.02362	0.03134	CC	TC	1.86e-31	35343	15514_26_BCHE_Pseudocholinesterase	chr3	165566159	chr3:165566159:CC:TC	reported	TRUE	textfile	exposure	0.03134	0.03134	0.0038373	136.136
rs697356	-0.3606	0.006236	0.36502	C	G	0	35338	15514_26_BCHE_Pseudocholinesterase	chr3	165718150	chr3:165718150:C:G	reported	TRUE	textfile	exposure	0.36502	0.36502	0.0864436	3343.6
rs1818737	0.0813	0.009358	0.26257	T	C	3.7e-18	35383	15515_2_SAA1_SAA	chr11	18197855	chr11:18197855:T:C	reported	TRUE	textfile	exposure	0.26257	0.26257	0.0021286	75.4728
rs11024589	-0.7464	0.012782	0.06935	C	A	0	35381	15515_2_SAA1_SAA	chr11	18256876	chr11:18256876:C:A	reported	TRUE	textfile	exposure	0.06935	0.06935	0.0879054	3409.74
rs76204461	0.1958	0.01199	0.13626	T	C	5.96e-60	35383	15515_2_SAA1_SAA	chr11	18493515	chr11:18493515:T:C	reported	TRUE	textfile	exposure	0.13626	0.13626	0.00748051	266.663
rs12282271	-0.1055	0.008316	0.42148	G	A	7.05e-37	35382	15515_2_SAA1_SAA	chr11	18698382	chr11:18698382:G:A	reported	TRUE	textfile	exposure	0.42148	0.42148	0.00452817	160.935
rs117147437	1.1372	0.017098	0.03847	A	G	0	35387	15516_12_SAA4_SAA_4	chr11	17943896	chr11:17943896:A:G	reported	TRUE	textfile	exposure	0.03847	0.03847	0.111118	4423.42
rs1356979	-0.3806	0.006799	0.39372	C	T	0	35383	15516_12_SAA4_SAA_4	chr11	18197693	chr11:18197693:C:T	reported	TRUE	textfile	exposure	0.39372	0.39372	0.0813578	3133.45
rs34068567	0.2436	0.012911	0.16635	C	T	2.13e-79	35382	15516_12_SAA4_SAA_4	chr11	18269355	chr11:18269355:C:T	reported	TRUE	textfile	exposure	0.16635	0.16635	0.00996104	355.967
rs61886878	0.1362	0.011962	0.20422	G	A	4.91e-30	35383	15516_12_SAA4_SAA_4	chr11	18708884	chr11:18708884:G:A	reported	TRUE	textfile	exposure	0.20422	0.20422	0.00365059	129.635
rs1648233	-0.2834	0.020568	0.05831	A	C	3.44e-43	35383	15516_12_SAA4_SAA_4	chr11	19210963	chr11:19210963:A:C	reported	TRUE	textfile	exposure	0.05831	0.05831	0.005337	189.841
rs114116433	1.1431	0.031596	0.01663	T	C	1.3e-286	35390	15521_4_CLSTN1_Alcadein_alpha_1	chr1	9673678	chr1:9673678:T:C	reported	TRUE	textfile	exposure	0.01663	0.01663	0.0356657	1308.82
rs114513597	-0.4943	0.028635	0.02145	A	G	9.12e-67	35391	15521_4_CLSTN1_Alcadein_alpha_1	chr1	9769606	chr1:9769606:A:G	reported	TRUE	textfile	exposure	0.02145	0.02145	0.00834935	297.963
rs12093245	0.1707	0.024395	0.02892	G	T	2.61e-12	35391	15521_4_CLSTN1_Alcadein_alpha_1	chr1	10403534	chr1:10403534:G:T	reported	TRUE	textfile	exposure	0.02892	0.02892	0.00138157	48.9599
rs666103	-0.1126	0.01753	0.05955	C	T	1.33e-10	35391	15521_4_CLSTN1_Alcadein_alpha_1	chr1	10451532	chr1:10451532:C:T	reported	TRUE	textfile	exposure	0.05955	0.05955	0.00116443	41.2561
rs79521825	0.2596	0.026608	0.02412	T	C	1.73e-22	35390	15521_4_CLSTN1_Alcadein_alpha_1	chr1	10671763	chr1:10671763:T:C	reported	TRUE	textfile	exposure	0.02412	0.02412	0.00268249	95.1832
rs72729437	0.2155	0.023463	0.03142	G	A	4.13e-20	35352	15522_2_GLIPR2_GAPR1	chr9	35963179	chr9:35963179:G:A	reported	TRUE	textfile	exposure	0.03142	0.03142	0.00238056	84.3535
rs4878643	-0.2766	0.00905	0.29073	C	G	3.72e-205	35355	15522_2_GLIPR2_GAPR1	chr9	36153440	chr9:36153440:C:G	reported	TRUE	textfile	exposure	0.29073	0.29073	0.0257413	934.077
rs10973026	-0.0675	0.010722	0.1871	C	T	3.06e-10	35355	15522_2_GLIPR2_GAPR1	chr9	36694210	chr9:36694210:C:T	reported	TRUE	textfile	exposure	0.1871	0.1871	0.00111974	39.6307
rs140106796	-0.2643	0.037218	0.01257	T	C	1.24e-12	35371	15523_9_ALAD_HEM2	chr9	113132257	chr9:113132257:T:C	reported	TRUE	textfile	exposure	0.01257	0.01257	0.00142371	50.4271
rs7863910	-0.1645	0.016438	0.06771	G	C	1.42e-23	35374	15523_9_ALAD_HEM2	chr9	113303333	chr9:113303333:G:C	reported	TRUE	textfile	exposure	0.06771	0.06771	0.00282307	100.14
rs141972027	-0.1952	0.031242	0.01712	C	T	4.16e-10	35374	15523_9_ALAD_HEM2	chr9	113340476	chr9:113340476:C:T	reported	TRUE	textfile	exposure	0.01712	0.01712	0.00110235	39.0353
rs1800435	-0.4172	0.014596	0.08677	G	C	1.12e-179	35359	15523_9_ALAD_HEM2	chr9	113391611	chr9:113391611:G:C	reported	TRUE	textfile	exposure	0.08677	0.08677	0.022584	816.952
rs117621608	-0.1928	0.028071	0.02182	A	C	6.5e-12	35367	15523_9_ALAD_HEM2	chr9	113571006	chr9:113571006:A:C	reported	TRUE	textfile	exposure	0.02182	0.02182	0.00133205	47.1709
rs11790374	0.1261	0.018958	0.04885	C	T	2.9e-11	35365	15523_9_ALAD_HEM2	chr9	113633946	chr9:113633946:C:T	reported	TRUE	textfile	exposure	0.04885	0.04885	0.00124948	44.2406
rs283415	0.1279	0.008163	0.48612	T	C	2.51e-55	35344	15525_294_ADH1C_ADH1G	chr4	99349450	chr4:99349450:T:C	reported	TRUE	textfile	exposure	0.48612	0.48612	0.00689794	245.48
rs2424999	0.17	0.008169	0.42234	AGACA	AGACG	3.46e-96	35367	15526_33_GSS_GSHB	chr20	34798623	chr20:34798623:AGACA:AGACG	reported	TRUE	textfile	exposure	0.42234	0.42234	0.012097	433.047
rs12534617	0.0446	0.00818	0.41545	GTAGTA	GTAGTG	4.96e-08	35371	15527_90_DLD_DLDH	chr7	107910558	chr7:107910558:GTAGTA:GTAGTG	reported	TRUE	textfile	exposure	0.41545	0.41545	0.000839752	29.7261
rs7527761	0.0958	0.008789	0.31739	T	C	1.15e-27	35351	15529_33_CSRP1_Cysteine_rich_protein_1	chr1	201491124	chr1:201491124:T:C	reported	TRUE	textfile	exposure	0.31739	0.31739	0.0033496	118.803
rs35061193	-0.0531	0.008188	0.48944	T	C	8.86e-11	35366	15530_33_EPHB4_EphB4	chr7	100580554	chr7:100580554:T:C	reported	TRUE	textfile	exposure	0.48944	0.48944	0.00118777	42.0541
rs314366	0.1105	0.008151	0.49136	A	G	7.18e-42	35367	15530_33_EPHB4_EphB4	chr7	100818887	chr7:100818887:A:G	reported	TRUE	textfile	exposure	0.49136	0.49136	0.00516956	183.772
rs2720619	-0.117	0.019723	0.04805	T	C	2.99e-09	35366	15533_97_MSR1_Macrophage_scavenger_receptor	chr8	15907739	chr8:15907739:T:C	reported	TRUE	textfile	exposure	0.04805	0.04805	0.000994049	35.1885
rs1993978	0.1339	0.014544	0.09185	CAGGACTTTTTTTTT	CAGCACTTTTTTTTT	3.37e-20	35366	15533_97_MSR1_Macrophage_scavenger_receptor	chr8	16120677	chr8:16120677:CAGGACTTTTTTTTT:CAGCACTTTTTTTTT	reported	TRUE	textfile	exposure	0.09185	0.09185	0.00239094	84.7557
rs59251421	-0.4024	0.017787	0.05883	T	C	2.58e-113	35368	15533_97_MSR1_Macrophage_scavenger_receptor	chr8	16200030	chr8:16200030:T:C	reported	TRUE	textfile	exposure	0.05883	0.05883	0.0142646	511.783
rs145734953	0.1574	0.017866	0.05688	C	T	1.25e-18	35368	15533_97_MSR1_Macrophage_scavenger_receptor	chr8	16205526	chr8:16205526:C:T	reported	TRUE	textfile	exposure	0.05688	0.05688	0.00218974	77.6122
rs13251172	0.1053	0.008406	0.44509	C	G	5.35e-36	35370	15533_97_MSR1_Macrophage_scavenger_receptor	chr8	16555549	chr8:16555549:C:G	reported	TRUE	textfile	exposure	0.44509	0.44509	0.00441693	156.911
rs117061514	-0.0834	0.013724	0.10219	A	G	1.23e-09	35320	15535_3_PRSS27_Marapsin	chr16	2683899	chr16:2683899:A:G	reported	TRUE	textfile	exposure	0.10219	0.10219	0.00104447	36.9272
rs71386687	0.3074	0.013936	0.09392	T	G	8.09e-108	35320	15535_3_PRSS27_Marapsin	chr16	2717893	chr16:2717893:T:G	reported	TRUE	textfile	exposure	0.09392	0.09392	0.0135884	486.527
rs916947	0.0632	0.011049	0.16493	C	T	1.07e-08	35320	15535_3_PRSS27_Marapsin	chr16	2774983	chr16:2774983:C:T	reported	TRUE	textfile	exposure	0.16493	0.16493	0.000925477	32.7163
rs2876803	0.0821	0.010976	0.15307	A	T	7.45e-14	35358	15539_15_SLITRK1_SLIK1	chr13	83794650	chr13:83794650:A:T	reported	TRUE	textfile	exposure	0.15307	0.15307	0.00157988	55.9466
rs796667	-0.0763	0.008063	0.42958	T	G	2.99e-21	35365	15540_6_VIM_Vimentin	chr10	16904820	chr10:16904820:T:G	reported	TRUE	textfile	exposure	0.42958	0.42958	0.00252571	89.5429
rs3902042	0.0446	0.008123	0.40655	C	T	4.01e-08	35365	15540_6_VIM_Vimentin	chr10	17023068	chr10:17023068:C:T	reported	TRUE	textfile	exposure	0.40655	0.40655	0.000851713	30.1448
rs10904915	0.0559	0.008837	0.27842	C	T	2.52e-10	35360	15540_6_VIM_Vimentin	chr10	17270691	chr10:17270691:C:T	reported	TRUE	textfile	exposure	0.27842	0.27842	0.00113034	40.0119
rs690604	-0.2689	0.017794	0.05366	AGTGTGTGTGTGTGTGTGTTTGTGTGTGTG	AGTGTGTGTGTGTGTGTGTGTGTGTGTGTG	1.35e-51	35362	15542_19_CKMT1A_KCRU	chr15	43542647	chr15:43542647:AGTGTGTGTGTGTGTGTGTTTGTGTGTGTG:AGTGTGTGTGTGTGTGTGTGTGTGTGTGTG	reported	TRUE	textfile	exposure	0.05366	0.05366	0.00641656	228.355
rs1701942	-0.056	0.008627	0.46478	C	T	8.53e-11	35367	15544_25_KLK14_kallikrein_14	chr19	50937304	chr19:50937304:C:T	reported	TRUE	textfile	exposure	0.46478	0.46478	0.00118998	42.1339
rs2569441	-0.1292	0.008759	0.41912	T	C	3.03e-49	35367	15544_25_KLK14_kallikrein_14	chr19	51011366	chr19:51011366:T:C	reported	TRUE	textfile	exposure	0.41912	0.41912	0.0061144	217.566
rs17658926	0.2035	0.010489	0.21149	A	G	7.51e-84	35374	15544_25_KLK14_kallikrein_14	chr19	51081153	chr19:51081153:A:G	reported	TRUE	textfile	exposure	0.21149	0.21149	0.0105288	376.388
rs34093024	-0.3049	0.013352	0.1173	C	T	2.02e-115	35373	15544_25_KLK14_kallikrein_14	chr19	51092294	chr19:51092294:C:T	reported	TRUE	textfile	exposure	0.1173	0.1173	0.0145276	521.432
rs76195063	-0.0845	0.011079	0.19135	T	C	2.4e-14	35370	15544_25_KLK14_kallikrein_14	chr19	51137464	chr19:51137464:T:C	reported	TRUE	textfile	exposure	0.19135	0.19135	0.00164196	58.1685
rs142370265	-0.7014	0.012771	0.05912	T	C	0	35349	15556_49_AMY2B_Alpha_amylase_2B	chr1	103485310	chr1:103485310:T:C	reported	TRUE	textfile	exposure	0.05912	0.05912	0.0786217	3016.18
rs9660372	-0.2367	0.009003	0.31397	A	C	2.43e-152	35349	15556_49_AMY2B_Alpha_amylase_2B	chr1	103795546	chr1:103795546:A:C	reported	TRUE	textfile	exposure	0.31397	0.31397	0.0191794	691.19
rs80262232	-0.3488	0.017651	0.06088	G	A	6.45e-87	35353	15556_49_AMY2B_Alpha_amylase_2B	chr1	104427897	chr1:104427897:G:A	reported	TRUE	textfile	exposure	0.06088	0.06088	0.0109249	390.472
rs6838855	-0.1212	0.010962	0.17052	T	G	2.03e-28	35356	15558_63_ENPEP_AMPE	chr4	110218730	chr4:110218730:T:G	reported	TRUE	textfile	exposure	0.17052	0.17052	0.00344559	122.237
rs13132825	-0.3201	0.017052	0.06515	T	G	1.29e-78	35357	15558_63_ENPEP_AMPE	chr4	110223610	chr4:110223610:T:G	reported	TRUE	textfile	exposure	0.06515	0.06515	0.00986821	352.368
rs11735606	0.2938	0.00903	0.28875	G	C	3.44e-232	35354	15558_63_ENPEP_AMPE	chr4	110517862	chr4:110517862:G:C	reported	TRUE	textfile	exposure	0.28875	0.28875	0.0290721	1058.53
rs201543799	-0.0688	0.009149	0.3226	G	T	5.48e-14	35353	15558_63_ENPEP_AMPE	chr4	110690568	chr4:110690568:G:T	reported	TRUE	textfile	exposure	0.3226	0.3226	0.00159702	56.5464
rs13138915	-0.6195	0.027079	0.02409	C	T	7.74e-116	35355	15558_63_ENPEP_AMPE	chr4	111076369	chr4:111076369:C:T	reported	TRUE	textfile	exposure	0.02409	0.02409	0.0145876	523.351
rs6829364	-0.1535	0.012421	0.13096	CAAATTTA	AAAATTTA	4.42e-35	35355	15559_5_ANTXR2_ANTR2	chr4	79721473	chr4:79721473:CAAATTTA:AAAATTTA	reported	TRUE	textfile	exposure	0.13096	0.13096	0.00430111	152.714
rs7674623	0.2207	0.010365	0.21323	T	C	1.31e-100	35355	15559_5_ANTXR2_ANTR2	chr4	79873527	chr4:79873527:T:C	reported	TRUE	textfile	exposure	0.21323	0.21323	0.0126614	453.358
rs2125236	0.0557	0.008671	0.41564	T	C	1.33e-10	35356	15559_5_ANTXR2_ANTR2	chr4	80225068	chr4:80225068:T:C	reported	TRUE	textfile	exposure	0.41564	0.41564	0.00116574	41.2617
rs75178643	0.1609	0.029343	0.02223	G	A	4.17e-08	35355	15559_5_ANTXR2_ANTR2	chr4	80304129	chr4:80304129:G:A	reported	TRUE	textfile	exposure	0.02223	0.02223	0.000849734	30.0662
rs35967341	-0.3329	0.005024	0.37039	C	G	0	35366	15560_52_TCN2_Apo_TC_II	chr22	30211862	chr22:30211862:C:G	reported	TRUE	textfile	exposure	0.37039	0.37039	0.110438	4390.4
rs56015505	0.465	0.017197	0.06426	A	G	4.98e-161	35366	15560_52_TCN2_Apo_TC_II	chr22	30340846	chr22:30340846:A:G	reported	TRUE	textfile	exposure	0.06426	0.06426	0.0202548	731.099
rs34471369	-0.5932	0.007365	0.12201	T	C	0	35365	15560_52_TCN2_Apo_TC_II	chr22	30606221	chr22:30606221:T:C	reported	TRUE	textfile	exposure	0.12201	0.12201	0.155002	6486.83
rs76738533	-0.5295	0.024986	0.02983	A	G	1.14e-99	35365	15560_52_TCN2_Apo_TC_II	chr22	30643746	chr22:30643746:A:G	reported	TRUE	textfile	exposure	0.02983	0.02983	0.0125396	449.07
rs3827378	-0.3959	0.020436	0.04699	C	T	1.31e-83	35364	15560_52_TCN2_Apo_TC_II	chr22	30667432	chr22:30667432:C:T	reported	TRUE	textfile	exposure	0.04699	0.04699	0.0105011	375.279
rs62235917	0.7175	0.039206	0.01098	C	T	8.14e-75	35364	15560_52_TCN2_Apo_TC_II	chr22	30814379	chr22:30814379:C:T	reported	TRUE	textfile	exposure	0.01098	0.01098	0.00938175	334.899
rs10427786	-0.4077	0.03634	0.01368	CAACAAC	AAACAAC	3.29e-29	35363	15560_52_TCN2_Apo_TC_II	chr22	31074808	chr22:31074808:CAACAAC:AAACAAC	reported	TRUE	textfile	exposure	0.01368	0.01368	0.00354666	125.86
rs141454297	-0.3053	0.021797	0.03704	G	T	1.42e-44	35358	15562_24_GUSB_BGLR	chr7	65773043	chr7:65773043:G:T	reported	TRUE	textfile	exposure	0.03704	0.03704	0.00551785	196.171
rs34356500	0.1393	0.008204	0.4642	T	G	1.18e-64	35358	15562_24_GUSB_BGLR	chr7	66771620	chr7:66771620:T:G	reported	TRUE	textfile	exposure	0.4642	0.4642	0.00808791	288.288
rs562108	-0.0816	0.00921	0.42698	T	C	8.04e-19	35361	15565_102_MUC16_CA125	chr19	8786887	chr19:8786887:T:C	reported	TRUE	textfile	exposure	0.42698	0.42698	0.002215	78.494
rs200974959	-0.0766	0.009109	0.43221	A	T	4.13e-17	35362	15565_102_MUC16_CA125	chr19	8787307	chr19:8787307:A:T	reported	TRUE	textfile	exposure	0.43221	0.43221	0.00199578	70.7117
rs61742668	-0.2546	0.013823	0.09744	A	G	9.32e-76	35375	15565_102_MUC16_CA125	chr19	8882342	chr19:8882342:A:G	reported	TRUE	textfile	exposure	0.09744	0.09744	0.00949884	339.225
rs585790	-0.2553	0.02044	0.04318	CGTCTCAAAAAAAAAGAAAAGAAAAGAAAAAC	TGTCTCAAAAAAAAAGAAAAGAAAAGAAAAAC	8.47e-36	35376	15566_10_CNN1_Calponin_1	chr19	11504395	chr19:11504395:CGTCTCAAAAAAAAAGAAAAGAAAAGAAAAAC:TGTCTCAAAAAAAAAGAAAAGAAAAGAAAAAC	reported	TRUE	textfile	exposure	0.04318	0.04318	0.00439056	155.997
rs72468029	-0.1107	0.017098	0.06602	A	T	9.53e-11	35369	15570_99_CR2_Complement_receptor_type_2	chr1	207098927	chr1:207098927:A:T	reported	TRUE	textfile	exposure	0.06602	0.06602	0.00118377	41.916
rs61240730	-0.2527	0.01227	0.14193	C	T	3e-94	35377	15570_99_CR2_Complement_receptor_type_2	chr1	207450585	chr1:207450585:C:T	reported	TRUE	textfile	exposure	0.14193	0.14193	0.0118474	424.128
rs4844599	-0.1135	0.011012	0.18637	G	T	6.58e-25	35369	15570_99_CR2_Complement_receptor_type_2	chr1	207505884	chr1:207505884:G:T	reported	TRUE	textfile	exposure	0.18637	0.18637	0.00299457	106.227
rs2228603	-0.3337	0.016232	0.07397	T	C	6.54e-94	35351	15573_110_NCAN_CSPG3	chr19	19219115	chr19:19219115:T:C	reported	TRUE	textfile	exposure	0.07397	0.07397	0.0118142	422.614
rs111406374	-0.1817	0.026258	0.02807	A	G	4.52e-12	35353	15573_110_NCAN_CSPG3	chr19	19395181	chr19:19395181:A:G	reported	TRUE	textfile	exposure	0.02807	0.02807	0.00135261	47.8809
rs8004453	0.0546	0.009689	0.2431	T	C	1.75e-08	35330	15576_158_RNASE3_ECP	chr14	20627465	chr14:20627465:T:C	reported	TRUE	textfile	exposure	0.2431	0.2431	0.000898036	31.7543
rs111391792	-0.3568	0.014784	0.08654	C	T	1.1e-128	35339	15576_158_RNASE3_ECP	chr14	20875328	chr14:20875328:C:T	reported	TRUE	textfile	exposure	0.08654	0.08654	0.0162148	582.427
rs147307766	0.7615	0.022299	0.03506	T	C	1.38e-255	35340	15576_158_RNASE3_ECP	chr14	20917832	chr14:20917832:T:C	reported	TRUE	textfile	exposure	0.03506	0.03506	0.031945	1166.12
rs150971918	-0.4989	0.029768	0.02019	C	G	4.81e-63	35344	15576_158_RNASE3_ECP	chr14	20976668	chr14:20976668:C:G	reported	TRUE	textfile	exposure	0.02019	0.02019	0.0078845	280.869
rs1243450	0.1419	0.013857	0.09692	G	C	1.31e-24	35342	15576_158_RNASE3_ECP	chr14	21023163	chr14:21023163:G:C	reported	TRUE	textfile	exposure	0.09692	0.09692	0.00295834	104.858
rs11623521	-0.0496	0.008447	0.45064	TGTTTGTTTGTTGGTTGGTTG	TGTTTGTTTGTTTGTTGGTTG	4.31e-09	35338	15576_158_RNASE3_ECP	chr14	21114052	chr14:21114052:TGTTTGTTTGTTGGTTGGTTG:TGTTTGTTTGTTTGTTGGTTG	reported	TRUE	textfile	exposure	0.45064	0.45064	0.000974749	34.4773
rs150505773	-0.2317	0.030576	0.01813	A	G	3.52e-14	35361	15576_158_RNASE3_ECP	chr14	21567326	chr14:21567326:A:G	reported	TRUE	textfile	exposure	0.01813	0.01813	0.00162129	57.4204
rs78293932	0.1724	0.024815	0.02708	T	C	3.72e-12	35387	15579_26_ENPP6_ENPP6	chr4	184217948	chr4:184217948:T:C	reported	TRUE	textfile	exposure	0.02708	0.02708	0.0013621	48.2638
rs3118592	-0.0544	0.008988	0.31665	T	A	1.43e-09	35342	15582_25_FCN1_FCN1	chr9	134534307	chr9:134534307:T:A	reported	TRUE	textfile	exposure	0.31665	0.31665	0.00103545	36.6309
rs7037264	0.2388	0.008487	0.3846	A	G	3.55e-174	35333	15582_25_FCN1_FCN1	chr9	134883366	chr9:134883366:A:G	reported	TRUE	textfile	exposure	0.3846	0.3846	0.0219157	791.654
rs10858304	0.339	0.009332	0.26107	C	T	6.52e-289	35329	15582_25_FCN1_FCN1	chr9	134966017	chr9:134966017:C:T	reported	TRUE	textfile	exposure	0.26107	0.26107	0.0360074	1319.55
rs56394477	-0.0648	0.009578	0.25614	A	G	1.33e-11	35323	15582_25_FCN1_FCN1	chr9	135111381	chr9:135111381:A:G	reported	TRUE	textfile	exposure	0.25614	0.25614	0.00129414	45.7695
rs75446386	0.114	0.020849	0.0431	T	C	4.55e-08	35323	15582_25_FCN1_FCN1	chr9	135151528	chr9:135151528:T:C	reported	TRUE	textfile	exposure	0.0431	0.0431	0.000845696	29.8961
rs11103724	-0.0941	0.013631	0.10629	G	A	5.07e-12	35323	15582_25_FCN1_FCN1	chr9	135158380	chr9:135158380:G:A	reported	TRUE	textfile	exposure	0.10629	0.10629	0.00134735	47.654
rs11103734	-0.096	0.014472	0.09268	T	C	3.28e-11	35323	15582_25_FCN1_FCN1	chr9	135190355	chr9:135190355:T:C	reported	TRUE	textfile	exposure	0.09268	0.09268	0.00124419	44.0008
rs142369618	-0.223	0.026883	0.02432	C	T	1.08e-16	35308	15582_25_FCN1_FCN1	chr9	135427776	chr9:135427776:C:T	reported	TRUE	textfile	exposure	0.02432	0.02432	0.00194507	68.8065
rs12121649	0.1323	0.009963	0.20853	A	G	3.08e-40	35363	15583_18_FCRLB_FCRLB	chr1	160958481	chr1:160958481:A:G	reported	TRUE	textfile	exposure	0.20853	0.20853	0.0049617	176.325
rs1801274	-0.0866	0.008171	0.4405	G	A	3.02e-26	35351	15583_18_FCRLB_FCRLB	chr1	161509955	chr1:161509955:G:A	reported	TRUE	textfile	exposure	0.4405	0.4405	0.00316742	112.321
rs1954172	0.4512	0.01016	0.13687	C	T	0	35357	15583_18_FCRLB_FCRLB	chr1	161707945	chr1:161707945:C:T	reported	TRUE	textfile	exposure	0.13687	0.13687	0.0528326	1972.09
rs1063178	-0.1535	0.008804	0.29705	T	C	4.53e-68	35361	15583_18_FCRLB_FCRLB	chr1	161751917	chr1:161751917:T:C	reported	TRUE	textfile	exposure	0.29705	0.29705	0.00852343	303.971
rs72732207	-0.2768	0.018177	0.04544	A	T	2.3e-52	35337	15584_9_CFHR2_FHR2	chr1	196194822	chr1:196194822:A:T	reported	TRUE	textfile	exposure	0.04544	0.04544	0.00651955	231.88
rs151334895	0.4692	0.018847	0.0428	C	T	8.32e-137	35335	15584_9_CFHR2_FHR2	chr1	196238740	chr1:196238740:C:T	reported	TRUE	textfile	exposure	0.0428	0.0428	0.0172375	619.736
rs76456535	-0.7029	0.010914	0.04643	C	T	0	35337	15584_9_CFHR2_FHR2	chr1	196250626	chr1:196250626:C:T	reported	TRUE	textfile	exposure	0.04643	0.04643	0.105048	4147.58
rs189052008	0.247	0.022889	0.02903	T	G	3.79e-27	35337	15584_9_CFHR2_FHR2	chr1	196282988	chr1:196282988:T:G	reported	TRUE	textfile	exposure	0.02903	0.02903	0.00328459	116.444
rs12565912	-0.7733	0.004881	0.27025	AAAATATAT	AATATATAT	0	35336	15584_9_CFHR2_FHR2	chr1	196385772	chr1:196385772:AAAATATAT:AATATATAT	reported	TRUE	textfile	exposure	0.27025	0.27025	0.415318	25098.9
rs34182143	-0.7077	0.030859	0.01565	T	C	2.17e-116	35338	15584_9_CFHR2_FHR2	chr1	196665683	chr1:196665683:T:C	reported	TRUE	textfile	exposure	0.01565	0.01565	0.0146648	525.908
rs34900334	0.5235	0.018874	0.04149	C	T	2.58e-169	35339	15584_9_CFHR2_FHR2	chr1	196717987	chr1:196717987:C:T	reported	TRUE	textfile	exposure	0.04149	0.04149	0.0213058	769.274
rs193201657	-1.0987	0.016384	0.01962	C	T	0	35338	15584_9_CFHR2_FHR2	chr1	196792127	chr1:196792127:C:T	reported	TRUE	textfile	exposure	0.01962	0.01962	0.11289	4496.7
rs547308682	0.5488	0.038895	0.0109	T	A	3.31e-45	35338	15584_9_CFHR2_FHR2	chr1	196880598	chr1:196880598:T:A	reported	TRUE	textfile	exposure	0.0109	0.0109	0.0056022	199.075
rs142359302	-0.7409	0.011485	0.04334	C	T	0	35338	15584_9_CFHR2_FHR2	chr1	196941659	chr1:196941659:C:T	reported	TRUE	textfile	exposure	0.04334	0.04334	0.105357	4161.33
rs2430349	-0.0839	0.009193	0.26718	G	A	7.09e-20	35363	15585_304_FBLN5_fibulin_5	chr14	91882631	chr14:91882631:G:A	reported	TRUE	textfile	exposure	0.26718	0.26718	0.00234984	83.2885
rs3814834	0.0787	0.013776	0.09685	A	G	1.11e-08	35362	15585_304_FBLN5_fibulin_5	chr14	92106583	chr14:92106583:A:G	reported	TRUE	textfile	exposure	0.09685	0.09685	0.000922074	32.6346
rs74603010	0.249	0.028324	0.02106	G	A	1.48e-18	35374	15587_20_FOLR2_FOLR2	chr11	72215198	chr11:72215198:G:A	reported	TRUE	textfile	exposure	0.02106	0.02106	0.00218001	77.2796
rs7697091	-0.1219	0.008532	0.35008	C	A	2.62e-46	35353	15589_1_GC_Gc_Globulin__Mixed_Type	chr4	71759380	chr4:71759380:C:A	reported	TRUE	textfile	exposure	0.35008	0.35008	0.00574089	204.118
rs9994658	-0.0641	0.008168	0.44722	A	T	4.25e-15	35352	15589_1_GC_Gc_Globulin__Mixed_Type	chr4	71908648	chr4:71908648:A:T	reported	TRUE	textfile	exposure	0.44722	0.44722	0.00173906	61.5829
rs61871680	0.1095	0.01041	0.19538	A	G	7.1e-26	35381	15594_47_HTRA1_HTRA1	chr10	122310940	chr10:122310940:A:G	reported	TRUE	textfile	exposure	0.19538	0.19538	0.00311746	110.637
rs6585831	0.0503	0.008371	0.41616	C	T	1.87e-09	35382	15594_47_HTRA1_HTRA1	chr10	122453429	chr10:122453429:C:T	reported	TRUE	textfile	exposure	0.41616	0.41616	0.00101943	36.1041
rs4792858	0.0875	0.008764	0.3038	C	A	1.79e-23	35365	15596_7_HEXIM1_HEXI1	chr17	45167333	chr17:45167333:C:A	reported	TRUE	textfile	exposure	0.3038	0.3038	0.00281071	99.6751
rs79518383	0.1926	0.016119	0.07143	C	T	6.61e-33	35363	15602_43_IL6R_IL_6_sRa	chr1	153700744	chr1:153700744:C:T	reported	TRUE	textfile	exposure	0.07143	0.07143	0.00402103	142.762
rs11265611	0.7419	0.005268	0.34391	A	G	0	35363	15602_43_IL6R_IL_6_sRa	chr1	154422649	chr1:154422649:A:G	reported	TRUE	textfile	exposure	0.34391	0.34391	0.359325	19832.4
rs3766926	-0.3725	0.006429	0.22088	C	T	0	35363	15602_43_IL6R_IL_6_sRa	chr1	154591941	chr1:154591941:C:T	reported	TRUE	textfile	exposure	0.22088	0.22088	0.086702	3356.92
rs12740456	-0.1176	0.010629	0.18649	A	C	1.87e-28	35364	15602_43_IL6R_IL_6_sRa	chr1	154841721	chr1:154841721:A:C	reported	TRUE	textfile	exposure	0.18649	0.18649	0.00344959	122.407
rs181769	0.0928	0.008371	0.31514	C	A	1.48e-28	35361	15603_20_ITGA2_Integrin_alpha_2	chr5	52981625	chr5:52981625:C:A	reported	TRUE	textfile	exposure	0.31514	0.31514	0.00346346	122.89
rs145843394	0.3074	0.037008	0.01186	T	C	9.87e-17	35336	15604_18_MAPK9_JNK2	chr5	180142991	chr5:180142991:T:C	reported	TRUE	textfile	exposure	0.01186	0.01186	0.00194873	68.9909
rs3763131	0.1846	0.010028	0.20055	C	T	1.13e-75	35330	15604_18_MAPK9_JNK2	chr5	180307312	chr5:180307312:C:T	reported	TRUE	textfile	exposure	0.20055	0.20055	0.00950048	338.852
rs77350683	-0.2359	0.015049	0.07999	C	T	2.22e-55	35363	15607_56_PKLR_KPYR	chr1	155514639	chr1:155514639:C:T	reported	TRUE	textfile	exposure	0.07999	0.07999	0.00690056	245.706
rs62296952	-0.1586	0.027758	0.02126	T	A	1.11e-08	35355	15610_72_LAP3_LAP	chr4	16670242	chr4:16670242:T:A	reported	TRUE	textfile	exposure	0.02126	0.02126	0.000922525	32.6442
rs114838597	0.2651	0.027422	0.02299	T	C	4.15e-22	35355	15610_72_LAP3_LAP	chr4	17578371	chr4:17578371:T:C	reported	TRUE	textfile	exposure	0.02299	0.02299	0.00263648	93.4537
rs141974152	-0.4368	0.037831	0.01204	A	G	7.73e-31	35354	15610_72_LAP3_LAP	chr4	18162078	chr4:18162078:A:G	reported	TRUE	textfile	exposure	0.01204	0.01204	0.00375661	133.305
rs78206436	-0.1791	0.026681	0.02369	T	G	1.91e-11	35378	15613_16_PNLIP_LIPP	chr10	116422059	chr10:116422059:T:G	reported	TRUE	textfile	exposure	0.02369	0.02369	0.00127204	45.057
rs147414236	-0.3002	0.037002	0.01222	C	A	4.93e-16	35377	15613_16_PNLIP_LIPP	chr10	116639325	chr10:116639325:C:A	reported	TRUE	textfile	exposure	0.01222	0.01222	0.00185713	65.8183
rs149260334	-0.2208	0.029072	0.02158	G	C	3.08e-14	35371	15614_168_LILRA2_LIRA2	chr19	54264670	chr19:54264670:G:C	reported	TRUE	textfile	exposure	0.02158	0.02158	0.00162815	57.6798
rs75873152	-0.7235	0.015174	0.04966	A	G	0	35377	15614_168_LILRA2_LIRA2	chr19	54547768	chr19:54547768:A:G	reported	TRUE	textfile	exposure	0.04966	0.04966	0.060382	2273.28
rs11672845	0.2113	0.012942	0.11986	T	C	6.4e-60	35377	15614_168_LILRA2_LIRA2	chr19	54570466	chr19:54570466:T:C	reported	TRUE	textfile	exposure	0.11986	0.11986	0.00747851	266.546
rs111578730	-1.3349	0.027083	0.01416	T	C	0	35377	15614_168_LILRA2_LIRA2	chr19	54588325	chr19:54588325:T:C	reported	TRUE	textfile	exposure	0.01416	0.01416	0.0642596	2429.29
rs2098953	-0.1808	0.017847	0.05751	C	T	4.03e-24	35377	15614_168_LILRA2_LIRA2	chr19	54634136	chr19:54634136:C:T	reported	TRUE	textfile	exposure	0.05751	0.05751	0.00289259	102.622
rs11574588	-0.3573	0.017891	0.05934	G	A	9.88e-89	35373	15614_168_LILRA2_LIRA2	chr19	54667590	chr19:54667590:G:A	reported	TRUE	textfile	exposure	0.05934	0.05934	0.0111495	398.816
rs181099569	-0.3371	0.027664	0.02422	A	G	3.7e-34	35372	15614_168_LILRA2_LIRA2	chr19	54767574	chr19:54767574:A:G	reported	TRUE	textfile	exposure	0.02422	0.02422	0.00418031	148.478
rs75177735	-0.0792	0.009923	0.23309	G	C	1.45e-15	35372	15614_168_LILRA2_LIRA2	chr19	54856836	chr19:54856836:G:C	reported	TRUE	textfile	exposure	0.23309	0.23309	0.00179773	63.7001
rs61055203	0.1915	0.013443	0.15186	A	T	4.77e-46	35365	15615_8_LILRB3_LIRB3	chr19	53919566	chr19:53919566:A:T	reported	TRUE	textfile	exposure	0.15186	0.15186	0.00570541	202.918
rs3810245	-0.1864	0.009617	0.44447	G	A	1.09e-83	35367	15615_8_LILRB3_LIRB3	chr19	53991795	chr19:53991795:G:A	reported	TRUE	textfile	exposure	0.44447	0.44447	0.0105106	375.654
rs61735684	-0.3802	0.027031	0.03069	C	T	6.19e-45	35373	15615_8_LILRB3_LIRB3	chr19	54055769	chr19:54055769:C:T	reported	TRUE	textfile	exposure	0.03069	0.03069	0.00556168	197.822
rs117252122	-0.4672	0.028708	0.02956	C	T	1.51e-59	35371	15615_8_LILRB3_LIRB3	chr19	54113169	chr19:54113169:C:T	reported	TRUE	textfile	exposure	0.02956	0.02956	0.00743212	264.835
rs76413314	0.5864	0.043237	0.01174	C	A	6.68e-42	35371	15615_8_LILRB3_LIRB3	chr19	54151203	chr19:54151203:C:A	reported	TRUE	textfile	exposure	0.01174	0.01174	0.00517341	183.93
rs34172242	0.5219	0.00557	0.42893	C	T	0	35367	15615_8_LILRB3_LIRB3	chr19	54196804	chr19:54196804:C:T	reported	TRUE	textfile	exposure	0.42893	0.42893	0.19887	8778.89
rs11670991	-0.5409	0.018925	0.07137	A	G	1.16e-179	35370	15615_8_LILRB3_LIRB3	chr19	54240257	chr19:54240257:A:G	reported	TRUE	textfile	exposure	0.07137	0.07137	0.0225741	816.841
rs574690972	0.9725	0.043176	0.0119	G	T	2.4e-112	35370	15615_8_LILRB3_LIRB3	chr19	54359593	chr19:54359593:G:T	reported	TRUE	textfile	exposure	0.0119	0.0119	0.0141408	507.306
rs200791941	-0.086	0.012228	0.19011	T	C	2.02e-12	35371	15615_8_LILRB3_LIRB3	chr19	54804112	chr19:54804112:T:C	reported	TRUE	textfile	exposure	0.19011	0.19011	0.00139647	49.4608
rs117675776	-0.173	0.016888	0.08828	A	T	1.26e-24	35372	15615_8_LILRB3_LIRB3	chr19	54862255	chr19:54862255:A:T	reported	TRUE	textfile	exposure	0.08828	0.08828	0.00295794	104.933
rs4501820	0.0744	0.009799	0.20457	T	C	3.14e-14	35364	15617_8_XCL2_lymphotactin_beta	chr1	168542083	chr1:168542083:T:C	reported	TRUE	textfile	exposure	0.20457	0.20457	0.00162747	57.6445
rs557382	0.1333	0.009029	0.29581	G	T	2.53e-49	35346	15620_4_NLGN1_NLGN1	chr3	173395769	chr3:173395769:G:T	reported	TRUE	textfile	exposure	0.29581	0.29581	0.00612873	217.95
rs67200533	0.1842	0.028648	0.02094	C	A	1.28e-10	35346	15620_4_NLGN1_NLGN1	chr3	173410342	chr3:173410342:C:A	reported	TRUE	textfile	exposure	0.02094	0.02094	0.00116827	41.3396
rs78399800	-0.1553	0.022933	0.03474	A	G	1.27e-11	35348	15620_4_NLGN1_NLGN1	chr3	173605331	chr3:173605331:A:G	reported	TRUE	textfile	exposure	0.03474	0.03474	0.00129567	45.856
rs12278021	0.064	0.011518	0.15161	A	G	2.76e-08	35369	15622_13_OPCML_OBCAM	chr11	131462231	chr11:131462231:A:G	reported	TRUE	textfile	exposure	0.15161	0.15161	0.000872176	30.8732
rs7118465	-0.1064	0.009042	0.29159	T	C	5.76e-32	35372	15622_13_OPCML_OBCAM	chr11	132100419	chr11:132100419:T:C	reported	TRUE	textfile	exposure	0.29159	0.29159	0.0038994	138.462
rs113855594	0.3822	0.042033	0.01114	T	C	9.64e-20	35376	15626_223_HSPG2_Perlecan	chr1	21785574	chr1:21785574:T:C	reported	TRUE	textfile	exposure	0.01114	0.01114	0.00233173	82.6753
rs2229475	0.5138	0.017412	0.06056	T	C	2.28e-191	35375	15626_223_HSPG2_Perlecan	chr1	21855402	chr1:21855402:T:C	reported	TRUE	textfile	exposure	0.06056	0.06056	0.0240234	870.696
rs76305492	-0.1471	0.016777	0.06687	G	C	1.82e-18	35374	15626_223_HSPG2_Perlecan	chr1	21898384	chr1:21898384:G:C	reported	TRUE	textfile	exposure	0.06687	0.06687	0.00216855	76.8727
rs144654395	0.2878	0.039458	0.01207	A	G	3.01e-13	35370	15626_223_HSPG2_Perlecan	chr1	22421034	chr1:22421034:A:G	reported	TRUE	textfile	exposure	0.01207	0.01207	0.00150184	53.197
rs72877151	0.0941	0.015509	0.07743	T	C	1.3e-09	35369	15626_223_HSPG2_Perlecan	chr1	22645067	chr1:22645067:T:C	reported	TRUE	textfile	exposure	0.07743	0.07743	0.00103977	36.8118
rs10882283	-0.0855	0.008568	0.35748	C	A	1.89e-23	35369	15633_6_RBP4_RBP	chr10	93601207	chr10:93601207:C:A	reported	TRUE	textfile	exposure	0.35748	0.35748	0.00280756	99.5746
rs476666	-0.2172	0.03076	0.01921	C	G	1.65e-12	35324	15635_4_SMOC2_SMOC2	chr6	167731480	chr6:167731480:C:G	reported	TRUE	textfile	exposure	0.01921	0.01921	0.0014095	49.8566
rs59998739	-0.1019	0.009256	0.27632	A	G	3.44e-28	35334	15635_4_SMOC2_SMOC2	chr6	168243199	chr6:168243199:A:G	reported	TRUE	textfile	exposure	0.27632	0.27632	0.00341839	121.193
rs12192611	-0.1999	0.016977	0.06374	A	G	5.27e-32	35334	15635_4_SMOC2_SMOC2	chr6	168319972	chr6:168319972:A:G	reported	TRUE	textfile	exposure	0.06374	0.06374	0.0039085	138.637
rs56296467	-0.3125	0.009359	0.26123	C	T	1.94e-244	35335	15635_4_SMOC2_SMOC2	chr6	168463127	chr6:168463127:C:T	reported	TRUE	textfile	exposure	0.26123	0.26123	0.0305875	1114.85
rs59263528	0.1088	0.015735	0.07576	T	C	4.7e-12	35334	15635_4_SMOC2_SMOC2	chr6	168518842	chr6:168518842:T:C	reported	TRUE	textfile	exposure	0.07576	0.07576	0.00135128	47.8079
rs9346603	-0.1675	0.02453	0.02888	C	T	8.59e-12	35094	15635_4_SMOC2_SMOC2	chr6	169015903	chr6:169015903:C:T	reported	TRUE	textfile	exposure	0.02888	0.02888	0.00132686	46.624
rs2210969	-0.0639	0.008163	0.43343	A	G	4.97e-15	35367	15636_49_SORCS1_SORC1	chr10	107273264	chr10:107273264:A:G	reported	TRUE	textfile	exposure	0.43343	0.43343	0.00172963	61.2742
rs144037495	0.2372	0.030783	0.01793	T	C	1.3e-14	35378	15640_54_TAGLN_TAGL	chr11	117165100	chr11:117165100:T:C	reported	TRUE	textfile	exposure	0.01793	0.01793	0.00167551	59.3722
rs80351364	-0.1152	0.015877	0.0715	T	A	3.99e-13	35378	15640_54_TAGLN_TAGL	chr11	117221678	chr11:117221678:T:A	reported	TRUE	textfile	exposure	0.0715	0.0715	0.0014859	52.6433
rs3983768	0.0755	0.011525	0.14187	C	T	5.71e-11	35343	15641_20_TMEFF1_TEFF1	chr9	100484832	chr9:100484832:C:T	reported	TRUE	textfile	exposure	0.14187	0.14187	0.00121278	42.9129
rs75901608	0.1339	0.016204	0.07124	C	A	1.42e-16	35368	15644_1_BTD_Biotinidase	chr3	15329466	chr3:15329466:C:A	reported	TRUE	textfile	exposure	0.07124	0.07124	0.00192694	68.2798
rs13100619	-0.9375	0.014681	0.05071	C	A	0	35369	15644_1_BTD_Biotinidase	chr3	15508460	chr3:15508460:C:A	reported	TRUE	textfile	exposure	0.05071	0.05071	0.103376	4077.62
rs17485446	-0.5285	0.035395	0.01386	C	T	2.06e-50	35369	15644_1_BTD_Biotinidase	chr3	15573416	chr3:15573416:C:T	reported	TRUE	textfile	exposure	0.01386	0.01386	0.00626404	222.937
rs842275	-0.0616	0.010773	0.19002	T	G	1.08e-08	35369	15644_1_BTD_Biotinidase	chr3	16223756	chr3:16223756:T:G	reported	TRUE	textfile	exposure	0.19002	0.19002	0.000923558	32.6937
rs62234692	-0.2282	0.020936	0.04231	T	C	1.16e-27	35368	15644_1_BTD_Biotinidase	chr3	16571270	chr3:16571270:T:C	reported	TRUE	textfile	exposure	0.04231	0.04231	0.00334793	118.801
rs11968601	-0.146	0.014746	0.0745	T	C	4.13e-23	35355	15653_9_COL10A1_COAA1	chr6	115812696	chr6:115812696:T:C	reported	TRUE	textfile	exposure	0.0745	0.0745	0.00276506	98.0241
rs9488842	-0.2512	0.008777	0.26724	C	A	3.9e-180	35354	15653_9_COL10A1_COAA1	chr6	116123005	chr6:116123005:C:A	reported	TRUE	textfile	exposure	0.26724	0.26724	0.0226444	819.073
rs980214	0.0662	0.008072	0.38966	G	T	2.38e-16	35354	15653_9_COL10A1_COAA1	chr6	116568413	chr6:116568413:G:T	reported	TRUE	textfile	exposure	0.38966	0.38966	0.00189885	67.2557
rs183425427	-0.5234	0.023608	0.03461	A	C	6.59e-109	35368	15686_49_INHBC_INHBC	chr12	56461151	chr12:56461151:A:C	reported	TRUE	textfile	exposure	0.03461	0.03461	0.0137071	491.501
rs144019023	-0.3011	0.014858	0.08636	A	C	2.61e-91	35369	15686_49_INHBC_INHBC	chr12	56701774	chr12:56701774:A:C	reported	TRUE	textfile	exposure	0.08636	0.08636	0.011478	410.654
rs74808980	-0.665	0.008811	0.06995	G	A	0	35369	15686_49_INHBC_INHBC	chr12	57011719	chr12:57011719:G:A	reported	TRUE	textfile	exposure	0.06995	0.06995	0.138713	5695.98
rs1800162	-0.6108	0.004527	0.37777	G	A	0	35367	15686_49_INHBC_INHBC	chr12	57209634	chr12:57209634:G:A	reported	TRUE	textfile	exposure	0.37777	0.37777	0.339816	18203.4
rs3809114	-0.6869	0.004396	0.40986	A	G	0	35367	15686_49_INHBC_INHBC	chr12	57454856	chr12:57454856:A:G	reported	TRUE	textfile	exposure	0.40986	0.40986	0.408409	24414.5
rs113489585	0.4166	0.023329	0.03383	T	C	2.52e-71	35366	15686_49_INHBC_INHBC	chr12	57771658	chr12:57771658:T:C	reported	TRUE	textfile	exposure	0.03383	0.03383	0.00893638	318.876
rs61920268	0.199	0.017161	0.06509	A	G	4.3e-31	35364	15686_49_INHBC_INHBC	chr12	58429975	chr12:58429975:A:G	reported	TRUE	textfile	exposure	0.06509	0.06509	0.00378801	134.461
rs1055167	-0.0501	0.008242	0.42075	A	G	1.21e-09	34530	16015_19_GPT_ALT	chr8	144485003	chr8:144485003:A:G	reported	TRUE	textfile	exposure	0.42075	0.42075	0.00106893	36.9475
rs34221241	-0.1872	0.011642	0.13509	C	T	3.57e-58	35329	16035_8_FLT4_VEGF_sR3	chr5	180630293	chr5:180630293:C:T	reported	TRUE	textfile	exposure	0.13509	0.13509	0.00726538	258.542
rs57744148	-0.0675	0.010823	0.16171	A	G	4.46e-10	35326	16035_8_FLT4_VEGF_sR3	chr5	180655323	chr5:180655323:A:G	reported	TRUE	textfile	exposure	0.16171	0.16171	0.00109987	38.8945
rs11740644	0.0536	0.008927	0.27343	G	A	1.92e-09	35327	16035_8_FLT4_VEGF_sR3	chr5	180691443	chr5:180691443:G:A	reported	TRUE	textfile	exposure	0.27343	0.27343	0.00101946	36.0491
rs7296791	-0.1811	0.014684	0.07824	TATATATATATATATATAAAA	TATATATATATATATATATAA	6e-35	35389	16049_43_OLR1_OLR1	chr12	10161926	chr12:10161926:TATATATATATATATATAAAA:TATATATATATATATATATAA	reported	TRUE	textfile	exposure	0.07824	0.07824	0.00427974	152.098
rs146801898	-0.1592	0.02883	0.01913	G	C	3.35e-08	35384	16049_43_OLR1_OLR1	chr12	10783048	chr12:10783048:G:C	reported	TRUE	textfile	exposure	0.01913	0.01913	0.000861025	30.491
rs116688712	-0.956	0.018956	0.03037	CATTACTATATATATAC	GATTACTATATATATAC	0	35336	16055_3_CFHR5_complement_factor_H_related_5	chr1	196313843	chr1:196313843:CATTACTATATATATAC:GATTACTATATATATAC	reported	TRUE	textfile	exposure	0.03037	0.03037	0.0671458	2543.3
rs79707161	-0.1275	0.021572	0.03594	G	A	3.41e-09	35336	16055_3_CFHR5_complement_factor_H_related_5	chr1	196391832	chr1:196391832:G:A	reported	TRUE	textfile	exposure	0.03594	0.03594	0.000987627	34.9313
rs462382	-0.2611	0.00788	0.39164	G	A	9.32e-241	35335	16055_3_CFHR5_complement_factor_H_related_5	chr1	196833228	chr1:196833228:G:A	reported	TRUE	textfile	exposure	0.39164	0.39164	0.0301348	1097.83
rs537634973	-1.0468	0.038088	0.01032	T	G	2.76e-166	35338	16055_3_CFHR5_complement_factor_H_related_5	chr1	196937394	chr1:196937394:T:G	reported	TRUE	textfile	exposure	0.01032	0.01032	0.0209278	755.312
rs115660785	0.1906	0.015156	0.07418	A	G	2.87e-36	35338	16055_3_CFHR5_complement_factor_H_related_5	chr1	197074127	chr1:197074127:A:G	reported	TRUE	textfile	exposure	0.07418	0.07418	0.00445549	158.144
rs114887287	0.3395	0.023324	0.02969	C	T	5.34e-48	35338	16055_3_CFHR5_complement_factor_H_related_5	chr1	197134976	chr1:197134976:C:T	reported	TRUE	textfile	exposure	0.02969	0.02969	0.00595985	211.86
rs35694841	0.2047	0.011841	0.15311	C	T	5.82e-67	35387	16057_6_IGF2R_IGF_II_receptor	chr6	159820319	chr6:159820319:C:T	reported	TRUE	textfile	exposure	0.15311	0.15311	0.00837458	298.837
rs910175	-0.0626	0.010244	0.22617	G	C	9.92e-10	35388	16057_6_IGF2R_IGF_II_receptor	chr6	159978375	chr6:159978375:G:C	reported	TRUE	textfile	exposure	0.22617	0.22617	0.00105413	37.3409
rs3777411	0.508	0.01	0.12184	T	C	0	35390	16057_6_IGF2R_IGF_II_receptor	chr6	160055913	chr6:160055913:T:C	reported	TRUE	textfile	exposure	0.12184	0.12184	0.0679641	2580.49
rs17591295	-0.1706	0.018363	0.05952	A	G	1.54e-20	35390	16057_6_IGF2R_IGF_II_receptor	chr6	160331852	chr6:160331852:A:G	reported	TRUE	textfile	exposure	0.05952	0.05952	0.00243295	86.307
rs10147885	0.0965	0.009115	0.27495	T	A	3.43e-26	35367	16060_99_NID2_NID2	chr14	51755961	chr14:51755961:T:A	reported	TRUE	textfile	exposure	0.27495	0.27495	0.00315914	112.077
rs1253678	-0.3319	0.006906	0.31371	A	G	0	35369	16060_99_NID2_NID2	chr14	51991059	chr14:51991059:A:G	reported	TRUE	textfile	exposure	0.31371	0.31371	0.0613007	2309.6
rs10137242	0.2029	0.01223	0.13019	T	C	8.19e-62	35367	16060_99_NID2_NID2	chr14	52123821	chr14:52123821:T:C	reported	TRUE	textfile	exposure	0.13019	0.13019	0.00772229	275.224
rs17253026	-0.1868	0.014729	0.08264	C	T	7.36e-37	35365	16060_99_NID2_NID2	chr14	52363004	chr14:52363004:C:T	reported	TRUE	textfile	exposure	0.08264	0.08264	0.00452755	160.836
rs62003545	-0.2013	0.029766	0.02	G	A	1.36e-11	35368	16060_99_NID2_NID2	chr14	52944663	chr14:52944663:G:A	reported	TRUE	textfile	exposure	0.02	0.02	0.00129144	45.7322
rs466104	-0.0584	0.008101	0.43494	C	T	5.62e-13	35368	16070_7_WIF1_WIF_1	chr12	64937575	chr12:64937575:C:T	reported	TRUE	textfile	exposure	0.43494	0.43494	0.00146724	51.9665
rs148328786	0.1496	0.018677	0.04808	G	A	1.15e-15	35366	16074_12_GRAP2_GRB2_related_adapter_protein_2	chr22	39946989	chr22:39946989:G:A	reported	TRUE	textfile	exposure	0.04808	0.04808	0.00181082	64.1541
rs58762758	-0.1092	0.008136	0.49264	A	G	4.51e-41	35340	16079_2_TEC_TEC	chr4	48215229	chr4:48215229:A:G	reported	TRUE	textfile	exposure	0.49264	0.49264	0.00507164	180.135
rs6447637	0.0597	0.009304	0.25757	CGTCTCAAAAAAAAAAA	TGTCTCAAAAAAAAAAA	1.39e-10	35339	16079_2_TEC_TEC	chr4	48459617	chr4:48459617:CGTCTCAAAAAAAAAAA:TGTCTCAAAAAAAAAAA	reported	TRUE	textfile	exposure	0.25757	0.25757	0.00116372	41.1704
rs141229149	-0.3196	0.034943	0.01474	A	G	5.89e-20	35375	16288_17_EPHA4_EPHA4	chr2	221222084	chr2:221222084:A:G	reported	TRUE	textfile	exposure	0.01474	0.01474	0.00235923	83.6505
rs9758	0.1044	0.008225	0.4352	T	A	6.43e-37	35373	16288_17_EPHA4_EPHA4	chr2	221418280	chr2:221418280:T:A	reported	TRUE	textfile	exposure	0.4352	0.4352	0.00453402	161.103
rs2680845	-0.1174	0.00817	0.44582	A	G	8.09e-47	35370	16288_17_EPHA4_EPHA4	chr2	221570560	chr2:221570560:A:G	reported	TRUE	textfile	exposure	0.44582	0.44582	0.00580402	206.475
rs11657868	-0.051	0.008863	0.26917	AGCTCCAC	AGCTCCGC	8.72e-09	35366	16292_288_GIP_GIP	chr17	48865313	chr17:48865313:AGCTCCAC:AGCTCCGC	reported	TRUE	textfile	exposure	0.26917	0.26917	0.000935377	33.1096
rs7305333	-0.1398	0.019703	0.04238	C	A	1.29e-12	35363	16296_43_LGR5_LGR5	chr12	71525537	chr12:71525537:C:A	reported	TRUE	textfile	exposure	0.04238	0.04238	0.00142162	50.3414
rs77705101	-0.5257	0.025903	0.02453	G	A	1.43e-91	35360	16300_4_TREM2_TREM2	chr6	40794563	chr6:40794563:G:A	reported	TRUE	textfile	exposure	0.02453	0.02453	0.0115142	411.862
rs188904277	-1.1852	0.038561	0.01016	A	G	1.89e-207	35366	16300_4_TREM2_TREM2	chr6	41053109	chr6:41053109:A:G	reported	TRUE	textfile	exposure	0.01016	0.01016	0.0260167	944.631
rs77790943	-0.1317	0.014186	0.085	A	G	1.64e-20	35366	16300_4_TREM2_TREM2	chr6	41103202	chr6:41103202:A:G	reported	TRUE	textfile	exposure	0.085	0.085	0.00243113	86.1841
rs146936090	-0.6281	0.031473	0.01673	T	C	1.31e-88	35358	16300_4_TREM2_TREM2	chr6	41433547	chr6:41433547:T:C	reported	TRUE	textfile	exposure	0.01673	0.01673	0.0111386	398.251
rs114431690	-0.1878	0.020547	0.03974	A	G	6.25e-20	35361	16300_4_TREM2_TREM2	chr6	41760329	chr6:41760329:A:G	reported	TRUE	textfile	exposure	0.03974	0.03974	0.00235692	83.5352
rs3818222	-0.0768	0.008193	0.4925	A	G	7e-21	35367	16302_11_BPIFA2_SPLC2	chr20	33225117	chr20:33225117:A:G	reported	TRUE	textfile	exposure	0.4925	0.4925	0.00247834	87.8642
rs2472632	0.0999	0.007958	0.40515	AAT	CAT	3.83e-36	35359	16304_6_LGR4_LGR4	chr11	27374328	chr11:27374328:AAT:CAT	reported	TRUE	textfile	exposure	0.40515	0.40515	0.00443702	157.579
rs137906310	0.2497	0.03212	0.01557	A	C	7.61e-15	35359	16304_6_LGR4_LGR4	chr11	27533881	chr11:27533881:A:C	reported	TRUE	textfile	exposure	0.01557	0.01557	0.00170626	60.4312
rs2405810	-0.0992	0.008153	0.47435	C	T	4.66e-34	35369	16307_22_UNC5D_UNC5H4	chr8	35261107	chr8:35261107:C:T	reported	TRUE	textfile	exposure	0.47435	0.47435	0.00416823	148.035
rs55689129	-0.0516	0.008009	0.44411	AAGACCCCTGAAATCCAGCCAG	AAGACCCCCGAAATCCAGCCAG	1.17e-10	35378	16309_30_DKKL1_Soggy_1	chr19	49389237	chr19:49389237:AAGACCCCTGAAATCCAGCCAG:AAGACCCCCGAAATCCAGCCAG	reported	TRUE	textfile	exposure	0.44411	0.44411	0.00117193	41.5067
rs117811671	0.1201	0.020741	0.03873	G	A	7.02e-09	35372	16318_12_ACVRL1_ALK_1	chr12	51489302	chr12:51489302:G:A	reported	TRUE	textfile	exposure	0.03873	0.03873	0.000947012	33.5276
rs2277382	0.3163	0.013873	0.09029	T	C	4.58e-115	35375	16318_12_ACVRL1_ALK_1	chr12	51912437	chr12:51912437:T:C	reported	TRUE	textfile	exposure	0.09029	0.09029	0.0144819	519.796
rs3741737	-0.0769	0.011414	0.14349	T	G	1.61e-11	35370	16318_12_ACVRL1_ALK_1	chr12	52171538	chr12:52171538:T:G	reported	TRUE	textfile	exposure	0.14349	0.14349	0.0012817	45.3892
rs34121288	-0.1612	0.008601	0.34084	T	C	2.22e-78	35355	16323_8_NRXN3_NRX3A	chr14	79113875	chr14:79113875:T:C	reported	TRUE	textfile	exposure	0.34084	0.34084	0.00983757	351.243
rs5743618	0.1383	0.008369	0.34819	A	C	2.39e-61	35365	16324_38_TLR1_TLR1	chr4	38797027	chr4:38797027:A:C	reported	TRUE	textfile	exposure	0.34819	0.34819	0.00766272	273.069
rs7535044	0.3352	0.030565	0.01884	A	G	5.51e-28	35362	16558_2_MYOC_MYOC	chr1	171533874	chr1:171533874:A:G	reported	TRUE	textfile	exposure	0.01884	0.01884	0.0033896	120.264
rs7547721	-0.4858	0.01472	0.08521	A	G	7.52e-239	35362	16558_2_MYOC_MYOC	chr1	171648625	chr1:171648625:A:G	reported	TRUE	textfile	exposure	0.08521	0.08521	0.0298805	1089.12
rs114099765	0.3492	0.02816	0.02245	C	T	2.6e-35	35365	16558_2_MYOC_MYOC	chr1	171721211	chr1:171721211:C:T	reported	TRUE	textfile	exposure	0.02245	0.02245	0.00432937	153.765
rs79541297	-0.3023	0.030389	0.0186	G	A	2.58e-23	35165	16561_9_A1BG_Alpha_1B_glycoprotein	chr19	57648223	chr19:57648223:G:A	reported	TRUE	textfile	exposure	0.0186	0.0186	0.00280616	98.9507
rs73058298	-0.1788	0.030217	0.01866	TG	TT	3.27e-09	35159	16561_9_A1BG_Alpha_1B_glycoprotein	chr19	58297418	chr19:58297418:TG:TT	reported	TRUE	textfile	exposure	0.01866	0.01866	0.000994864	35.0113
rs58509147	-0.7369	0.015767	0.04799	T	C	0	35158	16561_9_A1BG_Alpha_1B_glycoprotein	chr19	58329124	chr19:58329124:T:C	reported	TRUE	textfile	exposure	0.04799	0.04799	0.0584948	2184.21
rs62114673	-0.4611	0.035905	0.01318	A	G	9.49e-38	35157	16561_9_A1BG_Alpha_1B_glycoprotein	chr19	58578696	chr19:58578696:A:G	reported	TRUE	textfile	exposure	0.01318	0.01318	0.00466913	164.913
rs146567295	0.1979	0.020559	0.03908	T	C	6.21e-22	35349	16583_8_NUDT2_AP4A	chr9	33737455	chr9:33737455:T:C	reported	TRUE	textfile	exposure	0.03908	0.03908	0.00261441	92.6538
rs7857796	0.2019	0.018079	0.05319	CTAAAAAAAAAAAACAACAACAACAAAAAAAAAACG	CTAAAAAAAAAAAACAACAACAACAACAAAAAAACG	5.88e-29	35349	16583_8_NUDT2_AP4A	chr9	34066861	chr9:34066861:CTAAAAAAAAAAAACAACAACAACAAAAAAAAAACG:CTAAAAAAAAAAAACAACAACAACAACAAAAAAACG	reported	TRUE	textfile	exposure	0.05319	0.05319	0.00351574	124.709
rs10814104	0.3	0.009749	0.20887	C	T	6.07e-208	35350	16583_8_NUDT2_AP4A	chr9	34360289	chr9:34360289:C:T	reported	TRUE	textfile	exposure	0.20887	0.20887	0.0260887	946.886
rs10814111	0.1822	0.014889	0.07849	A	C	1.97e-34	35350	16583_8_NUDT2_AP4A	chr9	34457854	chr9:34457854:A:C	reported	TRUE	textfile	exposure	0.07849	0.07849	0.00421833	149.741
rs111554649	-0.7111	0.039232	0.01177	C	T	2.01e-73	35362	16594_44_FAIM_FAIM1	chr3	138143331	chr3:138143331:C:T	reported	TRUE	textfile	exposure	0.01177	0.01177	0.00920508	328.516
rs116831965	-0.1966	0.029638	0.02101	A	G	3.28e-11	35361	16594_44_FAIM_FAIM1	chr3	138337529	chr3:138337529:A:G	reported	TRUE	textfile	exposure	0.02101	0.02101	0.00124281	43.9992
rs641320	-0.5507	0.012615	0.0884	A	G	0	35362	16594_44_FAIM_FAIM1	chr3	138629115	chr3:138629115:A:G	reported	TRUE	textfile	exposure	0.0884	0.0884	0.0511356	1905.6
rs141080172	-0.2751	0.031151	0.01794	A	G	1.04e-18	35361	16594_44_FAIM_FAIM1	chr3	138862876	chr3:138862876:A:G	reported	TRUE	textfile	exposure	0.01794	0.01794	0.00220068	77.9853
rs192325010	-0.3123	0.02473	0.02927	T	C	1.47e-36	35362	16594_44_FAIM_FAIM1	chr3	138947063	chr3:138947063:T:C	reported	TRUE	textfile	exposure	0.02927	0.02927	0.00448957	159.467
rs7616756	-0.1559	0.021237	0.04063	A	G	2.12e-13	35364	16594_44_FAIM_FAIM1	chr3	139358132	chr3:139358132:A:G	reported	TRUE	textfile	exposure	0.04063	0.04063	0.00152154	53.8867
rs142442169	-0.1706	0.030555	0.02022	T	C	2.36e-08	35364	16594_44_FAIM_FAIM1	chr3	139525089	chr3:139525089:T:C	reported	TRUE	textfile	exposure	0.02022	0.02022	0.000880743	31.1723
rs12248841	-0.0791	0.008285	0.41819	C	T	1.32e-21	35340	16596_25_GLRX3_GLRX3	chr10	130146988	chr10:130146988:C:T	reported	TRUE	textfile	exposure	0.41819	0.41819	0.00257266	91.1472
rs10208529	0.0786	0.009672	0.2164	T	A	4.41e-16	35373	16599_38_GPN1_GPN1	chr2	27563321	chr2:27563321:T:A	reported	TRUE	textfile	exposure	0.2164	0.2164	0.0018635	66.0371
rs11840418	-0.209	0.008677	0.29443	T	C	3.49e-128	35377	16605_2_C1QTNF9_C1T9A	chr13	24359488	chr13:24359488:T:C	reported	TRUE	textfile	exposure	0.29443	0.29443	0.016135	580.135
rs2229542	-0.2011	0.031099	0.017	C	T	1e-10	35357	16606_85_AKR1B1_Aldose_reductase	chr7	134450869	chr7:134450869:C:T	reported	TRUE	textfile	exposure	0.017	0.017	0.00118125	41.8126
rs75627053	0.3078	0.037777	0.01202	T	C	3.7e-16	35357	16606_85_AKR1B1_Aldose_reductase	chr7	134468104	chr7:134468104:T:C	reported	TRUE	textfile	exposure	0.01202	0.01202	0.0018741	66.3831
rs10985149	-0.6283	0.03427	0.01295	T	C	4.46e-75	35374	16607_78_GSN_Gelsolin	chr9	121087894	chr9:121087894:T:C	reported	TRUE	textfile	exposure	0.01295	0.01295	0.00941271	336.11
rs139301169	-0.4089	0.029188	0.01959	A	G	1.37e-44	35371	16607_78_GSN_Gelsolin	chr9	121791334	chr9:121791334:A:G	reported	TRUE	textfile	exposure	0.01959	0.01959	0.00551792	196.246
rs117731902	-0.5059	0.018859	0.05133	G	A	1.61e-158	35377	16609_106_KIRREL2_KIRR2	chr19	35461163	chr19:35461163:G:A	reported	TRUE	textfile	exposure	0.05133	0.05133	0.0199354	719.561
rs117704954	-0.3181	0.015334	0.0814	A	G	1.39e-95	35376	16609_106_KIRREL2_KIRR2	chr19	35644881	chr19:35644881:A:G	reported	TRUE	textfile	exposure	0.0814	0.0814	0.0120187	430.32
rs150313799	-0.1777	0.023577	0.03349	T	C	4.81e-14	35373	16609_106_KIRREL2_KIRR2	chr19	35830069	chr19:35830069:T:C	reported	TRUE	textfile	exposure	0.03349	0.03349	0.00160335	56.8033
rs143750646	-1.228	0.039291	0.01105	C	T	1.98e-214	35373	16609_106_KIRREL2_KIRR2	chr19	36209033	chr19:36209033:C:T	reported	TRUE	textfile	exposure	0.01105	0.01105	0.0268725	976.756
rs117221168	0.1926	0.018943	0.04753	A	G	2.78e-24	35379	16610_13_LRP10_LRP10	chr14	22937095	chr14:22937095:A:G	reported	TRUE	textfile	exposure	0.04753	0.04753	0.00291341	103.369
rs117411993	-0.2433	0.037058	0.0127	C	T	5.19e-11	35377	16610_13_LRP10_LRP10	chr14	23165687	chr14:23165687:C:T	reported	TRUE	textfile	exposure	0.0127	0.0127	0.00121694	43.1018
rs13257844	-0.0664	0.008593	0.33278	G	A	1.1e-14	35352	16613_3_CDH17_CAD17	chr8	93242011	chr8:93242011:G:A	reported	TRUE	textfile	exposure	0.33278	0.33278	0.00168616	59.7065
rs3115920	-0.15	0.017266	0.05921	T	C	3.71e-18	35351	16613_3_CDH17_CAD17	chr8	93940980	chr8:93940980:T:C	reported	TRUE	textfile	exposure	0.05921	0.05921	0.00213045	75.47
rs2446871	0.1451	0.008125	0.46959	A	C	2.48e-71	35351	16613_3_CDH17_CAD17	chr8	94152281	chr8:94152281:A:C	reported	TRUE	textfile	exposure	0.46959	0.46959	0.008941	318.907
rs7833351	-0.2677	0.00861	0.31181	A	G	3.28e-212	35351	16613_3_CDH17_CAD17	chr8	94169950	chr8:94169950:A:G	reported	TRUE	textfile	exposure	0.31181	0.31181	0.0266178	966.642
rs112986157	0.057	0.009776	0.22063	C	T	5.53e-09	35350	16613_3_CDH17_CAD17	chr8	95119239	chr8:95119239:C:T	reported	TRUE	textfile	exposure	0.22063	0.22063	0.000960772	33.994
rs11264052	-0.1327	0.015095	0.07703	CTGTCTGTCTGTCTGTCTGTCTCTCTT	CTGTCTGTCTGTCTGTCTGTCTCTCTC	1.48e-18	35382	16614_27_RSPO1_RSPO1	chr1	37442984	chr1:37442984:CTGTCTGTCTGTCTGTCTGTCTCTCTT:CTGTCTGTCTGTCTGTCTGTCTCTCTC	reported	TRUE	textfile	exposure	0.07703	0.07703	0.00217944	77.2771
rs36043533	0.4421	0.020563	0.04142	G	T	1.57e-102	35382	16614_27_RSPO1_RSPO1	chr1	37613845	chr1:37613845:G:T	reported	TRUE	textfile	exposure	0.04142	0.04142	0.0128958	462.214
rs8081502	0.0509	0.008263	0.40774	G	T	7.27e-10	35379	16616_137_ENO3_ENOB	chr17	4756001	chr17:4756001:G:T	reported	TRUE	textfile	exposure	0.40774	0.40774	0.00107139	37.9433
rs4790714	-0.3124	0.007022	0.3744	T	C	0	35381	16616_137_ENO3_ENOB	chr17	4949168	chr17:4949168:T:C	reported	TRUE	textfile	exposure	0.3744	0.3744	0.0529774	1979.14
rs11653414	-0.1433	0.016663	0.06246	C	A	7.96e-18	35378	16616_137_ENO3_ENOB	chr17	5511718	chr17:5511718:C:A	reported	TRUE	textfile	exposure	0.06246	0.06246	0.00208615	73.954
rs887524	-0.1148	0.019767	0.04558	A	T	6.34e-09	35379	16616_137_ENO3_ENOB	chr17	5705258	chr17:5705258:A:T	reported	TRUE	textfile	exposure	0.04558	0.04558	0.000952451	33.727
rs10489999	-0.4136	0.006928	0.13638	T	G	0	35351	16620_26_LY75_LY75	chr2	159386077	chr2:159386077:T:G	reported	TRUE	textfile	exposure	0.13638	0.13638	0.0915857	3563.86
rs72947590	0.4451	0.005376	0.27659	C	T	0	35349	16620_26_LY75_LY75	chr2	159478804	chr2:159478804:C:T	reported	TRUE	textfile	exposure	0.27659	0.27659	0.162422	6854.44
rs115173995	0.277	0.017514	0.04733	A	G	2.43e-56	35348	16620_26_LY75_LY75	chr2	160345560	chr2:160345560:A:G	reported	TRUE	textfile	exposure	0.04733	0.04733	0.00702686	250.129
rs75131375	0.2368	0.020355	0.03536	T	C	2.79e-31	35348	16620_26_LY75_LY75	chr2	160522164	chr2:160522164:T:C	reported	TRUE	textfile	exposure	0.03536	0.03536	0.00381414	135.331
rs198389	0.0904	0.008033	0.39969	G	A	2.21e-29	35388	16751_15_NPPB_BNP	chr1	11859214	chr1:11859214:G:A	reported	TRUE	textfile	exposure	0.39969	0.39969	0.00356594	126.636
rs149071379	-0.2234	0.026689	0.02349	A	G	5.74e-17	35243	16753_46_COL6A2_CO6A2	chr21	45557263	chr21:45557263:A:G	reported	TRUE	textfile	exposure	0.02349	0.02349	0.00198411	70.0611
rs73230562	0.1678	0.025623	0.02507	A	C	5.8e-11	35242	16753_46_COL6A2_CO6A2	chr21	45595871	chr21:45595871:A:C	reported	TRUE	textfile	exposure	0.02507	0.02507	0.00121544	42.8844
rs35881321	0.3307	0.02881	0.02082	A	G	1.69e-30	34733	16753_46_COL6A2_CO6A2	chr21	46112542	chr21:46112542:A:G	reported	TRUE	textfile	exposure	0.02082	0.02082	0.00377916	131.752
rs35548026	-0.3871	0.013832	0.09329	A	G	2.44e-172	34733	16753_46_COL6A2_CO6A2	chr21	46132295	chr21:46132295:A:G	reported	TRUE	textfile	exposure	0.09329	0.09329	0.0220521	783.162
rs148337125	0.3568	0.019269	0.04729	G	T	1.51e-76	34733	16753_46_COL6A2_CO6A2	chr21	46132608	chr21:46132608:G:T	reported	TRUE	textfile	exposure	0.04729	0.04729	0.00977514	342.852
rs13047780	-0.1034	0.011243	0.16223	C	T	3.68e-20	34648	16753_46_COL6A2_CO6A2	chr21	46313656	chr21:46313656:C:T	reported	TRUE	textfile	exposure	0.16223	0.16223	0.00243523	84.5769
rs11264535	-0.0755	0.008697	0.29209	C	G	3.9e-18	35361	16758_96_HDGF_HDGF	chr1	156752632	chr1:156752632:C:G	reported	TRUE	textfile	exposure	0.29209	0.29209	0.0021267	75.3582
rs4976285	-0.1343	0.009857	0.23457	T	G	2.87e-42	35361	16763_11_LECT2_LECT2	chr5	135274132	chr5:135274132:T:G	reported	TRUE	textfile	exposure	0.23457	0.23457	0.00522233	185.626
rs801576	0.551	0.01016	0.09705	C	T	0	35349	16763_11_LECT2_LECT2	chr5	135634400	chr5:135634400:C:T	reported	TRUE	textfile	exposure	0.09705	0.09705	0.076812	2940.97
rs115645824	0.3741	0.025086	0.02919	T	C	2.73e-50	35357	16763_11_LECT2_LECT2	chr5	135922364	chr5:135922364:T:C	reported	TRUE	textfile	exposure	0.02919	0.02919	0.00625049	222.376
rs1989973	-0.3108	0.033293	0.01629	C	G	1.01e-20	35356	16763_11_LECT2_LECT2	chr5	136042550	chr5:136042550:C:G	reported	TRUE	textfile	exposure	0.01629	0.01629	0.0024588	87.1428
rs149658926	0.9626	0.038176	0.01155	T	C	2.74e-140	35356	16763_11_LECT2_LECT2	chr5	136294262	chr5:136294262:T:C	reported	TRUE	textfile	exposure	0.01155	0.01155	0.0176647	635.75
rs142363998	0.3641	0.037534	0.01232	T	G	3e-22	35356	16763_11_LECT2_LECT2	chr5	136413901	chr5:136413901:T:G	reported	TRUE	textfile	exposure	0.01232	0.01232	0.00265445	94.0951
rs346661	0.2407	0.017918	0.05941	G	C	3.86e-41	35355	16763_11_LECT2_LECT2	chr5	136430329	chr5:136430329:G:C	reported	TRUE	textfile	exposure	0.05941	0.05941	0.00507822	180.447
rs114506174	0.1723	0.030547	0.01941	C	T	1.7e-08	35347	16770_3_REG1B_REG1B	chr2	78667324	chr2:78667324:C:T	reported	TRUE	textfile	exposure	0.01941	0.01941	0.00089927	31.8133
rs146599142	0.3135	0.025859	0.026	A	C	7.94e-34	35353	16770_3_REG1B_REG1B	chr2	79002840	chr2:79002840:A:C	reported	TRUE	textfile	exposure	0.026	0.026	0.00414022	146.969
rs76841471	0.5291	0.016361	0.06852	G	T	1.93e-229	35352	16770_3_REG1B_REG1B	chr2	79103043	chr2:79103043:G:T	reported	TRUE	textfile	exposure	0.06852	0.06852	0.028733	1045.76
rs72913277	-0.3822	0.020805	0.04288	G	A	2.24e-75	35350	16770_3_REG1B_REG1B	chr2	79140251	chr2:79140251:G:A	reported	TRUE	textfile	exposure	0.04288	0.04288	0.00945649	337.459
rs56170896	0.1702	0.016312	0.06892	A	C	1.73e-25	35350	16770_3_REG1B_REG1B	chr2	79630145	chr2:79630145:A:C	reported	TRUE	textfile	exposure	0.06892	0.06892	0.00307029	108.863
rs141639277	-0.1736	0.027959	0.02328	C	T	5.33e-10	35350	16770_3_REG1B_REG1B	chr2	80013441	chr2:80013441:C:T	reported	TRUE	textfile	exposure	0.02328	0.02328	0.00108942	38.5506
rs9380456	0.076	0.008919	0.29907	TTTTTTTTTTTTT	TTTTTGTTTTTTT	1.58e-17	35349	16773_29_SCUBE3_SCUB3	chr6	34723019	chr6:34723019:TTTTTTTTTTTTT:TTTTTGTTTTTTT	reported	TRUE	textfile	exposure	0.29907	0.29907	0.00204987	72.6056
rs3800403	0.2734	0.011634	0.13796	G	A	4.04e-122	35353	16773_29_SCUBE3_SCUB3	chr6	35170473	chr6:35170473:G:A	reported	TRUE	textfile	exposure	0.13796	0.13796	0.0153809	552.223
rs6908638	-0.08	0.010506	0.20576	G	A	2.65e-14	35354	16773_29_SCUBE3_SCUB3	chr6	35791810	chr6:35791810:G:A	reported	TRUE	textfile	exposure	0.20576	0.20576	0.0016374	57.9803
rs117549034	-0.4916	0.034054	0.01546	T	C	3.07e-47	35387	16781_2_ENGASE_ENASE	chr17	78830334	chr17:78830334:T:C	reported	TRUE	textfile	exposure	0.01546	0.01546	0.00585455	208.383
rs35115846	0.466	0.008905	0.16669	G	A	0	35385	16781_2_ENGASE_ENASE	chr17	79024726	chr17:79024726:G:A	reported	TRUE	textfile	exposure	0.16669	0.16669	0.071831	2738.29
rs3744178	-0.709	0.021844	0.03654	T	C	4.32e-231	35384	16781_2_ENGASE_ENASE	chr17	79084514	chr17:79084514:T:C	reported	TRUE	textfile	exposure	0.03654	0.03654	0.0289121	1053.42
rs150745719	0.3951	0.034613	0.0151	A	G	3.53e-30	35383	16781_2_ENGASE_ENASE	chr17	79110555	chr17:79110555:A:G	reported	TRUE	textfile	exposure	0.0151	0.0151	0.00366897	130.29
rs77688980	-0.1164	0.009792	0.24315	T	A	1.38e-32	35380	16781_2_ENGASE_ENASE	chr17	79160143	chr17:79160143:T:A	reported	TRUE	textfile	exposure	0.24315	0.24315	0.00397809	141.299
rs188963550	-0.2611	0.041234	0.01121	A	C	2.42e-10	35379	16785_45_DEFA5_HD_5	chr8	7092535	chr8:7092535:A:C	reported	TRUE	textfile	exposure	0.01121	0.01121	0.00113205	40.0939
rs79449301	0.2725	0.041234	0.0131	CAAAACAAATC	CAAAACAAAAC	3.88e-11	35371	16792_4_SIGLEC5_Siglec_5	chr19	50874222	chr19:50874222:CAAAACAAATC:CAAAACAAAAC	reported	TRUE	textfile	exposure	0.0131	0.0131	0.00123321	43.6714
rs12972145	-0.0996	0.012248	0.17781	C	T	4.24e-16	35381	16792_4_SIGLEC5_Siglec_5	chr19	51438735	chr19:51438735:C:T	reported	TRUE	textfile	exposure	0.17781	0.17781	0.00186555	66.1247
rs61998206	0.9727	0.012801	0.04997	T	C	0	35382	16792_4_SIGLEC5_Siglec_5	chr19	51481484	chr19:51481484:T:C	reported	TRUE	textfile	exposure	0.04997	0.04997	0.140294	5773.58
rs12462938	0.5563	0.006082	0.28362	G	A	0	35383	16792_4_SIGLEC5_Siglec_5	chr19	51612580	chr19:51612580:G:A	reported	TRUE	textfile	exposure	0.28362	0.28362	0.19123	8365.67
rs3829649	-0.2824	0.009271	0.47561	A	G	8.5e-204	35377	16792_4_SIGLEC5_Siglec_5	chr19	51713211	chr19:51713211:A:G	reported	TRUE	textfile	exposure	0.47561	0.47561	0.0255571	927.794
rs73056850	-0.4896	0.028915	0.02493	T	C	2.59e-64	35381	16792_4_SIGLEC5_Siglec_5	chr19	51727315	chr19:51727315:T:C	reported	TRUE	textfile	exposure	0.02493	0.02493	0.00803824	286.69
rs79500363	-0.4897	0.041611	0.01263	C	A	5.67e-32	35386	16792_4_SIGLEC5_Siglec_5	chr19	51851362	chr19:51851362:C:A	reported	TRUE	textfile	exposure	0.01263	0.01263	0.00389866	138.49
rs62107520	0.3455	0.017315	0.07726	T	C	1.38e-88	35385	16792_4_SIGLEC5_Siglec_5	chr19	51983110	chr19:51983110:T:C	reported	TRUE	textfile	exposure	0.07726	0.07726	0.0111269	398.132
rs45441795	-0.3222	0.028142	0.02704	G	C	2.38e-30	35388	16792_4_SIGLEC5_Siglec_5	chr19	52015809	chr19:52015809:G:C	reported	TRUE	textfile	exposure	0.02704	0.02704	0.00369045	131.074
rs6416742	0.0519	0.008401	0.3142	T	C	6.48e-10	35375	16803_4_CALB2_CALB2	chr16	72115162	chr16:72115162:T:C	reported	TRUE	textfile	exposure	0.3142	0.3142	0.00107773	38.1635
rs2389874	-0.1795	0.008347	0.37929	G	A	1.4e-102	35353	16805_5_PDE5A_PDE5A	chr4	119633836	chr4:119633836:G:A	reported	TRUE	textfile	exposure	0.37929	0.37929	0.0129121	462.427
rs28646193	-0.1656	0.027388	0.02256	A	T	1.48e-09	35354	16805_5_PDE5A_PDE5A	chr4	120317840	chr4:120317840:A:T	reported	TRUE	textfile	exposure	0.02256	0.02256	0.00103303	36.5574
rs12445996	-0.0846	0.010591	0.16592	C	T	1.37e-15	35319	16809_1_NME4_NDKM	chr16	361869	chr16:361869:C:T	reported	TRUE	textfile	exposure	0.16592	0.16592	0.00180333	63.8032
rs7199565	0.1638	0.008027	0.39911	CAAAAACAAAAA	CAAAAACAAAAT	1.49e-92	35319	16809_1_NME4_NDKM	chr16	394597	chr16:394597:CAAAAACAAAAA:CAAAAACAAAAT	reported	TRUE	textfile	exposure	0.39911	0.39911	0.0116526	416.387
rs72773434	-0.1235	0.019937	0.04153	A	C	5.84e-10	35308	16809_1_NME4_NDKM	chr16	748536	chr16:748536:A:C	reported	TRUE	textfile	exposure	0.04153	0.04153	0.0010856	38.3698
rs4682944	0.0645	0.010483	0.18911	T	C	7.62e-10	35346	16818_200_CDCP1_CDCP1	chr3	44188243	chr3:44188243:T:C	reported	TRUE	textfile	exposure	0.18911	0.18911	0.0010699	37.855
rs17077267	-0.1568	0.01112	0.16479	T	C	3.74e-45	35345	16818_200_CDCP1_CDCP1	chr3	45097023	chr3:45097023:T:C	reported	TRUE	textfile	exposure	0.16479	0.16479	0.00559395	198.819
rs2276862	-0.2934	0.010682	0.17419	G	C	4.47e-166	35346	16818_200_CDCP1_CDCP1	chr3	45146293	chr3:45146293:G:C	reported	TRUE	textfile	exposure	0.17419	0.17419	0.0208979	754.381
rs73064389	0.108	0.016223	0.06704	T	C	2.79e-11	35347	16818_200_CDCP1_CDCP1	chr3	45357453	chr3:45357453:T:C	reported	TRUE	textfile	exposure	0.06704	0.06704	0.00125224	44.316
rs2307340	0.1371	0.014976	0.09407	G	C	5.45e-20	35367	16823_75_APOL3_APOL3	chr22	35406668	chr22:35406668:G:C	reported	TRUE	textfile	exposure	0.09407	0.09407	0.00236405	83.8028
rs75147301	-0.1543	0.008797	0.40667	A	G	7.16e-69	35368	16823_75_APOL3_APOL3	chr22	35698307	chr22:35698307:A:G	reported	TRUE	textfile	exposure	0.40667	0.40667	0.00862364	307.637
rs12159472	-0.795	0.016058	0.04458	A	G	0	35371	16823_75_APOL3_APOL3	chr22	36060768	chr22:36060768:A:G	reported	TRUE	textfile	exposure	0.04458	0.04458	0.0648047	2450.91
rs132661	0.1891	0.008861	0.38951	G	A	4.79e-101	35373	16823_75_APOL3_APOL3	chr22	36166386	chr22:36166386:G:A	reported	TRUE	textfile	exposure	0.38951	0.38951	0.0127113	455.4
rs74865964	-0.5151	0.018962	0.05471	G	T	1.69e-162	35371	16823_75_APOL3_APOL3	chr22	36236597	chr22:36236597:G:T	reported	TRUE	textfile	exposure	0.05471	0.05471	0.0204362	737.888
rs7364189	-0.1087	0.016747	0.07264	T	C	8.54e-11	35370	16823_75_APOL3_APOL3	chr22	36526158	chr22:36526158:T:C	reported	TRUE	textfile	exposure	0.07264	0.07264	0.00118969	42.127
rs11621105	0.0527	0.008109	0.45127	ATATATATATATATGTATGTGTA	GTATATATATATATGTATGTGTA	8.09e-11	35360	16825_20_ATXN3_ATX3	chr14	91746472	chr14:91746472:ATATATATATATATGTATGTGTA:GTATATATATATATGTATGTGTA	reported	TRUE	textfile	exposure	0.45127	0.45127	0.00119304	42.234
rs2273185	-0.2439	0.008247	0.3681	A	C	3.34e-192	35361	16825_20_ATXN3_ATX3	chr14	91993754	chr14:91993754:A:C	reported	TRUE	textfile	exposure	0.3681	0.3681	0.0241377	874.595
rs2093291	-0.077	0.009611	0.22705	G	A	1.13e-15	35361	16825_20_ATXN3_ATX3	chr14	92256285	chr14:92256285:G:A	reported	TRUE	textfile	exposure	0.22705	0.22705	0.00181189	64.183
rs56365547	0.165	0.025647	0.02342	C	T	1.25e-10	35361	16825_20_ATXN3_ATX3	chr14	92292907	chr14:92292907:C:T	reported	TRUE	textfile	exposure	0.02342	0.02342	0.00116913	41.3876
rs75924474	0.0969	0.01228	0.12112	T	A	3e-15	35363	16825_20_ATXN3_ATX3	chr14	92359768	chr14:92359768:T:A	reported	TRUE	textfile	exposure	0.12112	0.12112	0.00175767	62.2625
rs112672492	0.2543	0.036283	0.01303	A	G	2.4e-12	35257	16828_8_COL6A1_Collagen_a1_VI_	chr21	45221749	chr21:45221749:A:G	reported	TRUE	textfile	exposure	0.01303	0.01303	0.00139135	49.1204
rs112847906	0.3315	0.036314	0.01406	T	C	6.93e-20	35256	16828_8_COL6A1_Collagen_a1_VI_	chr21	45265972	chr21:45265972:T:C	reported	TRUE	textfile	exposure	0.01406	0.01406	0.00235809	83.3286
rs183278500	0.2986	0.034174	0.01476	T	C	2.38e-18	35251	16828_8_COL6A1_Collagen_a1_VI_	chr21	45431180	chr21:45431180:T:C	reported	TRUE	textfile	exposure	0.01476	0.01476	0.00216111	76.342
rs76352057	0.4286	0.02012	0.04686	GAGGACAGAGGGAGGAC	GAGGACAGAGGGAGGAG	1.09e-100	35236	16828_8_COL6A1_Collagen_a1_VI_	chr21	45607543	chr21:45607543:GAGGACAGAGGGAGGAC:GAGGACAGAGGGAGGAG	reported	TRUE	textfile	exposure	0.04686	0.04686	0.0127147	453.757
rs4819131	0.6097	0.009238	0.08185	G	A	0	35208	16828_8_COL6A1_Collagen_a1_VI_	chr21	45612338	chr21:45612338:G:A	reported	TRUE	textfile	exposure	0.08185	0.08185	0.110098	4355.64
rs17004790	-0.7458	0.011118	0.05439	C	T	0	35197	16828_8_COL6A1_Collagen_a1_VI_	chr21	45671324	chr21:45671324:C:T	reported	TRUE	textfile	exposure	0.05439	0.05439	0.113354	4499.53
rs74543411	-0.6979	0.027024	0.02534	T	C	4.66e-147	35177	16828_8_COL6A1_Collagen_a1_VI_	chr21	45882513	chr21:45882513:T:C	reported	TRUE	textfile	exposure	0.02534	0.02534	0.0186068	666.903
rs74660892	0.3604	0.024001	0.03345	T	A	5.78e-51	35173	16828_8_COL6A1_Collagen_a1_VI_	chr21	45941752	chr21:45941752:T:A	reported	TRUE	textfile	exposure	0.03345	0.03345	0.00636981	225.469
rs11910925	-0.6178	0.004793	0.49709	CGCACGGCCCCCCCCACCC	CGCACGGCCCCCCCGACCC	0	35015	16828_8_COL6A1_Collagen_a1_VI_	chr21	45982275	chr21:45982275:CGCACGGCCCCCCCCACCC:CGCACGGCCCCCCCGACCC	reported	TRUE	textfile	exposure	0.49709	0.49709	0.321799	16613.3
rs73159606	-0.7996	0.031234	0.01891	A	G	1.51e-144	34836	16828_8_COL6A1_Collagen_a1_VI_	chr21	45991781	chr21:45991781:A:G	reported	TRUE	textfile	exposure	0.01891	0.01891	0.0184658	655.338
rs113107188	-0.7713	0.032547	0.01741	T	C	3.76e-124	34809	16828_8_COL6A1_Collagen_a1_VI_	chr21	46006478	chr21:46006478:T:C	reported	TRUE	textfile	exposure	0.01741	0.01741	0.0158775	561.565
rs142700644	-0.8024	0.037103	0.01279	T	C	1.01e-103	34809	16828_8_COL6A1_Collagen_a1_VI_	chr21	46017483	chr21:46017483:T:C	reported	TRUE	textfile	exposure	0.01279	0.01279	0.0132579	467.669
rs111443291	0.4168	0.025466	0.02927	G	C	3.31e-60	34798	16828_8_COL6A1_Collagen_a1_VI_	chr21	46054241	chr21:46054241:G:C	reported	TRUE	textfile	exposure	0.02927	0.02927	0.00763922	267.861
rs17272021	0.2661	0.030145	0.02133	T	G	1.07e-18	34728	16828_8_COL6A1_Collagen_a1_VI_	chr21	46072023	chr21:46072023:T:G	reported	TRUE	textfile	exposure	0.02133	0.02133	0.00223875	77.9173
rs567709402	-0.4623	0.039946	0.01241	C	G	5.64e-31	34734	16828_8_COL6A1_Collagen_a1_VI_	chr21	46229279	chr21:46229279:C:G	reported	TRUE	textfile	exposure	0.01241	0.01241	0.00384127	133.929
rs10922098	-0.108	0.007987	0.40011	T	C	1.17e-41	35338	16836_1_CFHR3_FHR3	chr1	196695521	chr1:196695521:T:C	reported	TRUE	textfile	exposure	0.40011	0.40011	0.00514751	182.833
rs74479613	-0.1597	0.013843	0.08871	T	C	8.65e-31	35338	16851_50_SCO2_SCO2	chr22	50525476	chr22:50525476:T:C	reported	TRUE	textfile	exposure	0.08871	0.08871	0.0037521	133.084
rs3786314	-0.1487	0.008191	0.45657	G	A	1.19e-73	35333	16856_79_MAPRE2_MARE2	chr18	35140225	chr18:35140225:G:A	reported	TRUE	textfile	exposure	0.45657	0.45657	0.00924135	329.552
rs11159209	-0.0738	0.009224	0.28164	G	A	1.24e-15	35357	16872_248_GSTZ1_MAAI	chr14	76502144	chr14:76502144:G:A	reported	TRUE	textfile	exposure	0.28164	0.28164	0.00180723	64.0103
rs71429976	-0.0908	0.008677	0.35075	A	G	1.26e-25	35353	16872_248_GSTZ1_MAAI	chr14	76934014	chr14:76934014:A:G	reported	TRUE	textfile	exposure	0.35075	0.35075	0.0030879	109.498
rs422642	-0.3488	0.005737	0.27403	C	T	0	35355	16872_248_GSTZ1_MAAI	chr14	77255031	chr14:77255031:C:T	reported	TRUE	textfile	exposure	0.27403	0.27403	0.0946556	3696.23
rs60434542	-0.4104	0.006113	0.22221	G	C	0	35355	16872_248_GSTZ1_MAAI	chr14	77301922	chr14:77301922:G:C	reported	TRUE	textfile	exposure	0.22221	0.22221	0.113069	4506.94
rs141994807	-0.4043	0.011268	0.1548	T	C	6.1e-282	35354	16872_248_GSTZ1_MAAI	chr14	77461400	chr14:77461400:T:C	reported	TRUE	textfile	exposure	0.1548	0.1548	0.0351351	1287.33
rs11624959	0.7548	0.008641	0.09242	T	C	0	35354	16872_248_GSTZ1_MAAI	chr14	77572280	chr14:77572280:T:C	reported	TRUE	textfile	exposure	0.09242	0.09242	0.177512	7629.77
rs7148273	-0.123	0.00858	0.37175	G	C	1.31e-46	35354	16872_248_GSTZ1_MAAI	chr14	78063025	chr14:78063025:G:C	reported	TRUE	textfile	exposure	0.37175	0.37175	0.00577936	205.5
rs4880150	-0.2085	0.009122	0.25841	T	C	1.25e-115	35257	16882_27_PHPT1_PHP14	chr9	136875889	chr9:136875889:T:C	reported	TRUE	textfile	exposure	0.25841	0.25841	0.0146015	522.405
rs62580411	-0.1505	0.026567	0.02367	G	C	1.47e-08	35261	16882_27_PHPT1_PHP14	chr9	136944872	chr9:136944872:G:C	reported	TRUE	textfile	exposure	0.02367	0.02367	0.000909281	32.0895
rs72688613	0.0901	0.014112	0.09624	G	A	1.72e-10	35359	16890_37_ADAMTSL1_ATL1	chr9	18486243	chr9:18486243:G:A	reported	TRUE	textfile	exposure	0.09624	0.09624	0.00115152	40.7613
rs35264941	-0.7019	0.029386	0.01968	C	G	4.33e-126	35359	16890_37_ADAMTSL1_ATL1	chr9	18626299	chr9:18626299:C:G	reported	TRUE	textfile	exposure	0.01968	0.01968	0.0158788	570.486
rs702208	0.5542	0.019732	0.04681	G	A	1.45e-173	35359	16890_37_ADAMTSL1_ATL1	chr9	18639745	chr9:18639745:G:A	reported	TRUE	textfile	exposure	0.04681	0.04681	0.0218227	788.799
rs74413064	-0.1613	0.02722	0.0247	T	A	3.11e-09	35361	16890_37_ADAMTSL1_ATL1	chr9	18690657	chr9:18690657:T:A	reported	TRUE	textfile	exposure	0.0247	0.0247	0.000992058	35.113
rs116922118	-0.1647	0.022126	0.03654	G	A	9.78e-14	35363	16890_37_ADAMTSL1_ATL1	chr9	18815199	chr9:18815199:G:A	reported	TRUE	textfile	exposure	0.03654	0.03654	0.00156442	55.406
rs12337179	0.1569	0.013943	0.09741	C	T	2.24e-29	35364	16890_37_ADAMTSL1_ATL1	chr9	18867599	chr9:18867599:C:T	reported	TRUE	textfile	exposure	0.09741	0.09741	0.00356796	126.622
rs147305264	-0.1868	0.031151	0.01854	T	C	2.01e-09	35359	16892_23_ENPP2_ENPP2	chr8	119617719	chr8:119617719:T:C	reported	TRUE	textfile	exposure	0.01854	0.01854	0.00101594	35.9571
rs7829390	-0.1609	0.008455	0.39446	A	G	9.57e-81	35359	16892_23_ENPP2_ENPP2	chr8	119716654	chr8:119716654:A:G	reported	TRUE	textfile	exposure	0.39446	0.39446	0.0101382	362.126
rs10109973	-0.2248	0.02489	0.02808	T	C	1.69e-19	35360	16892_23_ENPP2_ENPP2	chr8	120053399	chr8:120053399:T:C	reported	TRUE	textfile	exposure	0.02808	0.02808	0.0023016	81.5677
rs151158020	0.1413	0.017258	0.0796	A	G	2.67e-16	35356	16900_29_MDGA1_MDGA1	chr6	36733450	chr6:36733450:A:G	reported	TRUE	textfile	exposure	0.0796	0.0796	0.00189242	67.0315
rs189394578	0.3986	0.037155	0.01573	A	G	7.52e-27	35355	16900_29_MDGA1_MDGA1	chr6	37146640	chr6:37146640:A:G	reported	TRUE	textfile	exposure	0.01573	0.01573	0.00324472	115.084
rs55914827	-0.3898	0.023331	0.04064	T	C	1.16e-62	35359	16900_29_MDGA1_MDGA1	chr6	37241841	chr6:37241841:T:C	reported	TRUE	textfile	exposure	0.04064	0.04064	0.00783253	279.121
rs804830	-0.4652	0.005996	0.28067	C	G	0	35361	16900_29_MDGA1_MDGA1	chr6	37641681	chr6:37641681:C:G	reported	TRUE	textfile	exposure	0.28067	0.28067	0.145466	6019.1
rs9462353	-0.5863	0.008763	0.10578	T	C	0	35361	16900_29_MDGA1_MDGA1	chr6	37698716	chr6:37698716:T:C	reported	TRUE	textfile	exposure	0.10578	0.10578	0.112368	4476.2
rs7754269	0.2707	0.012402	0.16251	C	T	1.27e-105	35360	16900_29_MDGA1_MDGA1	chr6	37741150	chr6:37741150:C:T	reported	TRUE	textfile	exposure	0.16251	0.16251	0.0132944	476.396
rs12449302	-0.1193	0.011035	0.16538	C	T	3.04e-27	35361	16908_5_OMG_OMGP	chr17	31084555	chr17:31084555:C:T	reported	TRUE	textfile	exposure	0.16538	0.16538	0.00329442	116.872
rs13216122	-0.5744	0.012405	0.07647	C	T	0	35336	16913_8_RNASET2_RNT2	chr6	166907616	chr6:166907616:C:T	reported	TRUE	textfile	exposure	0.07647	0.07647	0.0572052	2143.93
rs162298	0.3058	0.009588	0.23731	A	G	3.34e-223	35343	16913_8_RNASET2_RNT2	chr6	167042141	chr6:167042141:A:G	reported	TRUE	textfile	exposure	0.23731	0.23731	0.0279764	1017.17
rs11758758	0.283	0.028874	0.02038	G	A	1.11e-22	35343	16913_8_RNASET2_RNT2	chr6	167131164	chr6:167131164:G:A	reported	TRUE	textfile	exposure	0.02038	0.02038	0.00271067	96.0582
rs10946235	-0.059	0.008291	0.48326	G	A	1.11e-12	35344	16913_8_RNASET2_RNT2	chr6	167216315	chr6:167216315:G:A	reported	TRUE	textfile	exposure	0.48326	0.48326	0.00143071	50.6367
rs71573407	-0.3865	0.037337	0.01176	A	G	4.12e-25	35324	16913_8_RNASET2_RNT2	chr6	167701151	chr6:167701151:A:G	reported	TRUE	textfile	exposure	0.01176	0.01176	0.00302437	107.151
rs78656209	0.115	0.019141	0.04859	A	G	1.88e-09	35357	16914_104_CD14_sCD14	chr5	139853212	chr5:139853212:A:G	reported	TRUE	textfile	exposure	0.04859	0.04859	0.00101988	36.0946
rs192900523	0.1272	0.01835	0.05256	A	G	4.15e-12	35360	16914_104_CD14_sCD14	chr5	140024507	chr5:140024507:A:G	reported	TRUE	textfile	exposure	0.05256	0.05256	0.00135706	48.0482
rs114928388	0.2585	0.021339	0.03808	A	G	8.89e-34	35363	16914_104_CD14_sCD14	chr5	140383553	chr5:140383553:A:G	reported	TRUE	textfile	exposure	0.03808	0.03808	0.00413262	146.74
rs5744454	-0.2387	0.008824	0.30745	G	T	3.58e-161	35363	16914_104_CD14_sCD14	chr5	140633982	chr5:140633982:G:T	reported	TRUE	textfile	exposure	0.30745	0.30745	0.0202735	731.727
rs7695	0.1667	0.008701	0.37641	C	T	8.29e-82	35361	16915_153_SEMA4A_SEM4A	chr1	156177535	chr1:156177535:C:T	reported	TRUE	textfile	exposure	0.37641	0.37641	0.0102736	367.036
rs1929498	-0.3366	0.033329	0.01499	C	T	5.56e-24	35346	16916_19_SLITRK6_SLIK6	chr13	85317590	chr13:85317590:C:T	reported	TRUE	textfile	exposure	0.01499	0.01499	0.00287734	101.99
rs9547175	-0.2052	0.009735	0.21459	T	C	1.24e-98	35346	16916_19_SLITRK6_SLIK6	chr13	85342038	chr13:85342038:T:C	reported	TRUE	textfile	exposure	0.21459	0.21459	0.0124142	444.281
rs674438	-0.0631	0.008262	0.39136	G	T	2.22e-14	35343	16916_19_SLITRK6_SLIK6	chr13	85753592	chr13:85753592:G:T	reported	TRUE	textfile	exposure	0.39136	0.39136	0.00164766	58.3262
rs35974487	-0.1704	0.028092	0.02202	T	C	1.31e-09	35342	16916_19_SLITRK6_SLIK6	chr13	86015713	chr13:86015713:T:C	reported	TRUE	textfile	exposure	0.02202	0.02202	0.00103999	36.7917
rs72718122	-0.1249	0.014355	0.09849	T	C	3.3e-18	35382	16918_198_TLR3_TLR3	chr4	185620213	chr4:185620213:T:C	reported	TRUE	textfile	exposure	0.09849	0.09849	0.00213505	75.6997
rs11736199	0.0817	0.008917	0.34089	A	G	5.09e-20	35386	16918_198_TLR3_TLR3	chr4	185939614	chr4:185939614:A:G	reported	TRUE	textfile	exposure	0.34089	0.34089	0.00236672	83.9425
rs4861699	-0.4288	0.008148	0.20765	G	A	0	35392	16918_198_TLR3_TLR3	chr4	186063586	chr4:186063586:G:A	reported	TRUE	textfile	exposure	0.20765	0.20765	0.0725741	2769.38
rs72710517	0.2227	0.009178	0.29877	T	G	4.56e-130	35393	16918_198_TLR3_TLR3	chr4	186168683	chr4:186168683:T:G	reported	TRUE	textfile	exposure	0.29877	0.29877	0.016363	588.735
rs4253416	0.1156	0.008461	0.46609	T	C	1.71e-42	35392	16918_198_TLR3_TLR3	chr4	186276840	chr4:186276840:T:C	reported	TRUE	textfile	exposure	0.46609	0.46609	0.00524666	186.658
rs6820205	0.139	0.016891	0.06991	C	T	1.89e-16	35359	16918_198_TLR3_TLR3	chr4	186543713	chr4:186543713:C:T	reported	TRUE	textfile	exposure	0.06991	0.06991	0.00191156	67.7165
rs186593226	-0.3053	0.040467	0.01189	T	C	4.54e-14	35354	16918_198_TLR3_TLR3	chr4	186665929	chr4:186665929:T:C	reported	TRUE	textfile	exposure	0.01189	0.01189	0.00160736	56.915
rs111881870	0.187	0.023331	0.03438	T	G	1.1e-15	35345	16918_198_TLR3_TLR3	chr4	186791318	chr4:186791318:T:G	reported	TRUE	textfile	exposure	0.03438	0.03438	0.00181426	64.238
rs78115599	-0.2839	0.01059	0.17404	T	C	2.55e-158	35361	16919_1_DBI_ACBP	chr2	119378725	chr2:119378725:T:C	reported	TRUE	textfile	exposure	0.17404	0.17404	0.0199194	718.645
rs7580437	-0.0573	0.008473	0.3386	C	T	1.36e-11	35362	16919_1_DBI_ACBP	chr2	119713138	chr2:119713138:C:T	reported	TRUE	textfile	exposure	0.3386	0.3386	0.00129163	45.731
rs74904415	-0.1218	0.021927	0.03518	T	A	2.78e-08	35368	17138_8_GSTA1_GST_A1_1	chr6	52029442	chr6:52029442:T:A	reported	TRUE	textfile	exposure	0.03518	0.03518	0.00087166	30.854
rs12525609	-0.0788	0.011376	0.14812	G	A	4.31e-12	35367	17138_8_GSTA1_GST_A1_1	chr6	52363035	chr6:52363035:G:A	reported	TRUE	textfile	exposure	0.14812	0.14812	0.00135483	47.9787
rs77480054	0.2149	0.039191	0.0107	A	G	4.17e-08	35367	17138_8_GSTA1_GST_A1_1	chr6	52581623	chr6:52581623:A:G	reported	TRUE	textfile	exposure	0.0107	0.0107	0.00084944	30.066
rs111461400	-0.1908	0.020338	0.04131	A	G	6.52e-21	35367	17138_8_GSTA1_GST_A1_1	chr6	52612871	chr6:52612871:A:G	reported	TRUE	textfile	exposure	0.04131	0.04131	0.00248235	88.0067
rs4712015	0.3127	0.006778	0.4348	A	G	0	35365	17138_8_GSTA1_GST_A1_1	chr6	52748899	chr6:52748899:A:G	reported	TRUE	textfile	exposure	0.4348	0.4348	0.0567672	2128.28
rs35928674	-0.1658	0.021867	0.03386	T	A	3.4e-14	35356	17138_8_GSTA1_GST_A1_1	chr6	52948291	chr6:52948291:T:A	reported	TRUE	textfile	exposure	0.03386	0.03386	0.00162339	57.4865
rs34010962	0.0786	0.008532	0.37164	C	A	3.18e-20	35364	17140_57_PDGFD_PDGFD	chr11	103316369	chr11:103316369:C:A	reported	TRUE	textfile	exposure	0.37164	0.37164	0.00239409	84.8631
rs72989403	-0.1567	0.019177	0.05015	G	A	3.05e-16	35364	17140_57_PDGFD_PDGFD	chr11	103466531	chr11:103466531:G:A	reported	TRUE	textfile	exposure	0.05015	0.05015	0.0018845	66.7655
rs745911	0.0479	0.008366	0.43837	C	G	1.03e-08	35363	17140_57_PDGFD_PDGFD	chr11	103587090	chr11:103587090:C:G	reported	TRUE	textfile	exposure	0.43837	0.43837	0.000926155	32.7801
rs7118118	-0.2037	0.012784	0.11668	AAAAC	CAAAC	3.66e-57	35364	17140_57_PDGFD_PDGFD	chr11	103822349	chr11:103822349:AAAAC:CAAAC	reported	TRUE	textfile	exposure	0.11668	0.11668	0.00712821	253.877
rs61904893	0.1581	0.017396	0.06036	T	C	1.01e-19	35366	17140_57_PDGFD_PDGFD	chr11	104022384	chr11:104022384:T:C	reported	TRUE	textfile	exposure	0.06036	0.06036	0.00233005	82.5925
rs7115797	-0.3492	0.00709	0.30135	A	G	0	35365	17140_57_PDGFD_PDGFD	chr11	104158149	chr11:104158149:A:G	reported	TRUE	textfile	exposure	0.30135	0.30135	0.0641904	2425.67
rs7253743	-0.3584	0.041202	0.01009	C	G	3.36e-18	35374	17148_7_BLVRB_BLVRB	chr19	40402888	chr19:40402888:C:G	reported	TRUE	textfile	exposure	0.01009	0.01009	0.00213446	75.6615
rs268664	0.0589	0.007977	0.47839	GGGAG	AGGAG	1.54e-13	35373	17148_7_BLVRB_BLVRB	chr19	40415189	chr19:40415189:GGGAG:AGGAG	reported	TRUE	textfile	exposure	0.47839	0.47839	0.0015389	54.5164
rs10415576	-0.0715	0.008322	0.38466	C	T	8.54e-18	35373	17151_84_IRF3_IRF_3	chr19	49661133	chr19:49661133:C:T	reported	TRUE	textfile	exposure	0.38466	0.38466	0.00208247	73.8129
rs4042	0.1967	0.02875	0.02084	C	A	7.83e-12	35369	17153_46_KIR2DL3_KI2L3	chr19	54193607	chr19:54193607:C:A	reported	TRUE	textfile	exposure	0.02084	0.02084	0.00132171	46.8067
rs3852890	0.071	0.010806	0.18362	G	A	5.02e-11	35369	17153_46_KIR2DL3_KI2L3	chr19	54206076	chr19:54206076:G:A	reported	TRUE	textfile	exposure	0.18362	0.18362	0.00121909	43.168
rs1654655	0.2558	0.016635	0.06903	G	T	2.33e-53	35373	17153_46_KIR2DL3_KI2L3	chr19	54671378	chr19:54671378:G:T	reported	TRUE	textfile	exposure	0.06903	0.06903	0.00664034	236.445
rs648029	-0.7278	0.005759	0.27929	G	A	0	35372	17153_46_KIR2DL3_KI2L3	chr19	54734389	chr19:54734389:G:A	reported	TRUE	textfile	exposure	0.27929	0.27929	0.311064	15970
rs13344925	-0.6295	0.006928	0.21697	G	A	0	35369	17153_46_KIR2DL3_KI2L3	chr19	54739664	chr19:54739664:G:A	reported	TRUE	textfile	exposure	0.21697	0.21697	0.189251	8255.65
rs375664612	-0.5952	0.007632	0.17375	T	G	0	35371	17153_46_KIR2DL3_KI2L3	chr19	54779375	chr19:54779375:T:G	reported	TRUE	textfile	exposure	0.17375	0.17375	0.146721	6081.69
rs369642245	0.4086	0.023191	0.03214	T	A	1.77e-69	35372	17153_46_KIR2DL3_KI2L3	chr19	54782564	chr19:54782564:T:A	reported	TRUE	textfile	exposure	0.03214	0.03214	0.00869968	310.408
rs34531670	0.4499	0.00659	0.21173	C	T	0	35372	17153_46_KIR2DL3_KI2L3	chr19	54790165	chr19:54790165:C:T	reported	TRUE	textfile	exposure	0.21173	0.21173	0.116425	4660.54
rs62124153	0.2435	0.009093	0.37797	G	A	5.75e-158	35364	17153_46_KIR2DL3_KI2L3	chr19	54828699	chr19:54828699:G:A	reported	TRUE	textfile	exposure	0.37797	0.37797	0.0198748	717.066
rs540449	0.1068	0.009023	0.33062	AGA	AGG	2.52e-32	35370	17153_46_KIR2DL3_KI2L3	chr19	54919439	chr19:54919439:AGA:AGG	reported	TRUE	textfile	exposure	0.33062	0.33062	0.00394538	140.093
rs57538928	0.0756	0.009626	0.25277	A	C	4.05e-15	35377	17153_46_KIR2DL3_KI2L3	chr19	54978214	chr19:54978214:A:C	reported	TRUE	textfile	exposure	0.25277	0.25277	0.0017405	61.6776
rs34060168	0.2109	0.025816	0.02704	C	G	3.1e-16	35379	17153_46_KIR2DL3_KI2L3	chr19	55234874	chr19:55234874:C:G	reported	TRUE	textfile	exposure	0.02704	0.02704	0.00188283	66.7345
rs9574568	0.0817	0.012262	0.12343	T	C	2.69e-11	35362	17156_72_DCLK1_DCAK1	chr13	35777218	chr13:35777218:T:C	reported	TRUE	textfile	exposure	0.12343	0.12343	0.00125383	44.3912
rs2296643	-0.0617	0.009819	0.21628	G	T	3.3e-10	35362	17156_72_DCLK1_DCAK1	chr13	35828015	chr13:35828015:G:T	reported	TRUE	textfile	exposure	0.21628	0.21628	0.00111536	39.4831
rs1926318	0.2174	0.009853	0.21111	T	C	6.84e-108	35364	17156_72_DCLK1_DCAK1	chr13	36070005	chr13:36070005:T:C	reported	TRUE	textfile	exposure	0.21111	0.21111	0.0135795	486.808
rs818194	0.0829	0.009388	0.22681	T	A	1.04e-18	35381	17161_1_DDOST_OST48	chr1	20605335	chr1:20605335:T:A	reported	TRUE	textfile	exposure	0.22681	0.22681	0.00219906	77.9719
rs17037076	-0.2876	0.009525	0.22091	A	G	2.7e-200	35364	17164_15_ANXA4_annexin_IV	chr2	69806517	chr2:69806517:A:G	reported	TRUE	textfile	exposure	0.22091	0.22091	0.0251323	911.64
rs148712348	0.1541	0.02647	0.02309	A	G	5.82e-09	35363	17164_15_ANXA4_annexin_IV	chr2	69928688	chr2:69928688:A:G	reported	TRUE	textfile	exposure	0.02309	0.02309	0.000957486	33.8901
rs10832218	-0.0502	0.008074	0.39808	C	T	5.06e-10	35370	17170_15_CALCB_CALCB	chr11	14159628	chr11:14159628:C:T	reported	TRUE	textfile	exposure	0.39808	0.39808	0.00109174	38.655
rs531272501	-0.2012	0.026976	0.02108	AAA	CAA	8.75e-14	35369	17170_15_CALCB_CALCB	chr11	14307236	chr11:14307236:AAA:CAA	reported	TRUE	textfile	exposure	0.02108	0.02108	0.00157035	55.6258
rs10766205	0.2492	0.008738	0.2753	A	G	6.58e-179	35369	17170_15_CALCB_CALCB	chr11	15070774	chr11:15070774:A:G	reported	TRUE	textfile	exposure	0.2753	0.2753	0.0224789	813.294
rs2002330	0.1502	0.027357	0.02219	T	C	4.01e-08	35382	17210_2_TCL1A_TCL1A	chr14	95665877	chr14:95665877:T:C	reported	TRUE	textfile	exposure	0.02219	0.02219	0.000851237	30.1424
rs78986913	-0.453	0.020597	0.0414	A	G	3.31e-107	35381	17210_2_TCL1A_TCL1A	chr14	95696081	chr14:95696081:A:G	reported	TRUE	textfile	exposure	0.0414	0.0414	0.0134872	483.686
rs61985276	-0.0759	0.01292	0.1159	A	G	4.24e-09	35378	17210_2_TCL1A_TCL1A	chr14	96122785	chr14:96122785:A:G	reported	TRUE	textfile	exposure	0.1159	0.1159	0.000974545	34.5091
rs2387871	-0.0617	0.011081	0.15246	A	G	2.58e-08	35356	17224_12_OGN_MIME	chr9	91683661	chr9:91683661:A:G	reported	TRUE	textfile	exposure	0.15246	0.15246	0.00087613	31.0019
rs16908102	0.2071	0.015052	0.07288	C	T	4.49e-43	35358	17224_12_OGN_MIME	chr9	92034758	chr9:92034758:C:T	reported	TRUE	textfile	exposure	0.07288	0.07288	0.00532556	189.299
rs10046898	0.3431	0.006598	0.41992	T	C	0	35354	17224_12_OGN_MIME	chr9	92176794	chr9:92176794:T:C	reported	TRUE	textfile	exposure	0.41992	0.41992	0.071051	2703.91
rs4744183	-0.1413	0.012794	0.10529	G	A	2.35e-28	35358	17224_12_OGN_MIME	chr9	93164192	chr9:93164192:G:A	reported	TRUE	textfile	exposure	0.10529	0.10529	0.00343786	121.968
rs76101695	-0.1581	0.019597	0.04721	C	T	7.17e-16	35357	17231_1_LCP1_L_plastin	chr13	45610905	chr13:45610905:C:T	reported	TRUE	textfile	exposure	0.04721	0.04721	0.00183743	65.0819
rs9562623	0.0922	0.01675	0.06693	T	C	3.71e-08	35360	17231_1_LCP1_L_plastin	chr13	45857610	chr13:45857610:T:C	reported	TRUE	textfile	exposure	0.06693	0.06693	0.000856146	30.2976
rs17843980	-0.3932	0.033066	0.01477	T	C	1.31e-32	35360	17231_1_LCP1_L_plastin	chr13	46105323	chr13:46105323:T:C	reported	TRUE	textfile	exposure	0.01477	0.01477	0.00398307	141.397
rs7990889	-0.1186	0.009152	0.28085	G	C	2.08e-38	35358	17231_1_LCP1_L_plastin	chr13	46117262	chr13:46117262:G:C	reported	TRUE	textfile	exposure	0.28085	0.28085	0.00472707	167.924
rs11211830	0.0588	0.010533	0.18282	T	C	2.37e-08	35359	17320_19_AASDHPPT_ADPPT	chr11	106631214	chr11:106631214:T:C	reported	TRUE	textfile	exposure	0.18282	0.18282	0.000880578	31.162
rs146563008	0.2374	0.029976	0.01883	T	C	2.38e-15	35360	17325_10_GUK1_KGUA	chr1	227707292	chr1:227707292:T:C	reported	TRUE	textfile	exposure	0.01883	0.01883	0.00177065	62.7176
rs148467842	-0.4001	0.036118	0.01321	A	C	1.61e-28	35359	17325_10_GUK1_KGUA	chr1	227835658	chr1:227835658:A:C	reported	TRUE	textfile	exposure	0.01321	0.01321	0.00345848	122.706
rs61825157	0.3558	0.016093	0.06717	T	C	2.59e-108	35358	17325_10_GUK1_KGUA	chr1	228111751	chr1:228111751:T:C	reported	TRUE	textfile	exposure	0.06717	0.06717	0.013636	488.78
rs9471969	-0.1406	0.009052	0.27714	T	G	2.1e-54	35368	17327_3_CNPY3_CNPY3	chr6	42938646	chr6:42938646:T:G	reported	TRUE	textfile	exposure	0.27714	0.27714	0.00677515	241.244
rs28444377	0.0855	0.009289	0.23325	C	A	3.42e-20	35346	17329_2_BDH2_BDH2	chr4	102839093	chr4:102839093:C:A	reported	TRUE	textfile	exposure	0.23325	0.23325	0.00239119	84.7168
rs2711897	0.201	0.008038	0.387	T	C	5.19e-138	35345	17329_2_BDH2_BDH2	chr4	103102410	chr4:103102410:T:C	reported	TRUE	textfile	exposure	0.387	0.387	0.0173841	625.276
rs17033669	0.0718	0.010151	0.1901	T	G	1.51e-12	35343	17329_2_BDH2_BDH2	chr4	103464338	chr4:103464338:T:G	reported	TRUE	textfile	exposure	0.1901	0.1901	0.00141356	50.0273
rs5762962	-0.1661	0.025041	0.02878	A	G	3.29e-11	35383	17331_138_KREMEN1_KREM1	chr22	29056293	chr22:29056293:A:G	reported	TRUE	textfile	exposure	0.02878	0.02878	0.00124194	43.9958
rs2205771	0.2258	0.011143	0.17462	A	G	2.68e-91	35377	17331_138_KREMEN1_KREM1	chr22	29098605	chr22:29098605:A:G	reported	TRUE	textfile	exposure	0.17462	0.17462	0.0114739	410.6
rs35755679	-0.2176	0.020159	0.04749	A	T	3.68e-27	35372	17331_138_KREMEN1_KREM1	chr22	29174568	chr22:29174568:A:T	reported	TRUE	textfile	exposure	0.04749	0.04749	0.00328316	116.508
rs11161468	0.2255	0.008613	0.30144	T	C	4.36e-151	35356	17333_20_ACADM_ACADM	chr1	75726897	chr1:75726897:T:C	reported	TRUE	textfile	exposure	0.30144	0.30144	0.0190187	685.425
rs25683	-0.2664	0.008124	0.42996	G	A	8.07e-236	35389	17341_89_ACAT2_THIC	chr6	159775311	chr6:159775311:G:A	reported	TRUE	textfile	exposure	0.42996	0.42996	0.029489	1075.24
rs151149709	0.1328	0.020685	0.03932	C	T	1.36e-10	35389	17341_89_ACAT2_THIC	chr6	159906102	chr6:159906102:C:T	reported	TRUE	textfile	exposure	0.03932	0.03932	0.00116335	41.2155
rs41272114	0.1377	0.017315	0.05867	T	C	1.83e-15	35389	17341_89_ACAT2_THIC	chr6	160585045	chr6:160585045:T:C	reported	TRUE	textfile	exposure	0.05867	0.05867	0.00178394	63.2409
rs528413461	-0.2075	0.03621	0.01308	T	G	1e-08	35389	17341_89_ACAT2_THIC	chr6	160647082	chr6:160647082:T:G	reported	TRUE	textfile	exposure	0.01308	0.01308	0.00092706	32.8363
rs17779421	0.1068	0.014303	0.08163	G	A	8.22e-14	35373	17343_6_SNPH_SNPH	chr20	1242590	chr20:1242590:G:A	reported	TRUE	textfile	exposure	0.08163	0.08163	0.00157374	55.7524
rs1048621	-0.0666	0.009126	0.25248	A	G	2.93e-13	35372	17343_6_SNPH_SNPH	chr20	1312402	chr20:1312402:A:G	reported	TRUE	textfile	exposure	0.25248	0.25248	0.0015034	53.2553
rs76984117	-0.1412	0.018339	0.05267	T	C	1.37e-14	35334	17350_13_CHMP2B_CHM2B	chr3	86342783	chr3:86342783:T:C	reported	TRUE	textfile	exposure	0.05267	0.05267	0.00167493	59.278
rs300996	0.2419	0.008368	0.35654	T	G	9.94e-184	35329	17350_13_CHMP2B_CHM2B	chr3	87283562	chr3:87283562:T:G	reported	TRUE	textfile	exposure	0.35654	0.35654	0.023107	835.61
rs6448333	-0.1556	0.020634	0.03656	T	C	4.66e-14	35363	17357_33_SEPSECS_SPCS	chr4	25115419	chr4:25115419:T:C	reported	TRUE	textfile	exposure	0.03656	0.03656	0.00160548	56.8627
rs13091880	0.0481	0.008129	0.38549	T	C	3.28e-09	35357	17370_186_ABHD10_ABHDA	chr3	111927205	chr3:111927205:T:C	reported	TRUE	textfile	exposure	0.38549	0.38549	0.00098926	35.0099
rs2765666	0.0497	0.00862	0.34343	AAA	AAG	8.12e-09	35373	17377_1_AKR1C3_Aldose_reductase_like_C3	chr10	4059607	chr10:4059607:AAA:AAG	reported	TRUE	textfile	exposure	0.34343	0.34343	0.000938898	33.241
rs55744013	-0.1255	0.010009	0.20771	TTG	CTG	4.6e-36	35374	17377_1_AKR1C3_Aldose_reductase_like_C3	chr10	4870436	chr10:4870436:TTG:CTG	reported	TRUE	textfile	exposure	0.20771	0.20771	0.00442482	157.21
rs7903755	-0.1415	0.008627	0.33059	G	A	1.86e-60	35374	17377_1_AKR1C3_Aldose_reductase_like_C3	chr10	5111103	chr10:5111103:G:A	reported	TRUE	textfile	exposure	0.33059	0.33059	0.00754777	269.01
rs61854630	-0.0707	0.009916	0.21281	A	G	1.01e-12	35366	17377_1_AKR1C3_Aldose_reductase_like_C3	chr10	5315582	chr10:5315582:A:G	reported	TRUE	textfile	exposure	0.21281	0.21281	0.00143534	50.8325
rs72778490	0.128	0.020887	0.03946	T	G	8.89e-10	35368	17377_1_AKR1C3_Aldose_reductase_like_C3	chr10	5348278	chr10:5348278:T:G	reported	TRUE	textfile	exposure	0.03946	0.03946	0.00106071	37.5529
rs72781981	-0.207	0.022314	0.0326	T	C	1.75e-20	35377	17377_1_AKR1C3_Aldose_reductase_like_C3	chr10	5597597	chr10:5597597:T:C	reported	TRUE	textfile	exposure	0.0326	0.0326	0.00242666	86.0521
rs77866737	-0.2494	0.031397	0.01725	AA	CA	1.97e-15	35359	17377_1_AKR1C3_Aldose_reductase_like_C3	chr10	6033322	chr10:6033322:AA:CA	reported	TRUE	textfile	exposure	0.01725	0.01725	0.00178132	63.0946
rs12910527	-0.2557	0.038923	0.01017	C	T	5.05e-11	35359	17383_4_STARD5_STAR5	chr15	80728206	chr15:80728206:C:T	reported	TRUE	textfile	exposure	0.01017	0.01017	0.00121904	43.1543
rs11634869	-0.2125	0.009265	0.24868	T	A	2e-116	35362	17383_4_STARD5_STAR5	chr15	81274272	chr15:81274272:T:A	reported	TRUE	textfile	exposure	0.24868	0.24868	0.0146581	526.02
rs4392019	0.7511	0.034117	0.01382	T	C	2.04e-107	35357	17383_4_STARD5_STAR5	chr15	81324218	chr15:81324218:T:C	reported	TRUE	textfile	exposure	0.01382	0.01382	0.0135228	484.651
rs4760682	0.2044	0.010165	0.19314	A	C	6.36e-90	35364	17384_110_PFKM_K6PF	chr12	48118502	chr12:48118502:A:C	reported	TRUE	textfile	exposure	0.19314	0.19314	0.0113044	404.317
rs4749858	0.151	0.024371	0.0284	G	C	5.8e-10	35359	17391_10_RBM17_SPF45	chr10	5977992	chr10:5977992:G:C	reported	TRUE	textfile	exposure	0.0284	0.0284	0.00108452	38.3869
rs140764661	-0.4656	0.020084	0.04331	G	A	6.84e-119	35358	17391_10_RBM17_SPF45	chr10	6089079	chr10:6089079:G:A	reported	TRUE	textfile	exposure	0.04331	0.04331	0.0149722	537.404
rs189407772	-0.3742	0.030628	0.01792	G	A	2.51e-34	35345	17396_23_ADH1A_ADH1A	chr4	99225517	chr4:99225517:G:A	reported	TRUE	textfile	exposure	0.01792	0.01792	0.00420545	149.261
rs73168076	-0.2639	0.032815	0.01606	C	A	8.83e-16	35367	17398_55_HMOX1_HO_1	chr22	35091549	chr22:35091549:C:A	reported	TRUE	textfile	exposure	0.01606	0.01606	0.00182533	64.671
rs3761439	-0.0479	0.008294	0.44586	G	A	7.67e-09	35366	17398_55_HMOX1_HO_1	chr22	35379896	chr22:35379896:G:A	reported	TRUE	textfile	exposure	0.44586	0.44586	0.00094221	33.3517
rs11913874	-0.2221	0.036912	0.01246	G	C	1.78e-09	35377	17398_55_HMOX1_HO_1	chr22	36341658	chr22:36341658:G:C	reported	TRUE	textfile	exposure	0.01246	0.01246	0.00102234	36.2024
rs7913063	0.1687	0.013449	0.09324	T	A	4.32e-36	35382	17403_14_ACADSB_acyl_Coenzyme_A_dehydrogenase	chr10	123039167	chr10:123039167:T:A	reported	TRUE	textfile	exposure	0.09324	0.09324	0.00442732	157.335
rs7894710	-0.1194	0.013031	0.09858	A	C	5.07e-20	35382	17403_14_ACADSB_acyl_Coenzyme_A_dehydrogenase	chr10	123083948	chr10:123083948:A:C	reported	TRUE	textfile	exposure	0.09858	0.09858	0.00236724	83.9515
rs8139993	-0.0604	0.01064	0.15402	C	T	1.38e-08	35372	17408_2_PMM1_PMM1	chr22	41599331	chr22:41599331:C:T	reported	TRUE	textfile	exposure	0.15402	0.15402	0.000910197	32.223
rs4873	-0.0794	0.008817	0.28903	G	C	2.14e-19	35343	17410_5_CETN3_CETN3	chr5	90407824	chr5:90407824:G:C	reported	TRUE	textfile	exposure	0.28903	0.28903	0.00228929	81.0914
rs143664050	-0.2761	0.034748	0.01363	A	G	1.93e-15	35347	17419_17_TES_TES	chr7	116211123	chr7:116211123:A:G	reported	TRUE	textfile	exposure	0.01363	0.01363	0.00178298	63.1319
rs78185702	0.0867	0.012656	0.11241	T	C	7.35e-12	35361	17435_43_ETFA_ETFA	chr15	76317894	chr15:76317894:T:C	reported	TRUE	textfile	exposure	0.11241	0.11241	0.00132539	46.9268
rs1052981	0.1241	0.009614	0.25366	A	G	4.06e-38	35361	17447_52_SFRP4_SFRP4	chr7	37906899	chr7:37906899:A:G	reported	TRUE	textfile	exposure	0.25366	0.25366	0.00468996	166.614
rs2598105	-0.2693	0.011389	0.15511	C	T	1.29e-123	35361	17447_52_SFRP4_SFRP4	chr7	37937514	chr7:37937514:C:T	reported	TRUE	textfile	exposure	0.15511	0.15511	0.0155655	559.084
rs13089226	0.1228	0.022482	0.03286	T	C	4.71e-08	35360	17453_34_CP_Ceruloplasmin	chr3	149080893	chr3:149080893:T:C	reported	TRUE	textfile	exposure	0.03286	0.03286	0.00084304	29.8334
rs113968521	0.1808	0.012132	0.13661	C	T	3.18e-50	35354	17456_53_GOLM1_GOLM1	chr9	86082177	chr9:86082177:C:T	reported	TRUE	textfile	exposure	0.13661	0.13661	0.00624272	222.079
rs7868110	0.3623	0.014157	0.09593	A	G	1.93e-144	35356	17456_53_GOLM1_GOLM1	chr9	86106229	chr9:86106229:A:G	reported	TRUE	textfile	exposure	0.09593	0.09593	0.018187	654.892
rs563779481	0.3359	0.031528	0.01713	T	C	1.67e-26	35358	17456_53_GOLM1_GOLM1	chr9	86362871	chr9:86362871:T:C	reported	TRUE	textfile	exposure	0.01713	0.01713	0.00319998	113.502
rs2837969	-0.1474	0.021247	0.03988	T	A	3.99e-12	35362	17460_51_MX1_Mx1	chr21	41216450	chr21:41216450:T:A	reported	TRUE	textfile	exposure	0.03988	0.03988	0.00135917	48.1255
rs457274	-0.3189	0.006881	0.47761	G	C	0	35367	17460_51_MX1_Mx1	chr21	41420558	chr21:41420558:G:C	reported	TRUE	textfile	exposure	0.47761	0.47761	0.0572536	2147.74
rs60687893	0.1007	0.011833	0.13734	G	A	1.74e-17	35367	17460_51_MX1_Mx1	chr21	41458974	chr21:41458974:G:A	reported	TRUE	textfile	exposure	0.13734	0.13734	0.00204354	72.4177
rs2838064	-0.1306	0.017911	0.05691	G	A	3.06e-13	35361	17460_51_MX1_Mx1	chr21	41558250	chr21:41558250:G:A	reported	TRUE	textfile	exposure	0.05691	0.05691	0.00150131	53.1645
rs143420844	-0.0967	0.016498	0.06476	GTGGGAGGAGGA	GTGGGAGGGGGA	4.6e-09	35359	17466_72_ACSF2_ACSF2	chr17	50426050	chr17:50426050:GTGGGAGGAGGA:GTGGGAGGGGGA	reported	TRUE	textfile	exposure	0.06476	0.06476	0.000970663	34.3531
rs11615712	-0.0473	0.00787	0.49171	T	A	1.85e-09	35364	17474_106_YEATS4_YETS4	chr12	69225956	chr12:69225956:T:A	reported	TRUE	textfile	exposure	0.49171	0.49171	0.00102039	36.12
rs146701335	-0.2972	0.038726	0.01097	A	G	1.66e-14	35368	17490_4_SH3BGRL3_SH3BGRL3_like_protein	chr1	25660294	chr1:25660294:A:G	reported	TRUE	textfile	exposure	0.01097	0.01097	0.00166249	58.8936
rs111486799	-0.0916	0.009905	0.21545	A	G	2.3e-20	35372	17490_4_SH3BGRL3_SH3BGRL3_like_protein	chr1	26251494	chr1:26251494:A:G	reported	TRUE	textfile	exposure	0.21545	0.21545	0.00241198	85.518
rs6598954	0.4573	0.014143	0.0883	C	T	2.26e-229	35372	17490_4_SH3BGRL3_SH3BGRL3_like_protein	chr1	26288360	chr1:26288360:C:T	reported	TRUE	textfile	exposure	0.0883	0.0883	0.0287084	1045.43
rs114289390	-0.1995	0.020538	0.03881	T	C	2.63e-22	35371	17490_4_SH3BGRL3_SH3BGRL3_like_protein	chr1	26473999	chr1:26473999:T:C	reported	TRUE	textfile	exposure	0.03881	0.03881	0.00266051	94.3507
rs2152546	-0.147	0.007941	0.45437	T	G	1.69e-76	35368	17513_11_ANXA11_ANX11	chr10	80146628	chr10:80146628:T:G	reported	TRUE	textfile	exposure	0.45437	0.45437	0.00959591	342.657
rs1538821	0.0945	0.015191	0.07278	G	A	4.95e-10	35367	17513_11_ANXA11_ANX11	chr10	80362017	chr10:80362017:G:A	reported	TRUE	textfile	exposure	0.07278	0.07278	0.00109299	38.696
rs149464173	-0.1447	0.024548	0.02662	T	C	3.76e-09	35366	17513_11_ANXA11_ANX11	chr10	80559762	chr10:80559762:T:C	reported	TRUE	textfile	exposure	0.02662	0.02662	0.000981505	34.744
rs61754230	-0.3263	0.031455	0.01602	T	C	3.27e-25	35361	17514_48_RAB21_RAB21	chr12	71785666	chr12:71785666:T:C	reported	TRUE	textfile	exposure	0.01602	0.01602	0.00303397	107.604
rs2822638	-0.1073	0.009627	0.22509	T	C	7.47e-29	35277	17515_6_HSPA13_STCH	chr21	14372785	chr21:14372785:T:C	reported	TRUE	textfile	exposure	0.22509	0.22509	0.00350913	124.22
rs112965562	-0.2118	0.030719	0.01735	A	T	5.4e-12	35380	17675_17_ACOT13_ACO13	chr6	24682169	chr6:24682169:A:T	reported	TRUE	textfile	exposure	0.01735	0.01735	0.00134183	47.535
rs9356943	0.0547	0.009286	0.25824	CACAG	CATAG	3.85e-09	35380	17675_17_ACOT13_ACO13	chr6	24709600	chr6:24709600:CACAG:CATAG	reported	TRUE	textfile	exposure	0.25824	0.25824	0.000979792	34.6971
rs3753436	-0.1313	0.007922	0.46088	C	T	1.09e-61	35361	17677_47_CD160_BY55	chr1	145716953	chr1:145716953:C:T	reported	TRUE	textfile	exposure	0.46088	0.46088	0.00770858	274.685
rs68091188	0.2385	0.010809	0.16499	C	T	6.85e-108	35360	17680_12_EPHB1_EPHB1	chr3	134792212	chr3:134792212:C:T	reported	TRUE	textfile	exposure	0.16499	0.16499	0.0135817	486.834
rs185257	0.2774	0.007941	0.47662	A	C	2.3e-267	35362	17680_12_EPHB1_EPHB1	chr3	134953443	chr3:134953443:A:C	reported	TRUE	textfile	exposure	0.47662	0.47662	0.0333574	1220.22
rs2036367	-0.0693	0.008129	0.41333	A	G	1.53e-17	35361	17680_12_EPHB1_EPHB1	chr3	135206128	chr3:135206128:A:G	reported	TRUE	textfile	exposure	0.41333	0.41333	0.00205105	72.6721
rs60467252	0.0839	0.012446	0.12495	A	G	1.57e-11	35370	17682_1_CD46_CD46	chr1	207651037	chr1:207651037:A:G	reported	TRUE	textfile	exposure	0.12495	0.12495	0.00128313	45.4402
rs10746399	-0.2398	0.008173	0.45255	C	T	3.18e-189	35370	17682_1_CD46_CD46	chr1	207770727	chr1:207770727:C:T	reported	TRUE	textfile	exposure	0.45255	0.45255	0.0237606	860.817
rs1729410	-0.0562	0.008277	0.42828	C	G	1.12e-11	35376	17685_9_APOA4_Apo_A_IV	chr11	116794945	chr11:116794945:C:G	reported	TRUE	textfile	exposure	0.42828	0.42828	0.00130152	46.1001
rs187929675	-0.415	0.03911	0.01106	T	C	2.64e-26	35376	17685_9_APOA4_Apo_A_IV	chr11	117240652	chr11:117240652:T:C	reported	TRUE	textfile	exposure	0.01106	0.01106	0.00317272	112.589
rs2231569	0.1586	0.022527	0.03419	T	G	1.92e-12	35375	17686_27_TBCB_TBCB	chr19	36114973	chr19:36114973:T:G	reported	TRUE	textfile	exposure	0.03419	0.03419	0.00139925	49.565
rs325652	0.1218	0.021843	0.03678	C	G	2.46e-08	35379	17691_1_TPP1_TPP1	chr11	6186887	chr11:6186887:C:G	reported	TRUE	textfile	exposure	0.03678	0.03678	0.000878098	31.0918
rs3758978	0.1352	0.008331	0.41111	G	C	3.16e-59	35378	17691_1_TPP1_TPP1	chr11	6620437	chr11:6620437:G:C	reported	TRUE	textfile	exposure	0.41111	0.41111	0.00738933	263.351
rs4758455	0.0914	0.015053	0.08288	C	T	1.26e-09	35380	17691_1_TPP1_TPP1	chr11	6712105	chr11:6712105:C:T	reported	TRUE	textfile	exposure	0.08288	0.08288	0.00104097	36.8656
rs150234237	-0.2895	0.027371	0.02532	C	T	3.82e-26	35380	17691_1_TPP1_TPP1	chr11	6928762	chr11:6928762:C:T	reported	TRUE	textfile	exposure	0.02532	0.02532	0.003152	111.864
rs72846817	-0.2956	0.029955	0.01883	C	A	5.73e-23	35376	17691_1_TPP1_TPP1	chr11	7432983	chr11:7432983:C:A	reported	TRUE	textfile	exposure	0.01883	0.01883	0.00274516	97.3746
rs114803514	-1.0352	0.027719	0.02243	G	C	2.95e-305	35377	17692_2_BTN3A3_BT3A3	chr6	26506961	chr6:26506961:G:C	reported	TRUE	textfile	exposure	0.02243	0.02243	0.0379297	1394.66
rs373157302	-0.9308	0.009406	0.10888	G	C	0	35377	17692_2_BTN3A3_BT3A3	chr6	26746900	chr6:26746900:G:C	reported	TRUE	textfile	exposure	0.10888	0.10888	0.216798	9792.15
rs543954785	0.3353	0.02521	0.0292	T	C	2.31e-40	35377	17692_2_BTN3A3_BT3A3	chr6	26898558	chr6:26898558:T:C	reported	TRUE	textfile	exposure	0.0292	0.0292	0.00497547	176.887
rs77101678	0.2266	0.022783	0.03476	GTGAGAG	ATGAGAG	2.63e-23	35377	17692_2_BTN3A3_BT3A3	chr6	27034901	chr6:27034901:GTGAGAG:ATGAGAG	reported	TRUE	textfile	exposure	0.03476	0.03476	0.00278846	98.9176
rs12210888	0.4847	0.031686	0.01765	A	G	8.01e-53	35377	17692_2_BTN3A3_BT3A3	chr6	27042800	chr6:27042800:A:G	reported	TRUE	textfile	exposure	0.01765	0.01765	0.00657093	233.984
rs1234145	-0.4704	0.032245	0.01735	C	T	3.33e-48	35400	17692_2_BTN3A3_BT3A3	chr6	27249069	chr6:27249069:C:T	reported	TRUE	textfile	exposure	0.01735	0.01735	0.0059759	212.807
rs180953787	-0.4061	0.031447	0.01649	C	G	3.76e-38	35375	17694_32_PSME2_PSME2	chr14	23988712	chr14:23988712:C:G	reported	TRUE	textfile	exposure	0.01649	0.01649	0.00469211	166.757
rs4575	0.0849	0.008644	0.30823	C	T	9.09e-23	35377	17694_32_PSME2_PSME2	chr14	24146226	chr14:24146226:C:T	reported	TRUE	textfile	exposure	0.30823	0.30823	0.00271946	96.4631
rs117849039	-0.2748	0.030998	0.01736	T	G	7.64e-19	35378	17694_32_PSME2_PSME2	chr14	24927179	chr14:24927179:T:G	reported	TRUE	textfile	exposure	0.01736	0.01736	0.00221651	78.5853
rs147835681	0.2425	0.031495	0.01703	A	G	1.37e-14	35365	17697_2_OVCA2_OVCA2	chr17	2178879	chr17:2178879:A:G	reported	TRUE	textfile	exposure	0.01703	0.01703	0.00167355	59.281
rs11870078	-0.0572	0.008873	0.27478	A	G	1.15e-10	35381	17698_15_WBP2_WBP2	chr17	75842027	chr17:75842027:A:G	reported	TRUE	textfile	exposure	0.27478	0.27478	0.0011732	41.5553
rs13001875	-0.0711	0.00924	0.24428	C	T	1.42e-14	35374	17702_53_UGT1A1_UGT_1A1	chr2	233361711	chr2:233361711:C:T	reported	TRUE	textfile	exposure	0.24428	0.24428	0.00167103	59.2067
rs6742078	-0.2225	0.008466	0.31953	T	G	3.15e-152	35372	17702_53_UGT1A1_UGT_1A1	chr2	233763993	chr2:233763993:T:G	reported	TRUE	textfile	exposure	0.31953	0.31953	0.0191534	690.683
rs10876568	0.0648	0.010359	0.1877	C	G	3.97e-10	35372	17706_4_PPP1R1A_PPR1A	chr12	54590778	chr12:54590778:C:G	reported	TRUE	textfile	exposure	0.1877	0.1877	0.00110503	39.1282
rs4880758	-0.1062	0.016237	0.06869	G	C	6.13e-11	35177	17712_7_IDI1_IDI1	chr10	1039632	chr10:1039632:G:C	reported	TRUE	textfile	exposure	0.06869	0.06869	0.00121465	42.7772
rs34728283	-0.1659	0.017247	0.05914	A	G	6.64e-22	35319	17722_5_FKBP4_FKBP52_protein	chr12	2816423	chr12:2816423:A:G	reported	TRUE	textfile	exposure	0.05914	0.05914	0.00261289	92.5212
rs145074222	0.1802	0.025412	0.02591	T	C	1.33e-12	35320	17722_5_FKBP4_FKBP52_protein	chr12	2854186	chr12:2854186:T:C	reported	TRUE	textfile	exposure	0.02591	0.02591	0.00142165	50.2814
rs11545029	-0.0695	0.008057	0.3826	A	G	6.34e-18	35366	17724_3_WWOX_WWOX	chr16	78386878	chr16:78386878:A:G	reported	TRUE	textfile	exposure	0.3826	0.3826	0.00209954	74.4043
rs870801	0.1499	0.008296	0.3952	A	C	5.58e-73	35372	17726_3_SAR1A_SAR1A	chr10	70169990	chr10:70169990:A:C	reported	TRUE	textfile	exposure	0.3952	0.3952	0.00914568	326.468
rs118085384	-0.1252	0.0215	0.03682	C	T	5.77e-09	35373	17726_3_SAR1A_SAR1A	chr10	70302388	chr10:70302388:C:T	reported	TRUE	textfile	exposure	0.03682	0.03682	0.000957731	33.9084
rs1129264	-0.0787	0.008496	0.3185	G	A	1.98e-20	35361	17737_7_IVD_IVD	chr15	40331623	chr15:40331623:G:A	reported	TRUE	textfile	exposure	0.3185	0.3185	0.00242071	85.8017
rs12902310	0.1105	0.008218	0.36207	C	T	3.22e-41	35363	17737_7_IVD_IVD	chr15	40423228	chr15:40423228:C:T	reported	TRUE	textfile	exposure	0.36207	0.36207	0.00508661	180.787
rs10494275	-0.2261	0.013958	0.08129	A	G	5.13e-59	35363	17738_7_CRNN_CRNN	chr1	152419091	chr1:152419091:A:G	reported	TRUE	textfile	exposure	0.08129	0.08129	0.00736538	262.38
rs62311449	-0.1396	0.016169	0.06497	A	G	5.93e-18	35355	17739_1_HADH_HCDH	chr4	108029993	chr4:108029993:A:G	reported	TRUE	textfile	exposure	0.06497	0.06497	0.00210397	74.5384
rs75487681	-0.3207	0.016818	0.05897	T	A	4.62e-81	35367	17746_77_FIS1_FIS1	chr7	101253420	chr7:101253420:T:A	reported	TRUE	textfile	exposure	0.05897	0.05897	0.0101767	363.601
rs112216935	0.1667	0.021456	0.03737	T	C	7.89e-15	35369	17748_21_TP53I3_QORX	chr2	23398483	chr2:23398483:T:C	reported	TRUE	textfile	exposure	0.03737	0.03737	0.00170377	60.36
rs12713147	-0.5019	0.010607	0.10826	C	T	0	35369	17748_21_TP53I3_QORX	chr2	24036482	chr2:24036482:C:T	reported	TRUE	textfile	exposure	0.10826	0.10826	0.0595346	2238.85
rs149918952	0.1644	0.020469	0.0399	T	C	9.61e-16	35369	17748_21_TP53I3_QORX	chr2	24260645	chr2:24260645:T:C	reported	TRUE	textfile	exposure	0.0399	0.0399	0.00182052	64.5039
rs4665681	0.4768	0.029706	0.01869	A	G	5.64e-58	35369	17748_21_TP53I3_QORX	chr2	24273408	chr2:24273408:A:G	reported	TRUE	textfile	exposure	0.01869	0.01869	0.00723119	257.608
rs4665722	0.0822	0.008174	0.42205	G	A	8.66e-24	35369	17748_21_TP53I3_QORX	chr2	24804989	chr2:24804989:G:A	reported	TRUE	textfile	exposure	0.42205	0.42205	0.00285109	101.123
rs5752349	0.0676	0.010179	0.20617	GAGCCCA	GAACCCA	3.12e-11	35380	17751_68_CRYBB1_CRBB1	chr22	26570635	chr22:26570635:GAGCCCA:GAACCCA	reported	TRUE	textfile	exposure	0.20617	0.20617	0.00124504	44.102
rs4822754	-0.1728	0.008431	0.39328	G	A	2.38e-93	35380	17751_68_CRYBB1_CRBB1	chr22	26616930	chr22:26616930:G:A	reported	TRUE	textfile	exposure	0.39328	0.39328	0.011734	420.054
rs2711969	-0.1111	0.013869	0.09622	G	A	1.14e-15	35360	17755_5_UGDH_UGDH	chr4	39023353	chr4:39023353:G:A	reported	TRUE	textfile	exposure	0.09622	0.09622	0.0018115	64.1672
rs7682824	0.0771	0.008822	0.4885	CTTTTTTTTTTTTTTTTTTTTTTTTTTTTT	CTCTTTTTTTTTTTTTTTTTTTTTTTTTTT	2.34e-18	35346	17755_5_UGDH_UGDH	chr4	39404632	chr4:39404632:CTTTTTTTTTTTTTTTTTTTTTTTTTTTTT:CTCTTTTTTTTTTTTTTTTTTTTTTTTTTT	reported	TRUE	textfile	exposure	0.4885	0.4885	0.00215624	76.3748
rs10008031	0.2969	0.008219	0.4274	G	A	1e-285	35364	17755_5_UGDH_UGDH	chr4	39535532	chr4:39535532:G:A	reported	TRUE	textfile	exposure	0.4274	0.4274	0.0355864	1304.84
rs10023376	0.0919	0.008591	0.37868	GTTGTGGTTAGAAAATGG	GTTGTAGTTAGAAAATGG	1.04e-26	35359	17755_5_UGDH_UGDH	chr4	40040196	chr4:40040196:GTTGTGGTTAGAAAATGG:GTTGTAGTTAGAAAATGG	reported	TRUE	textfile	exposure	0.37868	0.37868	0.00322582	114.424
rs66892705	0.0743	0.013467	0.10256	T	C	3.44e-08	35357	17756_69_DCTD_DCTD	chr4	182822646	chr4:182822646:T:C	reported	TRUE	textfile	exposure	0.10256	0.10256	0.000860175	30.4377
rs2603350	0.0846	0.008468	0.37266	G	A	1.68e-23	35384	17756_69_DCTD_DCTD	chr4	183030757	chr4:183030757:G:A	reported	TRUE	textfile	exposure	0.37266	0.37266	0.00281286	99.8055
rs12948284	-0.0908	0.008208	0.49229	G	A	1.92e-28	35028	17758_79_DCXR_DCXR	chr17	82040555	chr17:82040555:G:A	reported	TRUE	textfile	exposure	0.49229	0.49229	0.00348151	122.369
rs2399786	-0.0714	0.008047	0.45012	C	T	7.14e-19	35378	17761_2_NUDT5_NUDT5	chr10	12173181	chr10:12173181:C:T	reported	TRUE	textfile	exposure	0.45012	0.45012	0.00222039	78.7234
rs10745330	0.0998	0.008177	0.4894	T	C	2.92e-34	35343	17764_108_RHOC_RHOC	chr1	112540817	chr1:112540817:T:C	reported	TRUE	textfile	exposure	0.4894	0.4894	0.00419704	148.953
rs8028182	0.1519	0.010843	0.16573	T	G	1.38e-44	35361	17765_3_SNUPN_SPN1	chr15	75426328	chr15:75426328:T:G	reported	TRUE	textfile	exposure	0.16573	0.16573	0.00551936	196.242
rs111403727	-0.1259	0.017944	0.05534	C	G	2.28e-12	35349	17766_5_NCF1_NCF_1	chr7	74055868	chr7:74055868:C:G	reported	TRUE	textfile	exposure	0.05534	0.05534	0.00139069	49.2253
rs138174441	-0.2391	0.039266	0.01234	A	C	1.14e-09	35340	17766_5_NCF1_NCF_1	chr7	74599007	chr7:74599007:A:C	reported	TRUE	textfile	exposure	0.01234	0.01234	0.0010481	37.0767
rs71539251	-0.0933	0.008863	0.3243	T	C	6.53e-26	35342	17766_5_NCF1_NCF_1	chr7	74989206	chr7:74989206:T:C	reported	TRUE	textfile	exposure	0.3243	0.3243	0.00312573	110.81
rs377258140	-0.1339	0.008423	0.4111	A	G	6.72e-57	35342	17766_5_NCF1_NCF_1	chr7	75050076	chr7:75050076:A:G	reported	TRUE	textfile	exposure	0.4111	0.4111	0.00709973	252.699
rs6966722	0.5057	0.014164	0.09564	GGAA	GGAG	3.62e-279	35345	17766_5_NCF1_NCF_1	chr7	75442736	chr7:75442736:GGAA:GGAG	reported	TRUE	textfile	exposure	0.09564	0.09564	0.0348096	1274.65
rs13060373	0.0816	0.008142	0.48632	G	A	1.21e-23	35331	17769_28_PCNP_PCNP	chr3	101631980	chr3:101631980:G:A	reported	TRUE	textfile	exposure	0.48632	0.48632	0.00283484	100.437
rs7241196	-0.0727	0.008177	0.48895	C	T	6.07e-19	35369	17773_26_NAPG_SNAG	chr18	10526416	chr18:10526416:C:T	reported	TRUE	textfile	exposure	0.48895	0.48895	0.00222992	79.0417
rs73072196	-0.1544	0.013046	0.10387	C	T	2.57e-32	35353	17776_15_PECR_PECR	chr2	216008671	chr2:216008671:C:T	reported	TRUE	textfile	exposure	0.10387	0.10387	0.00394636	140.06
rs116092857	-0.1847	0.024661	0.02666	C	T	6.91e-14	35364	17777_31_SDSL_SDSL	chr12	112829050	chr12:112829050:C:T	reported	TRUE	textfile	exposure	0.02666	0.02666	0.00158366	56.0903
rs77607740	-0.4955	0.026401	0.02358	A	G	1.38e-78	35366	17777_31_SDSL_SDSL	chr12	113395302	chr12:113395302:A:G	reported	TRUE	textfile	exposure	0.02358	0.02358	0.00986181	352.226
rs71467906	0.2457	0.031615	0.01725	CCCTTG	GCCTTG	7.74e-15	35366	17777_31_SDSL_SDSL	chr12	113397968	chr12:113397968:CCCTTG:GCCTTG	reported	TRUE	textfile	exposure	0.01725	0.01725	0.00170489	60.3948
rs113152874	0.7747	0.029994	0.01745	C	G	4.25e-147	35364	17777_31_SDSL_SDSL	chr12	113429268	chr12:113429268:C:G	reported	TRUE	textfile	exposure	0.01745	0.01745	0.0185149	667.074
rs7294372	-0.2053	0.034862	0.0138	CTGGAA	TTGGAA	3.89e-09	35373	17777_31_SDSL_SDSL	chr12	114199618	chr12:114199618:CTGGAA:TTGGAA	reported	TRUE	textfile	exposure	0.0138	0.0138	0.000979435	34.6776
rs6120675	0.0496	0.008163	0.48415	C	T	1.23e-09	35366	17781_191_MAP1LC3A_MLP3A	chr20	34551066	chr20:34551066:C:T	reported	TRUE	textfile	exposure	0.48415	0.48415	0.00104286	36.9181
rs112208526	-0.1539	0.02309	0.032	C	T	2.65e-11	35357	17782_23_ACAA1_THIK	chr3	37376658	chr3:37376658:C:T	reported	TRUE	textfile	exposure	0.032	0.032	0.0012549	44.4227
rs2685096	-0.0809	0.008451	0.36921	C	A	1.04e-21	35357	17782_23_ACAA1_THIK	chr3	37772103	chr3:37772103:C:A	reported	TRUE	textfile	exposure	0.36921	0.36921	0.00258512	91.6339
rs2229528	-0.6028	0.012914	0.0765	G	A	0	35357	17782_23_ACAA1_THIK	chr3	38125604	chr3:38125604:G:A	reported	TRUE	textfile	exposure	0.0765	0.0765	0.0580469	2178.71
rs7625290	-0.1782	0.019491	0.04447	G	T	6.1e-20	35357	17782_23_ACAA1_THIK	chr3	38136799	chr3:38136799:G:T	reported	TRUE	textfile	exposure	0.04447	0.04447	0.00235856	83.5839
rs73193464	0.0657	0.011442	0.13775	T	C	9.36e-09	35373	17783_9_MMAB_MMAB	chr12	108884547	chr12:108884547:T:C	reported	TRUE	textfile	exposure	0.13775	0.13775	0.000931216	32.9687
rs2300455	-0.1026	0.009558	0.21158	A	G	7.02e-27	35373	17783_9_MMAB_MMAB	chr12	109185711	chr12:109185711:A:G	reported	TRUE	textfile	exposure	0.21158	0.21158	0.00324696	115.222
rs142038633	0.1493	0.020174	0.04076	G	C	1.36e-13	35371	17783_9_MMAB_MMAB	chr12	109297576	chr12:109297576:G:C	reported	TRUE	textfile	exposure	0.04076	0.04076	0.00154602	54.766
rs1477117	-0.4191	0.008854	0.18251	A	G	0	35372	17783_9_MMAB_MMAB	chr12	109450974	chr12:109450974:A:G	reported	TRUE	textfile	exposure	0.18251	0.18251	0.0595694	2240.43
rs1974712	-0.1012	0.012806	0.10651	A	G	2.74e-15	35367	17783_9_MMAB_MMAB	chr12	109647454	chr12:109647454:A:G	reported	TRUE	textfile	exposure	0.10651	0.10651	0.00176266	62.4467
rs149859201	0.1601	0.02496	0.02547	T	C	1.42e-10	35366	17783_9_MMAB_MMAB	chr12	109652517	chr12:109652517:T:C	reported	TRUE	textfile	exposure	0.02547	0.02547	0.00116199	41.1404
rs7534175	0.1288	0.01168	0.13429	G	A	2.83e-28	35365	17786_5_GGPS1_GGPPS	chr1	235346698	chr1:235346698:G:A	reported	TRUE	textfile	exposure	0.13429	0.13429	0.00342674	121.597
rs10466126	-0.0586	0.009042	0.25271	G	A	9.1e-11	35286	17787_1_ECHS1_Enoyl_CoA_hydratase	chr10	133373302	chr10:133373302:G:A	reported	TRUE	textfile	exposure	0.25271	0.25271	0.00118891	41.9993
rs6737972	0.1624	0.010618	0.17255	C	T	8.36e-53	35366	17791_25_HPCAL1_HPCL1	chr2	10334724	chr2:10334724:C:T	reported	TRUE	textfile	exposure	0.17255	0.17255	0.00657109	233.917
rs79460322	-0.1733	0.031462	0.01733	G	A	3.63e-08	35378	17794_6_PMM2_Phosphomannomutase_2	chr16	8000318	chr16:8000318:G:A	reported	TRUE	textfile	exposure	0.01733	0.01733	0.000856878	30.3389
rs1641002	-0.0779	0.011101	0.158	C	T	2.26e-12	35378	17794_6_PMM2_Phosphomannomutase_2	chr16	8740775	chr16:8740775:C:T	reported	TRUE	textfile	exposure	0.158	0.158	0.00138999	49.2409
rs1273428	0.438	0.037173	0.01207	A	G	4.79e-32	35378	17794_6_PMM2_Phosphomannomutase_2	chr16	8758724	chr16:8758724:A:G	reported	TRUE	textfile	exposure	0.01207	0.01207	0.00390894	138.825
rs3826198	-0.1686	0.009924	0.21056	A	C	9.95e-65	35380	17794_6_PMM2_Phosphomannomutase_2	chr16	8812682	chr16:8812682:A:C	reported	TRUE	textfile	exposure	0.21056	0.21056	0.00809199	288.614
rs11665799	-0.3454	0.031598	0.01732	C	G	8.19e-28	35361	17799_9_PGLS_6PGL	chr19	17054699	chr19:17054699:C:G	reported	TRUE	textfile	exposure	0.01732	0.01732	0.00336772	119.482
rs145226688	0.078	0.00815	0.47342	A	G	1.07e-21	35345	17799_9_PGLS_6PGL	chr19	17516781	chr19:17516781:A:G	reported	TRUE	textfile	exposure	0.47342	0.47342	0.00258477	91.5903
rs117004311	-0.4674	0.038287	0.01212	T	C	2.82e-34	35350	17799_9_PGLS_6PGL	chr19	17613676	chr19:17613676:T:C	reported	TRUE	textfile	exposure	0.01212	0.01212	0.00419815	149.022
rs7874696	0.1025	0.009322	0.247	A	T	4.02e-28	35344	17802_4_NANS_SIAS	chr9	98055746	chr9:98055746:A:T	reported	TRUE	textfile	exposure	0.247	0.247	0.00340903	120.894
rs62274147	-0.0986	0.009242	0.25737	AAGAG	AAGAA	1.43e-26	35329	17808_37_NIT2_NIT2	chr3	100372268	chr3:100372268:AAGAG:AAGAA	reported	TRUE	textfile	exposure	0.25737	0.25737	0.00321139	113.814
rs9503407	0.2067	0.015216	0.07547	C	T	4.93e-42	35376	17813_21_BPHL_BPHL	chr6	3143886	chr6:3143886:C:T	reported	TRUE	textfile	exposure	0.07547	0.07547	0.00518933	184.525
rs200978408	0.1921	0.015149	0.07777	T	C	7.6e-37	35376	17813_21_BPHL_BPHL	chr6	3179856	chr6:3179856:T:C	reported	TRUE	textfile	exposure	0.07777	0.07777	0.0045249	160.791
rs12404566	0.0689	0.010049	0.19696	A	T	7.06e-12	35355	17814_8_BPNT1_BPNT1	chr1	220200137	chr1:220200137:A:T	reported	TRUE	textfile	exposure	0.19696	0.19696	0.0013279	47.0076
rs113189356	-0.3073	0.034233	0.0151	A	G	2.79e-19	35316	17819_30_FAHD1_FAHD1	chr16	1502772	chr16:1502772:A:G	reported	TRUE	textfile	exposure	0.0151	0.0151	0.00227653	80.5769
rs112311350	0.2186	0.011183	0.15559	G	A	4.35e-85	35321	17819_30_FAHD1_FAHD1	chr16	1842606	chr16:1842606:G:A	reported	TRUE	textfile	exposure	0.15559	0.15559	0.0107023	382.084
rs4237446	0.0756	0.010191	0.19649	C	T	1.19e-13	35366	17821_20_NMT2_NMT2	chr10	15199924	chr10:15199924:C:T	reported	TRUE	textfile	exposure	0.19649	0.19649	0.00155363	55.0282
rs9330298	-0.0887	0.008097	0.43025	A	C	6.28e-28	35362	17828_3_S100A14_S100A14	chr1	153617778	chr1:153617778:A:C	reported	TRUE	textfile	exposure	0.43025	0.43025	0.00338213	119.998
rs61830965	0.1394	0.007878	0.46953	C	T	4.54e-70	35176	17832_12_IDI2_IDI2	chr10	1015706	chr10:1015706:C:T	reported	TRUE	textfile	exposure	0.46953	0.46953	0.00882264	313.09
rs6560713	0.0491	0.008404	0.32843	C	T	5.14e-09	35178	17832_12_IDI2_IDI2	chr10	1139366	chr10:1139366:C:T	reported	TRUE	textfile	exposure	0.32843	0.32843	0.00096939	34.1324
rs12044086	-0.1717	0.027107	0.025	C	T	2.39e-10	35362	17836_17_S100A16_S100A16	chr1	153270357	chr1:153270357:C:T	reported	TRUE	textfile	exposure	0.025	0.025	0.00113331	40.1193
rs141973811	0.1447	0.013527	0.10109	G	T	1.05e-26	35361	17836_17_S100A16_S100A16	chr1	153582942	chr1:153582942:G:T	reported	TRUE	textfile	exposure	0.10109	0.10109	0.00322557	114.422
rs9726753	0.1865	0.008285	0.43164	A	G	3.22e-112	35362	17836_17_S100A16_S100A16	chr1	153619176	chr1:153619176:A:G	reported	TRUE	textfile	exposure	0.43164	0.43164	0.0141272	506.697
rs2152315	-0.1025	0.008431	0.358	G	A	5.22e-34	35366	17843_30_PPCS_PPCS	chr1	42441912	chr1:42441912:G:A	reported	TRUE	textfile	exposure	0.358	0.358	0.00416191	147.797
rs2762687	0.0575	0.008505	0.33929	CTCAAAAAAAAAAAAA	CTCAAAAAAAAAAAAC	1.38e-11	35365	17843_30_PPCS_PPCS	chr1	42579936	chr1:42579936:CTCAAAAAAAAAAAAA:CTCAAAAAAAAAAAAC	reported	TRUE	textfile	exposure	0.33929	0.33929	0.00129078	45.7049
rs192436452	0.2945	0.019608	0.0425	C	G	5.46e-51	35359	17856_23_NT5M_NT5M	chr17	17303358	chr17:17303358:C:G	reported	TRUE	textfile	exposure	0.0425	0.0425	0.00633931	225.569
rs74085314	0.1379	0.019257	0.04518	T	A	8e-13	35357	18162_167_IRAK4_IRAK4	chr12	43729533	chr12:43729533:T:A	reported	TRUE	textfile	exposure	0.04518	0.04518	0.00144826	51.2775
rs147886588	0.1315	0.010696	0.1641	GTTGTTTGAGCGGAG	CTTGTTTGAGCGGAG	9.66e-35	35352	18172_71_ASF1A_ASF1A	chr6	118894738	chr6:118894738:GTTGTTTGAGCGGAG:CTTGTTTGAGCGGAG	reported	TRUE	textfile	exposure	0.1641	0.1641	0.00425737	151.142
rs189614440	-0.202	0.029151	0.01982	G	A	4.23e-12	35379	18173_11_AKR7A3_ARK73	chr1	18623305	chr1:18623305:G:A	reported	TRUE	textfile	exposure	0.01982	0.01982	0.00135538	48.0144
rs9793028	-0.0653	0.008349	0.41804	A	G	5.23e-15	35379	18173_11_AKR7A3_ARK73	chr1	18868786	chr1:18868786:A:G	reported	TRUE	textfile	exposure	0.41804	0.41804	0.00172608	61.1692
rs72645633	-0.2554	0.022091	0.03562	A	C	6.47e-31	35375	18173_11_AKR7A3_ARK73	chr1	18925408	chr1:18925408:A:C	reported	TRUE	textfile	exposure	0.03562	0.03562	0.00376423	133.655
rs12094043	-0.2124	0.008638	0.34677	G	A	1.71e-133	35379	18173_11_AKR7A3_ARK73	chr1	19245382	chr1:19245382:G:A	reported	TRUE	textfile	exposure	0.34677	0.34677	0.0168026	604.586
rs114458471	0.1611	0.022828	0.03453	A	T	1.7e-12	35379	18173_11_AKR7A3_ARK73	chr1	19443436	chr1:19443436:A:T	reported	TRUE	textfile	exposure	0.03453	0.03453	0.00140572	49.8002
rs183015613	-0.285	0.021255	0.04126	G	C	5.4e-41	35379	18173_11_AKR7A3_ARK73	chr1	19697679	chr1:19697679:G:C	reported	TRUE	textfile	exposure	0.04126	0.04126	0.00505616	179.781
rs9876986	-0.1121	0.009086	0.26504	G	A	5.69e-35	35353	18174_79_PDCD6IP_PDC6I	chr3	33799573	chr3:33799573:G:A	reported	TRUE	textfile	exposure	0.26504	0.26504	0.0042872	152.209
rs2356310	0.0667	0.008982	0.29769	C	T	1.12e-13	35374	18175_65_VAT1_VAT1	chr17	43207570	chr17:43207570:C:T	reported	TRUE	textfile	exposure	0.29769	0.29769	0.00155649	55.1418
rs9373885	-0.0721	0.008871	0.27213	T	C	4.38e-16	35373	18180_58_RTN4IP1_RT4I1	chr6	106635743	chr6:106635743:T:C	reported	TRUE	textfile	exposure	0.27213	0.27213	0.00186399	66.0543
rs11555995	0.0795	0.012246	0.12508	G	A	8.47e-11	35352	18181_2_TSSC4_TSSC4	chr11	2402315	chr11:2402315:G:A	reported	TRUE	textfile	exposure	0.12508	0.12508	0.00119073	42.1426
rs11248997	0.049	0.008529	0.37628	C	T	9.19e-09	35370	18183_3_LDLRAP1_ARH	chr1	25193792	chr1:25193792:C:T	reported	TRUE	textfile	exposure	0.37628	0.37628	0.0009323	33.0044
rs75446219	0.2673	0.023894	0.03208	T	C	4.73e-29	35369	18183_3_LDLRAP1_ARH	chr1	25551001	chr1:25551001:T:C	reported	TRUE	textfile	exposure	0.03208	0.03208	0.00352585	125.14
rs76682371	-0.3805	0.041563	0.01064	G	A	5.45e-20	35343	18185_118_ALDOB_ALDOB	chr9	100548255	chr9:100548255:G:A	reported	TRUE	textfile	exposure	0.01064	0.01064	0.00236572	83.8052
rs2453541	-0.1811	0.009223	0.25281	A	G	7.65e-86	35371	18188_12_GATM_GATM	chr15	45353180	chr15:45353180:A:G	reported	TRUE	textfile	exposure	0.25281	0.25281	0.0107829	385.539
rs142913020	0.1574	0.028522	0.01956	A	G	3.42e-08	35339	18197_97_CKMT2_KCRS	chr5	81233359	chr5:81233359:A:G	reported	TRUE	textfile	exposure	0.01956	0.01956	0.000861036	30.4526
rs3760047	0.1001	0.009962	0.19455	A	G	9.36e-24	35314	18198_51_HBQ1_HBAT	chr16	231300	chr16:231300:A:G	reported	TRUE	textfile	exposure	0.19455	0.19455	0.00285094	100.96
rs28730617	-0.3611	0.019188	0.04562	A	G	5.3e-79	35346	18206_18_ADH6_ADH6	chr4	99078444	chr4:99078444:A:G	reported	TRUE	textfile	exposure	0.04562	0.04562	0.00992031	354.137
rs13125919	0.1103	0.012761	0.11491	T	C	5.44e-18	35346	18206_18_ADH6_ADH6	chr4	99078697	chr4:99078697:T:C	reported	TRUE	textfile	exposure	0.11491	0.11491	0.00210923	74.7063
rs151006272	-0.2586	0.034524	0.01403	A	G	6.87e-14	35342	18206_18_ADH6_ADH6	chr4	100142597	chr4:100142597:A:G	reported	TRUE	textfile	exposure	0.01403	0.01403	0.00158502	56.1035
rs59412705	0.0683	0.008154	0.41211	A	T	5.49e-17	35342	18213_30_UBE2F_UBE2F	chr2	237955596	chr2:237955596:A:T	reported	TRUE	textfile	exposure	0.41211	0.41211	0.00198129	70.1577
rs12563495	-0.0852	0.008128	0.43666	A	G	1.04e-25	35352	18214_2_GCLM_GSH0	chr1	93919068	chr1:93919068:A:G	reported	TRUE	textfile	exposure	0.43666	0.43666	0.00309849	109.872
rs945067	-0.0816	0.010288	0.1912	C	T	2.17e-15	35352	18214_2_GCLM_GSH0	chr1	94012337	chr1:94012337:C:T	reported	TRUE	textfile	exposure	0.1912	0.1912	0.00177637	62.9063
rs55898452	0.1647	0.016396	0.06476	A	G	9.64e-24	35350	18215_5_THG1L_THG1	chr5	157258610	chr5:157258610:A:G	reported	TRUE	textfile	exposure	0.06476	0.06476	0.00284632	100.899
rs74896801	0.3202	0.020667	0.03844	T	C	3.84e-54	35356	18215_5_THG1L_THG1	chr5	157732183	chr5:157732183:T:C	reported	TRUE	textfile	exposure	0.03844	0.03844	0.00674351	240.029
rs2270813	0.3708	0.007156	0.33617	C	T	0	35357	18215_5_THG1L_THG1	chr5	157737881	chr5:157737881:C:T	reported	TRUE	textfile	exposure	0.33617	0.33617	0.0705791	2684.81
rs961183	0.0537	0.008765	0.33174	T	C	8.98e-10	35350	18216_22_IL11RA_IL_11_RA	chr9	34243686	chr9:34243686:T:C	reported	TRUE	textfile	exposure	0.33174	0.33174	0.0010607	37.5336
rs72737115	0.629	0.013535	0.06396	A	C	0	35350	18216_22_IL11RA_IL_11_RA	chr9	34594584	chr9:34594584:A:C	reported	TRUE	textfile	exposure	0.06396	0.06396	0.057576	2159.53
rs72725026	0.1635	0.02159	0.03801	A	G	3.65e-14	35351	18216_22_IL11RA_IL_11_RA	chr9	35274623	chr9:35274623:A:G	reported	TRUE	textfile	exposure	0.03801	0.03801	0.00161966	57.3463
rs10199432	-0.0754	0.009044	0.29524	T	C	7.63e-17	35359	18218_48_CNRIP1_CB032	chr2	67822436	chr2:67822436:T:C	reported	TRUE	textfile	exposure	0.29524	0.29524	0.00196186	69.502
rs72830075	-0.1305	0.022904	0.03355	T	C	1.21e-08	35359	18218_48_CNRIP1_CB032	chr2	68093233	chr2:68093233:T:C	reported	TRUE	textfile	exposure	0.03355	0.03355	0.000917276	32.4619
rs7592976	-0.607	0.01217	0.07944	G	A	0	35362	18218_48_CNRIP1_CB032	chr2	68326669	chr2:68326669:G:A	reported	TRUE	textfile	exposure	0.07944	0.07944	0.0657255	2487.55
rs140590049	-0.4767	0.038898	0.01092	G	A	1.58e-34	35362	18218_48_CNRIP1_CB032	chr2	68349403	chr2:68349403:G:A	reported	TRUE	textfile	exposure	0.01092	0.01092	0.0042292	150.18
rs184832464	-0.4231	0.023971	0.03026	T	C	1.01e-69	35358	18218_48_CNRIP1_CB032	chr2	68493846	chr2:68493846:T:C	reported	TRUE	textfile	exposure	0.03026	0.03026	0.00873406	311.522
rs72835044	0.2138	0.021339	0.03893	T	G	1.26e-23	35360	18218_48_CNRIP1_CB032	chr2	68574958	chr2:68574958:T:G	reported	TRUE	textfile	exposure	0.03893	0.03893	0.00283089	100.379
rs4280488	-0.1571	0.023267	0.03158	T	C	1.46e-11	35359	18218_48_CNRIP1_CB032	chr2	68684772	chr2:68684772:T:C	reported	TRUE	textfile	exposure	0.03158	0.03158	0.00128769	45.5876
rs78857843	-0.1839	0.032435	0.01642	C	T	1.43e-08	35356	18218_48_CNRIP1_CB032	chr2	68910908	chr2:68910908:C:T	reported	TRUE	textfile	exposure	0.01642	0.01642	0.000908401	32.1448
rs111745822	0.1298	0.022496	0.03321	T	A	7.93e-09	35362	18220_141_SRA1_SRA1	chr5	140162218	chr5:140162218:T:A	reported	TRUE	textfile	exposure	0.03321	0.03321	0.000940575	33.29
rs2563253	-0.1156	0.008118	0.41621	G	A	5.23e-46	35363	18220_141_SRA1_SRA1	chr5	140582582	chr5:140582582:G:A	reported	TRUE	textfile	exposure	0.41621	0.41621	0.00570145	202.765
rs13299607	-0.0747	0.01064	0.18011	T	G	2.21e-12	35362	18222_34_SH3GLB2_SHLB2	chr9	128609393	chr9:128609393:T:G	reported	TRUE	textfile	exposure	0.18011	0.18011	0.00139193	49.2871
rs62585602	-0.3438	0.006871	0.44544	A	G	0	35362	18222_34_SH3GLB2_SHLB2	chr9	129020685	chr9:129020685:A:G	reported	TRUE	textfile	exposure	0.44544	0.44544	0.066119	2503.5
rs7389069	0.0496	0.008506	0.36692	C	T	5.51e-09	35364	18222_34_SH3GLB2_SHLB2	chr9	129297585	chr9:129297585:C:T	reported	TRUE	textfile	exposure	0.36692	0.36692	0.000960581	34.0007
rs147414222	-0.2931	0.033209	0.01619	T	C	1.09e-18	35377	18225_13_HEBP1_HEBP1	chr12	11999576	chr12:11999576:T:C	reported	TRUE	textfile	exposure	0.01619	0.01619	0.00219707	77.8925
rs17314077	-0.567	0.041274	0.01051	G	A	6.05e-43	35364	18225_13_HEBP1_HEBP1	chr12	12750540	chr12:12750540:G:A	reported	TRUE	textfile	exposure	0.01051	0.01051	0.00530811	188.707
rs11055175	-1.33	0.020156	0.02799	G	A	0	35374	18225_13_HEBP1_HEBP1	chr12	12968844	chr12:12968844:G:A	reported	TRUE	textfile	exposure	0.02799	0.02799	0.109597	4353.82
rs3825272	0.2012	0.00848	0.42458	A	C	1.92e-124	35374	18225_13_HEBP1_HEBP1	chr12	13002405	chr12:13002405:A:C	reported	TRUE	textfile	exposure	0.42458	0.42458	0.0156647	562.911
rs877972	-0.1405	0.012948	0.12008	T	C	1.96e-27	35376	18225_13_HEBP1_HEBP1	chr12	13387328	chr12:13387328:T:C	reported	TRUE	textfile	exposure	0.12008	0.12008	0.00331738	117.74
rs116986044	0.1969	0.026796	0.02303	A	G	2.01e-13	35317	18235_16_PGP_PGP	chr16	1348933	chr16:1348933:A:G	reported	TRUE	textfile	exposure	0.02303	0.02303	0.00152653	53.9917
rs62038850	-0.2244	0.025835	0.02657	A	G	3.76e-18	35319	18235_16_PGP_PGP	chr16	2212986	chr16:2212986:A:G	reported	TRUE	textfile	exposure	0.02657	0.02657	0.00213154	75.4404
rs116977380	0.4767	0.021505	0.03756	T	C	7.19e-109	35319	18235_16_PGP_PGP	chr16	2213835	chr16:2213835:T:C	reported	TRUE	textfile	exposure	0.03756	0.03756	0.0137215	491.345
rs117145260	0.1405	0.023136	0.03275	T	C	1.26e-09	35318	18235_16_PGP_PGP	chr16	2353926	chr16:2353926:T:C	reported	TRUE	textfile	exposure	0.03275	0.03275	0.0010431	36.8767
rs77818036	0.3488	0.033626	0.01499	C	G	3.29e-25	35319	18235_16_PGP_PGP	chr16	2512410	chr16:2512410:C:G	reported	TRUE	textfile	exposure	0.01499	0.01499	0.0030372	107.591
rs118033454	0.2042	0.033288	0.01476	A	G	8.55e-10	35330	18235_16_PGP_PGP	chr16	3169254	chr16:3169254:A:G	reported	TRUE	textfile	exposure	0.01476	0.01476	0.00106397	37.628
rs147816533	-0.19	0.031291	0.0178	C	T	1.26e-09	35331	18241_18_CPOX_HEM6	chr3	98105378	chr3:98105378:C:T	reported	TRUE	textfile	exposure	0.0178	0.0178	0.00104246	36.8675
rs1675513	-0.1881	0.011719	0.13903	G	A	5.62e-58	35330	18241_18_CPOX_HEM6	chr3	98589854	chr3:98589854:G:A	reported	TRUE	textfile	exposure	0.13903	0.13903	0.00723931	257.615
rs35687416	-0.1668	0.015955	0.06493	T	G	1.4e-25	35367	18243_9_CMPK1_Cytidylate_kinase	chr1	47368537	chr1:47368537:T:G	reported	TRUE	textfile	exposure	0.06493	0.06493	0.00308078	109.288
rs79554558	-0.206	0.032402	0.01568	T	C	2.05e-10	35373	18244_1_ANXA7_ANXA7	chr10	72553073	chr10:72553073:T:C	reported	TRUE	textfile	exposure	0.01568	0.01568	0.00114136	40.4172
rs79083576	-0.4033	0.038167	0.01116	C	T	4.25e-26	35370	18244_1_ANXA7_ANXA7	chr10	73561442	chr10:73561442:C:T	reported	TRUE	textfile	exposure	0.01116	0.01116	0.00314685	111.649
rs56183134	-0.1573	0.012956	0.11109	C	T	6.39e-34	35360	18280_29_DTD2_DTD2	chr14	31438588	chr14:31438588:C:T	reported	TRUE	textfile	exposure	0.11109	0.11109	0.00415142	147.398
rs72737776	-0.1577	0.019757	0.04236	G	A	1.44e-15	35355	18295_102_GRHPR_GRHPR	chr9	37279581	chr9:37279581:G:A	reported	TRUE	textfile	exposure	0.04236	0.04236	0.00179882	63.7084
rs4878690	0.2659	0.008576	0.32145	TCCGCCCACTCCAGCCTGGCCC	CCCGCCCACTCCAGCCTGGCCC	4.44e-211	35353	18295_102_GRHPR_GRHPR	chr9	37422659	chr9:37422659:TCCGCCCACTCCAGCCTGGCCC:CCCGCCCACTCCAGCCTGGCCC	reported	TRUE	textfile	exposure	0.32145	0.32145	0.0264722	961.264
rs2013458	0.069	0.010076	0.20029	ATGAGAAGATAGATACACC	ATGAGAAGATAGATATACC	7.51e-12	35354	18295_102_GRHPR_GRHPR	chr9	37718999	chr9:37718999:ATGAGAAGATAGATACACC:ATGAGAAGATAGATATACC	reported	TRUE	textfile	exposure	0.20029	0.20029	0.00132467	46.8918
rs4699179	0.1054	0.009075	0.26466	A	G	3.5e-31	35353	18307_71_PPA2_PPase_2	chr4	105474024	chr4:105474024:A:G	reported	TRUE	textfile	exposure	0.26466	0.26466	0.00380109	134.885
rs62210514	-0.2239	0.024864	0.02539	G	A	2.16e-19	35366	18312_68_NDRG3_NDRG3	chr20	36444238	chr20:36444238:G:A	reported	TRUE	textfile	exposure	0.02539	0.02539	0.00228763	81.0852
rs111279459	0.3248	0.029635	0.01785	C	T	5.95e-28	35367	18312_68_NDRG3_NDRG3	chr20	36744874	chr20:36744874:C:T	reported	TRUE	textfile	exposure	0.01785	0.01785	0.00338494	120.115
rs35374221	0.061	0.009642	0.22226	C	T	2.51e-10	35366	18313_4_ASRGL1_Asparaginase_like_protein_1	chr11	62041466	chr11:62041466:C:T	reported	TRUE	textfile	exposure	0.22226	0.22226	0.00113044	40.0222
rs12275541	-0.2112	0.008638	0.31592	A	G	5.14e-132	35364	18313_4_ASRGL1_Asparaginase_like_protein_1	chr11	62322339	chr11:62322339:A:G	reported	TRUE	textfile	exposure	0.31592	0.31592	0.0166234	597.774
rs111461757	0.1415	0.025458	0.02652	G	C	2.73e-08	35363	18315_38_RTP4_RTP4	chr3	186877733	chr3:186877733:G:C	reported	TRUE	textfile	exposure	0.02652	0.02652	0.000872843	30.8916
rs4608684	-0.1128	0.020085	0.04081	T	G	1.95e-08	35367	18315_38_RTP4_RTP4	chr3	187319949	chr3:187319949:T:G	reported	TRUE	textfile	exposure	0.04081	0.04081	0.000891024	31.5391
rs9821329	-0.3143	0.007109	0.43112	A	G	0	35366	18315_38_RTP4_RTP4	chr3	187367275	chr3:187367275:A:G	reported	TRUE	textfile	exposure	0.43112	0.43112	0.0523748	1954.55
rs116787285	-0.1164	0.015623	0.07104	A	G	9.31e-14	35369	18315_38_RTP4_RTP4	chr3	187568652	chr3:187568652:A:G	reported	TRUE	textfile	exposure	0.07104	0.07104	0.00156701	55.5076
rs114991887	0.1536	0.020558	0.04188	AGCAGTTTGTAAGCGAGAAAAGA	AGCAGTTTGCAAGCGAGAAAAGA	7.92e-14	35362	18315_38_RTP4_RTP4	chr3	187744820	chr3:187744820:AGCAGTTTGTAAGCGAGAAAAGA:AGCAGTTTGCAAGCGAGAAAAGA	reported	TRUE	textfile	exposure	0.04188	0.04188	0.00157616	55.8208
rs2033359	0.1299	0.012958	0.09887	C	T	1.18e-23	35378	18319_7_PDHX_ODPX	chr11	34873553	chr11:34873553:C:T	reported	TRUE	textfile	exposure	0.09887	0.09887	0.00283255	100.489
rs35560997	-0.457	0.036834	0.01117	C	G	2.39e-35	35377	18319_7_PDHX_ODPX	chr11	34978135	chr11:34978135:C:G	reported	TRUE	textfile	exposure	0.01117	0.01117	0.0043324	153.925
rs72818091	0.2551	0.030447	0.01809	T	C	5.36e-17	35349	18321_38_MTHFD2_MTDC	chr2	74575838	chr2:74575838:T:C	reported	TRUE	textfile	exposure	0.01809	0.01809	0.00198195	70.1952
rs114388033	0.34	0.039566	0.01028	C	T	8.46e-18	35349	18321_38_MTHFD2_MTDC	chr2	75021813	chr2:75021813:C:T	reported	TRUE	textfile	exposure	0.01028	0.01028	0.00208464	73.8395
rs28434334	0.3609	0.028017	0.02164	C	T	5.73e-38	35363	18330_7_PGM2_PGM2	chr4	37798001	chr4:37798001:C:T	reported	TRUE	textfile	exposure	0.02164	0.02164	0.00467034	165.923
rs77864400	-0.0913	0.015773	0.06796	A	G	7.11e-09	35364	18330_7_PGM2_PGM2	chr4	37827794	chr4:37827794:A:G	reported	TRUE	textfile	exposure	0.06796	0.06796	0.000946543	33.5034
rs77566893	0.1427	0.024835	0.02598	A	G	9.14e-09	35362	18330_7_PGM2_PGM2	chr4	37898324	chr4:37898324:A:G	reported	TRUE	textfile	exposure	0.02598	0.02598	0.000932776	33.0138
rs1995963	0.1388	0.023585	0.02978	T	C	3.98e-09	35363	18330_7_PGM2_PGM2	chr4	38276283	chr4:38276283:T:C	reported	TRUE	textfile	exposure	0.02978	0.02978	0.000978437	34.6324
rs113793196	0.24	0.031448	0.01663	G	T	2.32e-14	35363	18330_7_PGM2_PGM2	chr4	38512586	chr4:38512586:G:T	reported	TRUE	textfile	exposure	0.01663	0.01663	0.00164427	58.2387
rs7687101	0.0568	0.008011	0.433	T	G	1.34e-12	35277	18332_17_CPLX1_CPLX1	chr4	818891	chr4:818891:T:G	reported	TRUE	textfile	exposure	0.433	0.433	0.00142303	50.2688
rs9392325	-0.0606	0.00977	0.20025	G	A	5.55e-10	35326	18337_4_GMDS_GMDS	chr6	1718742	chr6:1718742:G:A	reported	TRUE	textfile	exposure	0.20025	0.20025	0.0010879	38.4708
rs116643358	-0.2386	0.032486	0.01499	C	A	2.06e-13	35356	18338_26_IDH1_IDH	chr2	207972662	chr2:207972662:C:A	reported	TRUE	textfile	exposure	0.01499	0.01499	0.00152343	53.9416
rs73070958	-0.3517	0.016792	0.05981	T	C	2.11e-97	35356	18338_26_IDH1_IDH	chr2	208251325	chr2:208251325:T:C	reported	TRUE	textfile	exposure	0.05981	0.05981	0.0122552	438.647
rs116165405	-0.3585	0.027073	0.02482	G	T	5.03e-40	35357	18338_26_IDH1_IDH	chr2	208702400	chr2:208702400:G:T	reported	TRUE	textfile	exposure	0.02482	0.02482	0.00493494	175.34
rs35392872	-0.1482	0.013853	0.08934	A	G	1.04e-26	35358	18340_2_PSMB4_Proteasome_beta_chain	chr1	150575462	chr1:150575462:A:G	reported	TRUE	textfile	exposure	0.08934	0.08934	0.00322639	114.442
rs61817981	0.1107	0.019441	0.04292	G	C	1.24e-08	35360	18340_2_PSMB4_Proteasome_beta_chain	chr1	151240555	chr1:151240555:G:C	reported	TRUE	textfile	exposure	0.04292	0.04292	0.00091611	32.4215
rs61818036	0.5952	0.00986	0.1361	A	G	0	35361	18340_2_PSMB4_Proteasome_beta_chain	chr1	151391723	chr1:151391723:A:G	reported	TRUE	textfile	exposure	0.1361	0.1361	0.0934227	3643.74
rs4745686	-0.0462	0.008264	0.46468	G	A	2.27e-08	35359	18342_2_PSAT1_SERC	chr9	78003458	chr9:78003458:G:A	reported	TRUE	textfile	exposure	0.46468	0.46468	0.00088312	31.2521
rs2277148	0.1495	0.009813	0.2185	C	G	2.08e-52	35359	18342_2_PSAT1_SERC	chr9	78297199	chr9:78297199:C:G	reported	TRUE	textfile	exposure	0.2185	0.2185	0.00652135	232.089
rs11248914	-0.1349	0.009045	0.31074	C	T	2.65e-50	35314	18343_10_DECR2_DECR2	chr16	243563	chr16:243563:C:T	reported	TRUE	textfile	exposure	0.31074	0.31074	0.0062594	222.424
rs143687790	-0.2155	0.034266	0.01503	C	T	3.2e-10	35319	18343_10_DECR2_DECR2	chr16	305700	chr16:305700:C:T	reported	TRUE	textfile	exposure	0.01503	0.01503	0.0011186	39.5497
rs4399536	0.3144	0.006755	0.49774	C	T	0	35319	18343_10_DECR2_DECR2	chr16	395418	chr16:395418:C:T	reported	TRUE	textfile	exposure	0.49774	0.49774	0.0577901	2166.16
rs60909820	0.2731	0.01145	0.15868	C	A	9.66e-126	35312	18343_10_DECR2_DECR2	chr16	492047	chr16:492047:C:A	reported	TRUE	textfile	exposure	0.15868	0.15868	0.0158551	568.863
rs11643113	0.0872	0.008785	0.35729	C	T	3.21e-23	35314	18343_10_DECR2_DECR2	chr16	644174	chr16:644174:C:T	reported	TRUE	textfile	exposure	0.35729	0.35729	0.00278223	98.5201
rs531278	0.0831	0.009258	0.29302	G	A	2.81e-19	35307	18343_10_DECR2_DECR2	chr16	787310	chr16:787310:G:A	reported	TRUE	textfile	exposure	0.29302	0.29302	0.00227676	80.5644
rs10849939	-0.0913	0.009144	0.27096	A	G	1.77e-23	35370	18381_16_ALDH2_ALDH_E2	chr12	111373800	chr12:111373800:A:G	reported	TRUE	textfile	exposure	0.27096	0.27096	0.00281068	99.6884
rs165722	-0.0822	0.008273	0.4265	T	C	2.9e-23	35363	18382_109_COMT_Catechol_O_methyltransferase	chr22	19961490	chr22:19961490:T:C	reported	TRUE	textfile	exposure	0.4265	0.4265	0.00278393	98.7172
rs6556885	-0.0845	0.00908	0.25611	A	G	1.33e-20	35349	18386_36_GLRX_GLRX1	chr5	95825737	chr5:95825737:A:G	reported	TRUE	textfile	exposure	0.25611	0.25611	0.002444	86.5999
rs5758150	-0.0524	0.007871	0.46867	C	T	2.79e-11	35371	18387_7_ST13_suppression_of_tumorigenicity_13	chr22	40980730	chr22:40980730:C:T	reported	TRUE	textfile	exposure	0.46867	0.46867	0.00125144	44.3178
rs140563630	0.144	0.02556	0.02464	T	C	1.76e-08	35373	18397_5_AKR1C4_AK1C4	chr10	4951847	chr10:4951847:T:C	reported	TRUE	textfile	exposure	0.02464	0.02464	0.000896483	31.7379
rs6601898	0.5672	0.007699	0.20493	G	A	0	35372	18397_5_AKR1C4_AK1C4	chr10	5076039	chr10:5076039:G:A	reported	TRUE	textfile	exposure	0.20493	0.20493	0.13303	5427.24
rs12570341	0.1486	0.0108	0.16088	C	T	4.47e-43	35374	18397_5_AKR1C4_AK1C4	chr10	5240924	chr10:5240924:C:T	reported	TRUE	textfile	exposure	0.16088	0.16088	0.00532338	189.307
rs6601945	-0.1794	0.010415	0.17755	C	T	1.71e-66	35370	18397_5_AKR1C4_AK1C4	chr10	5333914	chr10:5333914:C:T	reported	TRUE	textfile	exposure	0.17755	0.17755	0.00831885	296.689
rs72779812	-0.2379	0.030751	0.01669	A	G	1.02e-14	35372	18397_5_AKR1C4_AK1C4	chr10	5383468	chr10:5383468:A:G	reported	TRUE	textfile	exposure	0.01669	0.01669	0.00168918	59.8475
rs117557377	0.1545	0.027325	0.0228	T	C	1.57e-08	35372	18397_5_AKR1C4_AK1C4	chr10	5555769	chr10:5555769:T:C	reported	TRUE	textfile	exposure	0.0228	0.0228	0.000902994	31.9677
rs143187882	-0.2293	0.021276	0.03621	A	G	4.4e-27	35378	18397_5_AKR1C4_AK1C4	chr10	5632965	chr10:5632965:A:G	reported	TRUE	textfile	exposure	0.03621	0.03621	0.00327244	116.146
rs1038626	0.0589	0.010622	0.17316	T	A	2.94e-08	35377	18398_1_AKR1D1_AK1D1	chr7	138112731	chr7:138112731:T:A	reported	TRUE	textfile	exposure	0.17316	0.17316	0.0008684	30.7463
rs11037575	-0.0728	0.008393	0.40622	C	T	4.18e-18	35378	18401_18_ALKBH3_ALKB3	chr11	43706780	chr11:43706780:C:T	reported	TRUE	textfile	exposure	0.40622	0.40622	0.00212213	75.2322
rs2434484	-0.2406	0.008594	0.33932	G	T	1.88e-172	35372	18401_18_ALKBH3_ALKB3	chr11	43927458	chr11:43927458:G:T	reported	TRUE	textfile	exposure	0.33932	0.33932	0.0216782	783.747
rs11037809	0.0808	0.008847	0.31406	G	A	6.69e-20	35377	18401_18_ALKBH3_ALKB3	chr11	44020418	chr11:44020418:G:A	reported	TRUE	textfile	exposure	0.31406	0.31406	0.00235227	83.4077
rs1354034	0.0844	0.008293	0.38119	C	T	2.51e-24	35356	18408_26_ARF4_ARF4	chr3	56815721	chr3:56815721:C:T	reported	TRUE	textfile	exposure	0.38119	0.38119	0.00292098	103.571
rs62622492	0.1087	0.016572	0.06482	C	T	5.4e-11	35359	18408_26_ARF4_ARF4	chr3	57446218	chr3:57446218:C:T	reported	TRUE	textfile	exposure	0.06482	0.06482	0.00121529	43.0214
rs34228036	0.0542	0.008419	0.32455	A	G	1.21e-10	35371	18413_24_ARL4D_ARL4D	chr17	43407654	chr17:43407654:A:G	reported	TRUE	textfile	exposure	0.32455	0.32455	0.00117037	41.4432
rs4917993	-0.0726	0.012103	0.12104	GGGGGGGGGCGTGAGG	CGGGGGGGGCGTGAGG	1.99e-09	35370	18417_3_AS3MT_AS3MT	chr10	103031838	chr10:103031838:GGGGGGGGGCGTGAGG:CGGGGGGGGCGTGAGG	reported	TRUE	textfile	exposure	0.12104	0.12104	0.00101627	35.9801
rs148455330	-0.2217	0.028433	0.01807	T	C	6.33e-15	35324	18422_41_MVD_ERG19	chr16	88656439	chr16:88656439:T:C	reported	TRUE	textfile	exposure	0.01807	0.01807	0.00171818	60.7941
rs7197969	-0.0803	0.011162	0.14662	TGCAACCTCCGCCTCCCAGGCTCACTGCAACCTCCGCCTCCCAGGCTCACTGCAACC	TGCAACCTCCGCCTCCCAGGCTCACTGCAACGTCCGCCTCCCAGGCTCACTGCAACC	6.28e-13	35325	18422_41_MVD_ERG19	chr16	88667046	chr16:88667046:TGCAACCTCCGCCTCCCAGGCTCACTGCAACCTCCGCCTCCCAGGCTCACTGCAACC:TGCAACCTCCGCCTCCCAGGCTCACTGCAACGTCCGCCTCCCAGGCTCACTGCAACC	reported	TRUE	textfile	exposure	0.14662	0.14662	0.00146295	51.7514
rs4849845	-0.2404	0.008665	0.29955	A	G	2.09e-169	35360	18432_32_RALB_RALB	chr2	120255593	chr2:120255593:A:G	reported	TRUE	textfile	exposure	0.29955	0.29955	0.0213043	769.675
rs7000685	-0.0604	0.008255	0.37311	C	G	2.53e-13	35356	18435_40_UBXN2B_UBX2B	chr8	58004774	chr8:58004774:C:G	reported	TRUE	textfile	exposure	0.37311	0.37311	0.00151189	53.5322
rs13283456	-0.0979	0.010428	0.18239	T	C	6.11e-21	35355	18458_4_PTGES2_PGES2	chr9	128122474	chr9:128122474:T:C	reported	TRUE	textfile	exposure	0.18239	0.18239	0.00248674	88.133
rs111336721	0.1623	0.020238	0.04147	GAAAAAAAATAAAATAAATA	GAAAAAAAATAAAAAAAATA	1.06e-15	35329	18819_21_PPIC_PPIC	chr5	122244960	chr5:122244960:GAAAAAAAATAAAATAAATA:GAAAAAAAATAAAAAAAATA	reported	TRUE	textfile	exposure	0.04147	0.04147	0.00181711	64.3098
rs55928972	-0.4376	0.035585	0.01336	C	G	9.36e-35	35355	18819_21_PPIC_PPIC	chr5	122358329	chr5:122358329:C:G	reported	TRUE	textfile	exposure	0.01336	0.01336	0.00425908	151.215
rs114838933	-0.1283	0.019506	0.0465	A	G	4.79e-11	35355	18819_21_PPIC_PPIC	chr5	122365608	chr5:122365608:A:G	reported	TRUE	textfile	exposure	0.0465	0.0465	0.00122218	43.2606
rs1809277	0.3776	0.006851	0.28844	G	A	0	35355	18819_21_PPIC_PPIC	chr5	122755214	chr5:122755214:G:A	reported	TRUE	textfile	exposure	0.28844	0.28844	0.0791237	3037.61
rs417825	-0.1106	0.008237	0.4443	T	C	4.16e-41	35352	18819_21_PPIC_PPIC	chr5	123216464	chr5:123216464:T:C	reported	TRUE	textfile	exposure	0.4443	0.4443	0.00507398	180.28
rs79602253	-0.2517	0.027757	0.02314	A	G	1.21e-19	35355	18830_1_ITLN1_Omentin	chr1	160682684	chr1:160682684:A:G	reported	TRUE	textfile	exposure	0.02314	0.02314	0.00232039	82.2237
rs141410828	0.2489	0.038786	0.01144	T	C	1.39e-10	35365	18830_1_ITLN1_Omentin	chr1	160875666	chr1:160875666:T:C	reported	TRUE	textfile	exposure	0.01144	0.01144	0.00116311	41.1789
rs141491890	0.2716	0.035571	0.01357	C	T	2.25e-14	35365	18830_1_ITLN1_Omentin	chr1	161084165	chr1:161084165:C:T	reported	TRUE	textfile	exposure	0.01357	0.01357	0.0016458	58.2965
rs55707165	-0.3572	0.037906	0.01292	G	A	4.37e-21	35351	18831_6_LRIG1_LRIG1	chr3	66043487	chr3:66043487:G:A	reported	TRUE	textfile	exposure	0.01292	0.01292	0.00250562	88.7938
rs1678101	-0.4274	0.008223	0.17795	G	A	0	35351	18831_6_LRIG1_LRIG1	chr3	66255989	chr3:66255989:G:A	reported	TRUE	textfile	exposure	0.17795	0.17795	0.0709946	2701.37
rs111346349	-0.4045	0.022326	0.03389	T	C	2.32e-73	35351	18831_6_LRIG1_LRIG1	chr3	66295860	chr3:66295860:T:C	reported	TRUE	textfile	exposure	0.03389	0.03389	0.00920024	328.239
rs4345018	0.1464	0.012723	0.12165	TGGTC	TGGTT	1.22e-30	35347	18831_6_LRIG1_LRIG1	chr3	66474874	chr3:66474874:TGGTC:TGGTT	reported	TRUE	textfile	exposure	0.12165	0.12165	0.00373187	132.397
rs17777828	-0.2734	0.019866	0.04788	G	A	4.31e-43	35344	18831_6_LRIG1_LRIG1	chr3	66585936	chr3:66585936:G:A	reported	TRUE	textfile	exposure	0.04788	0.04788	0.00533015	189.388
rs75674561	-0.1859	0.01747	0.05907	T	C	1.92e-26	35349	18831_6_LRIG1_LRIG1	chr3	66801278	chr3:66801278:T:C	reported	TRUE	textfile	exposure	0.05907	0.05907	0.00319306	113.227
rs116265972	0.213	0.035259	0.01415	T	C	1.53e-09	35348	18831_6_LRIG1_LRIG1	chr3	67332434	chr3:67332434:T:C	reported	TRUE	textfile	exposure	0.01415	0.01415	0.00103135	36.4917
rs1818737	0.0805	0.009271	0.26257	T	C	3.86e-18	35383	18832_65_SAA2_SAA2	chr11	18197855	chr11:18197855:T:C	reported	TRUE	textfile	exposure	0.26257	0.26257	0.00212627	75.3901
[truncated: 3,367 more rows]
