# Supplementary material for: Potential drug targets for tumors identified through Mendelian randomization analysis
Source: Sci Rep. 2024 May 18;14:11370. doi: 10.1038/s41598-024-62178-w (PMC11102463; doi:10.1038/s41598-024-62178-w)
Supplement: Supplementary file 3 — Supplementary Information 3. [file 41598_2024_62178_MOESM3_ESM.xlsx]

## Sheet: Supplement Table 2
Supplementary Table S3. All mendelian randomization results at the threshold p < 0.05.
Exposure	Outcome	Method	nsnp	b	se	pval	or	or_lci95	or_uci95
19115_13_CMBL_CMBL	Malignant neoplasm of breast, HER-negative (controls excluding all cancers)	Wald ratio	1	-1.18875	0.304591	9.51e-05	0.304602	0.167672	0.553359
15540_6_VIM_Vimentin	Malignant neoplasm of breast, HER-negative (controls excluding all cancers)	Inverse variance weighted	2	-0.837138	0.227233	0.00022956	0.432948	0.277339	0.675866
9867_23_FBP2_F16P2	Malignant neoplasm of breast, HER-negative (controls excluding all cancers)	Inverse variance weighted	2	0.464898	0.142237	0.00108133	1.59185	1.20456	2.10367
7173_141_TMEM132C_T132C	Malignant neoplasm of breast, HER-negative (controls excluding all cancers)	Inverse variance weighted	5	0.199703	0.0621473	0.0013118	1.22104	1.08101	1.37921
4989_7_FGG_Fibrinogen_g_chain_dimer	Malignant neoplasm of breast, HER-negative (controls excluding all cancers)	Wald ratio	1	0.436501	0.140104	0.00183597	1.54728	1.17574	2.03624
11646_4_CHST9_Carbohydrate_sulfotransferase_9	Malignant neoplasm of breast, HER-negative (controls excluding all cancers)	Inverse variance weighted	4	-0.227944	0.0761699	0.00276632	0.796169	0.685753	0.924362
17410_5_CETN3_CETN3	Malignant neoplasm of breast, HER-negative (controls excluding all cancers)	Wald ratio	1	0.913385	0.306892	0.002918	2.49275	1.36599	4.54893
6425_87_MMP19_MMP19	Malignant neoplasm of breast, HER-negative (controls excluding all cancers)	Inverse variance weighted	2	0.476566	0.165288	0.00393593	1.61053	1.16486	2.22672
9339_204_FKBP2_FKBP2	Malignant neoplasm of breast, HER-negative (controls excluding all cancers)	Wald ratio	1	1.26437	0.449522	0.00491287	3.54085	1.46712	8.54573
8053_16_DNAJB14_DJB14	Malignant neoplasm of breast, HER-negative (controls excluding all cancers)	Wald ratio	1	-0.859796	0.315161	0.00636968	0.423248	0.228205	0.784993
9848_22_CCNH_Cyclin_H	Malignant neoplasm of breast, HER-negative (controls excluding all cancers)	Wald ratio	1	-0.612769	0.226378	0.00679265	0.541848	0.347681	0.844451
2890_59_CCL28_CCL28	Malignant neoplasm of breast, HER-negative (controls excluding all cancers)	Wald ratio	1	0.940675	0.348127	0.00689024	2.56171	1.29479	5.06829
17739_1_HADH_HCDH	Malignant neoplasm of breast, HER-negative (controls excluding all cancers)	Wald ratio	1	-0.713305	0.265418	0.00719929	0.490022	0.291264	0.824411
15447_45_SORD_Sorbitol_dehydrogenase	Malignant neoplasm of breast, HER-negative (controls excluding all cancers)	Inverse variance weighted	4	0.247349	0.0940179	0.00851659	1.28063	1.06511	1.53976
6969_14_WFDC5_WFDC5	Malignant neoplasm of breast, HER-negative (controls excluding all cancers)	Wald ratio	1	-0.876299	0.343595	0.0107604	0.416321	0.212302	0.816398
6984_6_IGSF8_IGSF8	Malignant neoplasm of breast, HER-negative (controls excluding all cancers)	Inverse variance weighted	2	-0.298601	0.118381	0.0116562	0.741855	0.588236	0.935592
4464_10_SIGLEC1_Sialoadhesin	Malignant neoplasm of breast, HER-negative (controls excluding all cancers)	Inverse variance weighted	2	-0.764535	0.306066	0.0124917	0.465551	0.255528	0.848195
16809_1_NME4_NDKM	Malignant neoplasm of breast, HER-negative (controls excluding all cancers)	Inverse variance weighted	2	-1.07741	0.431456	0.0125194	0.340475	0.146158	0.793137
15339_32_CFL2_COF2	Malignant neoplasm of breast, HER-negative (controls excluding all cancers)	Wald ratio	1	-0.45628	0.185452	0.0138795	0.633637	0.440535	0.911381
4278_14_P4HB_Protein_disulfide_isomerase	Malignant neoplasm of breast, HER-negative (controls excluding all cancers)	Wald ratio	1	-0.39274	0.15994	0.0140668	0.675204	0.493505	0.923801
5103_30_CD200R1_MO2R1	Malignant neoplasm of breast, HER-negative (controls excluding all cancers)	Wald ratio	1	0.429431	0.176495	0.0149697	1.53638	1.08709	2.17138
19557_3_KLB_KLOTB	Malignant neoplasm of breast, HER-negative (controls excluding all cancers)	Inverse variance weighted	6	0.100522	0.041626	0.0157406	1.10575	1.01912	1.19974
17350_13_CHMP2B_CHM2B	Malignant neoplasm of breast, HER-negative (controls excluding all cancers)	Inverse variance weighted	2	-0.180265	0.0749916	0.0162254	0.835049	0.720904	0.967266
18841_1_SERPINB13_SPB13	Malignant neoplasm of breast, HER-negative (controls excluding all cancers)	Inverse variance weighted	3	0.290312	0.121265	0.0166646	1.33684	1.05404	1.69552
7551_33_LRRC32_LRC32	Malignant neoplasm of breast, HER-negative (controls excluding all cancers)	Wald ratio	1	-0.749007	0.315841	0.0177176	0.472836	0.254601	0.878132
8958_51_CHL1_CHL1	Malignant neoplasm of breast, HER-negative (controls excluding all cancers)	Inverse variance weighted	5	-0.206962	0.0875245	0.0180486	0.81305	0.684881	0.965206
6434_18_AOC2_Amine_oxidase	Malignant neoplasm of breast, HER-negative (controls excluding all cancers)	Inverse variance weighted	2	0.766867	0.324349	0.0180629	2.15301	1.14013	4.06572
17231_1_LCP1_L_plastin	Malignant neoplasm of breast, HER-negative (controls excluding all cancers)	Inverse variance weighted	4	-0.24245	0.103515	0.0191719	0.784703	0.640607	0.961212
9212_22_CTSF_CATF	Malignant neoplasm of breast, HER-negative (controls excluding all cancers)	Wald ratio	1	0.271774	0.117016	0.0202039	1.31229	1.04334	1.65058
10346_5_STAT3_STAT3	Malignant neoplasm of breast, HER-negative (controls excluding all cancers)	Wald ratio	1	-0.2935	0.127045	0.0208774	0.745649	0.581288	0.956485
5223_59_GCKR_GCKR	Malignant neoplasm of breast, HER-negative (controls excluding all cancers)	Wald ratio	1	-0.531539	0.231313	0.0215662	0.5877	0.373472	0.924811
11219_95_FGFBP3_FGFP3	Malignant neoplasm of breast, HER-negative (controls excluding all cancers)	Wald ratio	1	0.673047	0.294299	0.0221989	1.9602	1.101	3.4899
19188_21_NAP1L4_NAP2L	Malignant neoplasm of breast, HER-negative (controls excluding all cancers)	Wald ratio	1	-0.287436	0.126095	0.022636	0.750185	0.585915	0.960511
17764_108_RHOC_RHOC	Malignant neoplasm of breast, HER-negative (controls excluding all cancers)	Wald ratio	1	-0.435742	0.191896	0.0231637	0.646784	0.444032	0.942116
8778_3_NOG_Noggin	Malignant neoplasm of breast, HER-negative (controls excluding all cancers)	Inverse variance weighted	3	-0.203737	0.0897938	0.0232716	0.815677	0.684044	0.97264
3169_70_IDUA_IDUA	Malignant neoplasm of breast, HER-negative (controls excluding all cancers)	Inverse variance weighted	3	0.0968472	0.0427901	0.0236167	1.10169	1.01306	1.19807
2993_1_IL18RAP_IL_18_Rb	Malignant neoplasm of breast, HER-negative (controls excluding all cancers)	Wald ratio	1	0.555018	0.246935	0.0245998	1.74197	1.07361	2.82642
16302_11_BPIFA2_SPLC2	Malignant neoplasm of breast, HER-negative (controls excluding all cancers)	Wald ratio	1	-0.551008	0.247806	0.0261791	0.576369	0.35462	0.936779
9449_150_C4BPA_C4b_binding_protein_alpha_chain	Malignant neoplasm of breast, HER-negative (controls excluding all cancers)	Inverse variance weighted	4	0.131603	0.0592583	0.026362	1.14066	1.01558	1.28114
5124_69_ICAM5_sICAM_5	Malignant neoplasm of breast, HER-negative (controls excluding all cancers)	Inverse variance weighted	4	0.0970219	0.043984	0.0273949	1.10188	1.01087	1.20109
11424_4_FAH_FAAA	Malignant neoplasm of breast, HER-negative (controls excluding all cancers)	Inverse variance weighted	5	-0.0860899	0.0393005	0.0284842	0.917512	0.84949	0.99098
8428_102_NTM_NTRI	Malignant neoplasm of breast, HER-negative (controls excluding all cancers)	Inverse variance weighted	6	0.0949489	0.0433846	0.0286305	1.0996	1.00996	1.1972
5034_79_PRSS2_Trypsin_2	Malignant neoplasm of breast, HER-negative (controls excluding all cancers)	Inverse variance weighted	5	0.126444	0.0580187	0.0293041	1.13479	1.01281	1.27145
3807_1_FGF23_FGF23	Malignant neoplasm of breast, HER-negative (controls excluding all cancers)	Wald ratio	1	0.843101	0.387105	0.0294086	2.32356	1.08804	4.96208
6379_62_ADAMTSL2_ATL2	Malignant neoplasm of breast, HER-negative (controls excluding all cancers)	Inverse variance weighted	4	-0.278355	0.128039	0.0297062	0.757028	0.58901	0.972973
6609_22_CNP_CN37	Malignant neoplasm of breast, HER-negative (controls excluding all cancers)	Wald ratio	1	0.538637	0.249171	0.0306403	1.71367	1.05155	2.79271
9249_17_TMEM9_TMEM9	Malignant neoplasm of breast, HER-negative (controls excluding all cancers)	Wald ratio	1	-0.634131	0.293447	0.0306972	0.530396	0.29841	0.94273
10892_8_OSMR_OSMR	Malignant neoplasm of breast, HER-negative (controls excluding all cancers)	Wald ratio	1	0.369264	0.172148	0.0319502	1.44667	1.03237	2.02724
12401_3_STAMBPL1_STALP	Malignant neoplasm of breast, HER-negative (controls excluding all cancers)	Inverse variance weighted	2	0.343464	0.160466	0.0323212	1.40982	1.02937	1.93088
17377_1_AKR1C3_Aldose_reductase_like_C3	Malignant neoplasm of breast, HER-negative (controls excluding all cancers)	Inverse variance weighted	2	0.49811	0.234888	0.0339532	1.64561	1.03845	2.60776
9416_77_CPM_CBPM	Malignant neoplasm of breast, HER-negative (controls excluding all cancers)	Inverse variance weighted	2	-0.348881	0.165051	0.0345344	0.705477	0.510492	0.974939
13988_67_NMRAL1_NMRL1	Malignant neoplasm of breast, HER-negative (controls excluding all cancers)	Inverse variance weighted	8	0.141007	0.0669068	0.0350736	1.15143	1.00992	1.31278
12334_25_SHMT1_cSHMT	Malignant neoplasm of breast, HER-negative (controls excluding all cancers)	Inverse variance weighted	3	-0.094134	0.0447263	0.0353204	0.910161	0.83377	0.993551
13068_139_CCS_CCS	Malignant neoplasm of breast, HER-negative (controls excluding all cancers)	Wald ratio	1	0.35382	0.169344	0.0366758	1.4245	1.02215	1.98523
18882_7_CLSTN2_CSTN2	Malignant neoplasm of breast, HER-negative (controls excluding all cancers)	Inverse variance weighted	5	-0.180472	0.0865049	0.0369552	0.834876	0.704673	0.989137
15615_8_LILRB3_LIRB3	Malignant neoplasm of breast, HER-negative (controls excluding all cancers)	Inverse variance weighted	5	0.067645	0.0324654	0.0371965	1.06999	1.00402	1.14028
10907_116_NTM_NTRI	Malignant neoplasm of breast, HER-negative (controls excluding all cancers)	Inverse variance weighted	5	0.0917062	0.0442	0.0380048	1.09604	1.00509	1.19523
17325_10_GUK1_KGUA	Malignant neoplasm of breast, HER-negative (controls excluding all cancers)	Inverse variance weighted	3	0.213153	0.102854	0.0382305	1.23757	1.01163	1.51399
2851_63_C5_C5a	Malignant neoplasm of breast, HER-negative (controls excluding all cancers)	Inverse variance weighted	2	-0.34152	0.165029	0.0385029	0.710689	0.514286	0.982098
17682_1_CD46_CD46	Malignant neoplasm of breast, HER-negative (controls excluding all cancers)	Inverse variance weighted	2	-0.161034	0.0779434	0.0388252	0.851263	0.730663	0.991769
4469_78_CHST15_ST4S6	Malignant neoplasm of breast, HER-negative (controls excluding all cancers)	Inverse variance weighted	2	-0.332917	0.16127	0.0389844	0.71683	0.522565	0.983312
7928_183_TPST1_TPST1	Malignant neoplasm of breast, HER-negative (controls excluding all cancers)	Inverse variance weighted	2	0.119483	0.0579465	0.0392119	1.12691	1.00593	1.26246
11302_237_TNR_TENR	Malignant neoplasm of breast, HER-negative (controls excluding all cancers)	Wald ratio	1	0.299508	0.145328	0.0393113	1.34919	1.01477	1.79383
11211_7_TBCE_TBCE	Malignant neoplasm of breast, HER-negative (controls excluding all cancers)	Inverse variance weighted	2	0.352291	0.170941	0.0393136	1.42232	1.0174	1.98841
5638_23_COLGALT1_GT251	Malignant neoplasm of breast, HER-negative (controls excluding all cancers)	Inverse variance weighted	3	0.367714	0.178451	0.0393425	1.44443	1.01811	2.04926
8245_27_ICAM5_sICAM_5	Malignant neoplasm of breast, HER-negative (controls excluding all cancers)	Inverse variance weighted	5	0.0897686	0.0436036	0.0395189	1.09392	1.00431	1.19152
17722_5_FKBP4_FKBP52_protein	Malignant neoplasm of breast, HER-negative (controls excluding all cancers)	Wald ratio	1	-0.862808	0.41918	0.0395593	0.421976	0.185555	0.959623
19289_29_UROD_DCUP	Malignant neoplasm of breast, HER-negative (controls excluding all cancers)	Inverse variance weighted	2	0.162452	0.0792071	0.0402697	1.17639	1.00723	1.37396
19207_119_ADK_ADK	Malignant neoplasm of breast, HER-negative (controls excluding all cancers)	Wald ratio	1	-0.74608	0.364004	0.0403985	0.474222	0.232346	0.967893
2635_61_LAYN_Layilin	Malignant neoplasm of breast, HER-negative (controls excluding all cancers)	Wald ratio	1	0.792847	0.391438	0.0428188	2.20968	1.02596	4.75913
17765_3_SNUPN_SPN1	Malignant neoplasm of breast, HER-negative (controls excluding all cancers)	Wald ratio	1	-0.322344	0.160324	0.0443697	0.724449	0.529099	0.991923
15363_32_APOA5_Apo_A_V	Malignant neoplasm of breast, HER-negative (controls excluding all cancers)	Inverse variance weighted	7	-0.0966575	0.0485972	0.0467068	0.907867	0.825383	0.998594
17156_72_DCLK1_DCAK1	Malignant neoplasm of breast, HER-negative (controls excluding all cancers)	Inverse variance weighted	3	0.194698	0.0981416	0.0472726	1.21494	1.00234	1.47264
11241_8_ASL_ARLY	Malignant neoplasm of breast, HER-negative (controls excluding all cancers)	Wald ratio	1	-0.557065	0.282272	0.0484382	0.572888	0.329454	0.996196
18332_17_CPLX1_CPLX1	Malignant neoplasm of breast, HER-negative (controls excluding all cancers)	Wald ratio	1	0.714731	0.364563	0.0499361	2.04364	1.00019	4.17567
17836_17_S100A16_S100A16	Malignant neoplasm of breast, HER-positive (controls excluding all cancers)	Inverse variance weighted	2	-0.357193	0.0822081	1.39e-05	0.699638	0.59552	0.821959
17828_3_S100A14_S100A14	Malignant neoplasm of breast, HER-positive (controls excluding all cancers)	Wald ratio	1	0.745805	0.173586	1.74e-05	2.10814	1.50017	2.9625
18895_54_GSTM4_GSTM4	Malignant neoplasm of breast, HER-positive (controls excluding all cancers)	Inverse variance weighted	6	-0.0988417	0.0271416	0.000270842	0.905886	0.858955	0.955382
7648_9_MYBPC1_MYPC1	Malignant neoplasm of breast, HER-positive (controls excluding all cancers)	Wald ratio	1	0.698896	0.195186	0.000342723	2.01153	1.37208	2.94898
12424_107_THYN1_THYN1	Malignant neoplasm of breast, HER-positive (controls excluding all cancers)	Wald ratio	1	1.18076	0.331828	0.000373172	3.25686	1.69958	6.24104
19289_29_UROD_DCUP	Malignant neoplasm of breast, HER-positive (controls excluding all cancers)	Inverse variance weighted	2	0.224355	0.0636897	0.0004273	1.25152	1.10464	1.41791
12990_39_MAP3K3_MAP3K3	Malignant neoplasm of breast, HER-positive (controls excluding all cancers)	Wald ratio	1	-1.12301	0.329159	0.000645501	0.325301	0.170647	0.620113
15523_9_ALAD_HEM2	Malignant neoplasm of breast, HER-positive (controls excluding all cancers)	Inverse variance weighted	6	-0.204438	0.061813	0.000941774	0.815105	0.7221	0.920089
15395_15_GSTM1_GST_M1_1	Malignant neoplasm of breast, HER-positive (controls excluding all cancers)	Inverse variance weighted	6	-0.0954234	0.0291019	0.00104196	0.908988	0.858591	0.962344
3298_52_CNTN4_Contactin_4	Malignant neoplasm of breast, HER-positive (controls excluding all cancers)	Inverse variance weighted	8	0.131714	0.0402166	0.00105616	1.14078	1.05431	1.23434
8397_147_QSOX2_QSOX2	Malignant neoplasm of breast, HER-positive (controls excluding all cancers)	Wald ratio	1	-0.146814	0.0456327	0.001294	0.863454	0.78958	0.944241
13930_3_APOBEC3G_ABC3G	Malignant neoplasm of breast, HER-positive (controls excluding all cancers)	Inverse variance weighted	2	0.361151	0.114433	0.00159945	1.43498	1.14667	1.79578
5139_32_UNC5C_UNC5H3	Malignant neoplasm of breast, HER-positive (controls excluding all cancers)	Inverse variance weighted	3	-0.254185	0.0805535	0.00160233	0.775548	0.662278	0.908191
12522_6_RAD23B_RD23B	Malignant neoplasm of breast, HER-positive (controls excluding all cancers)	Wald ratio	1	1.0152	0.321744	0.00160323	2.75993	1.46901	5.18527
18332_17_CPLX1_CPLX1	Malignant neoplasm of breast, HER-positive (controls excluding all cancers)	Wald ratio	1	0.88482	0.28972	0.00225772	2.42255	1.37296	4.27452
11547_84_MUSK_MUSK	Malignant neoplasm of breast, HER-positive (controls excluding all cancers)	Wald ratio	1	-0.700765	0.234125	0.00276144	0.496206	0.313596	0.785151
2819_23_CDH5_Cadherin_5	Malignant neoplasm of breast, HER-positive (controls excluding all cancers)	Inverse variance weighted	2	0.299071	0.101898	0.00333543	1.34861	1.10445	1.64673
12395_86_DARS2_SYDM	Malignant neoplasm of breast, HER-positive (controls excluding all cancers)	Wald ratio	1	0.569907	0.194553	0.00339713	1.7681	1.20754	2.5889
17164_15_ANXA4_annexin_IV	Malignant neoplasm of breast, HER-positive (controls excluding all cancers)	Wald ratio	1	0.172974	0.0603616	0.00416176	1.18884	1.05619	1.33814
2789_26_MMP7_MMP_7	Malignant neoplasm of breast, HER-positive (controls excluding all cancers)	Inverse variance weighted	3	-0.136313	0.0477172	0.00428085	0.872569	0.794661	0.958115
9595_11_B4GALT2_B4GT2	Malignant neoplasm of breast, HER-positive (controls excluding all cancers)	Inverse variance weighted	2	0.246911	0.0864785	0.00430134	1.28007	1.08049	1.51651
15641_20_TMEFF1_TEFF1	Malignant neoplasm of breast, HER-positive (controls excluding all cancers)	Wald ratio	1	0.993956	0.351919	0.0047371	2.7019	1.35553	5.38554
12411_60_MAX_MAX	Malignant neoplasm of breast, HER-positive (controls excluding all cancers)	Wald ratio	1	0.239168	0.0865474	0.00571971	1.27019	1.07201	1.50501
3212_30_ASAH2_ASAH2	Malignant neoplasm of breast, HER-positive (controls excluding all cancers)	Inverse variance weighted	5	0.0856808	0.0310233	0.00574793	1.08946	1.02519	1.15776
15503_15_LEFTY2_Lefty_A	Malignant neoplasm of breast, HER-positive (controls excluding all cancers)	Inverse variance weighted	4	0.223877	0.0813892	0.00594681	1.25092	1.06647	1.46727
5483_1_RGMA_RGMA	Malignant neoplasm of breast, HER-positive (controls excluding all cancers)	Inverse variance weighted	3	0.469443	0.174231	0.00705206	1.5991	1.1365	2.25001
16296_43_LGR5_LGR5	Malignant neoplasm of breast, HER-positive (controls excluding all cancers)	Wald ratio	1	-0.768577	0.285799	0.00716191	0.463673	0.26481	0.811874
15582_25_FCN1_FCN1	Malignant neoplasm of breast, HER-positive (controls excluding all cancers)	Inverse variance weighted	8	0.0971575	0.0362978	0.00743555	1.10203	1.02636	1.18329
17755_5_UGDH_UGDH	Malignant neoplasm of breast, HER-positive (controls excluding all cancers)	Inverse variance weighted	2	0.144503	0.0541527	0.00762045	1.15547	1.03911	1.28485
5111_15_NRXN3_NRX3B	Malignant neoplasm of breast, HER-positive (controls excluding all cancers)	Inverse variance weighted	2	0.281261	0.105797	0.0078491	1.3248	1.0767	1.63007
3519_3_CCL17_TARC	Malignant neoplasm of breast, HER-positive (controls excluding all cancers)	Inverse variance weighted	2	-0.18099	0.0681094	0.0078761	0.834444	0.730166	0.953615
19213_1_SPINK4_ISK4	Malignant neoplasm of breast, HER-positive (controls excluding all cancers)	Inverse variance weighted	2	0.196537	0.0746784	0.00849404	1.21718	1.05145	1.40904
3003_29_NCR3_NKp30	Malignant neoplasm of breast, HER-positive (controls excluding all cancers)	Inverse variance weighted	4	0.260113	0.0989963	0.00860144	1.29708	1.06831	1.57483
18174_79_PDCD6IP_PDC6I	Malignant neoplasm of breast, HER-positive (controls excluding all cancers)	Wald ratio	1	-0.409181	0.158425	0.00979986	0.664194	0.486902	0.906043
6434_18_AOC2_Amine_oxidase	Malignant neoplasm of breast, HER-positive (controls excluding all cancers)	Inverse variance weighted	2	0.646857	0.251247	0.0100361	1.90953	1.16697	3.12459
19372_7_MDGA2_MDGA2	Malignant neoplasm of breast, HER-positive (controls excluding all cancers)	Inverse variance weighted	3	-0.282869	0.111426	0.0111285	0.753618	0.605765	0.937559
18241_18_CPOX_HEM6	Malignant neoplasm of breast, HER-positive (controls excluding all cancers)	Inverse variance weighted	2	-0.228723	0.0905669	0.0115548	0.795549	0.666154	0.950077
12333_87_RPIA_RPIA	Malignant neoplasm of breast, HER-positive (controls excluding all cancers)	Wald ratio	1	-0.320619	0.126967	0.0115629	0.7257	0.565823	0.930751
11696_7_CRABP2_RABP2	Malignant neoplasm of breast, HER-positive (controls excluding all cancers)	Inverse variance weighted	4	-0.132742	0.0526619	0.0117142	0.875691	0.789813	0.970907
3143_3_CD4_sCD4	Malignant neoplasm of breast, HER-positive (controls excluding all cancers)	Wald ratio	1	0.784855	0.312641	0.0120593	2.19209	1.18777	4.0456
16070_7_WIF1_WIF_1	Malignant neoplasm of breast, HER-positive (controls excluding all cancers)	Wald ratio	1	0.663913	0.265065	0.012255	1.94238	1.15533	3.26559
8660_5_OLFML3_OLFL3	Malignant neoplasm of breast, HER-positive (controls excluding all cancers)	Inverse variance weighted	2	-0.409198	0.164425	0.0128226	0.664183	0.4812	0.916746
2597_8_VEGFA_VEGF	Malignant neoplasm of breast, HER-positive (controls excluding all cancers)	Inverse variance weighted	2	0.125446	0.050438	0.0128776	1.13365	1.02694	1.25145
8099_42_SPON2_SPON2	Malignant neoplasm of breast, HER-positive (controls excluding all cancers)	Inverse variance weighted	5	0.147764	0.0594704	0.0129673	1.15924	1.03169	1.30255
18197_97_CKMT2_KCRS	Malignant neoplasm of breast, HER-positive (controls excluding all cancers)	Wald ratio	1	-0.678177	0.273977	0.0133123	0.507542	0.296659	0.868332
19383_131_CINP_CINP	Malignant neoplasm of breast, HER-positive (controls excluding all cancers)	Wald ratio	1	0.866982	0.353328	0.0141371	2.37972	1.1906	4.75646
11237_49_PCOLCE_PCOC1	Malignant neoplasm of breast, HER-positive (controls excluding all cancers)	Inverse variance weighted	2	0.220833	0.0915918	0.0159064	1.24712	1.04218	1.49235
12486_8_GLRX2_GLRX2	Malignant neoplasm of breast, HER-positive (controls excluding all cancers)	Wald ratio	1	-0.270838	0.113513	0.0170339	0.76274	0.610594	0.952797
17724_3_WWOX_WWOX	Malignant neoplasm of breast, HER-positive (controls excluding all cancers)	Wald ratio	1	-0.524868	0.222337	0.0182411	0.591634	0.382645	0.914765
4192_10_AKR1A1_AK1A1	Malignant neoplasm of breast, HER-positive (controls excluding all cancers)	Inverse variance weighted	4	-0.0678387	0.0287374	0.0182435	0.934411	0.883235	0.988553
18215_5_THG1L_THG1	Malignant neoplasm of breast, HER-positive (controls excluding all cancers)	Wald ratio	1	0.102107	0.0432662	0.0182765	1.1075	1.01746	1.20552
16323_8_NRXN3_NRX3A	Malignant neoplasm of breast, HER-positive (controls excluding all cancers)	Wald ratio	1	0.261506	0.111467	0.0189741	1.29888	1.04397	1.61604
4314_12_DCTPP1_XTP3A	Malignant neoplasm of breast, HER-positive (controls excluding all cancers)	Wald ratio	1	-0.731166	0.311936	0.0190804	0.481348	0.261176	0.887124
3440_7_GZMA_granzyme_A	Malignant neoplasm of breast, HER-positive (controls excluding all cancers)	Inverse variance weighted	4	-0.208044	0.0892101	0.019697	0.812171	0.681884	0.967352
11646_4_CHST9_Carbohydrate_sulfotransferase_9	Malignant neoplasm of breast, HER-positive (controls excluding all cancers)	Inverse variance weighted	4	-0.138097	0.060741	0.0229941	0.871015	0.773253	0.981136
11333_82_ARHGAP25_RHG25	Malignant neoplasm of breast, HER-positive (controls excluding all cancers)	Wald ratio	1	0.228664	0.10088	0.0234083	1.25692	1.03142	1.53172
13944_3_SULT1A3_SULT_1A3	Malignant neoplasm of breast, HER-positive (controls excluding all cancers)	Inverse variance weighted	3	-0.226811	0.100243	0.0236598	0.797072	0.654891	0.970121
5634_39_POFUT1_OFUT1	Malignant neoplasm of breast, HER-positive (controls excluding all cancers)	Inverse variance weighted	2	0.123018	0.054427	0.0238064	1.1309	1.01648	1.25822
15471_29_PNLIPRP2_LIPR2	Malignant neoplasm of breast, HER-positive (controls excluding all cancers)	Inverse variance weighted	8	-0.054814	0.0244136	0.0247539	0.946661	0.902429	0.993061
12831_21_TESC_TESC	Malignant neoplasm of breast, HER-positive (controls excluding all cancers)	Inverse variance weighted	4	0.103422	0.0463638	0.0257036	1.10896	1.01263	1.21445
5005_4_MAPK12_MK12	Malignant neoplasm of breast, HER-positive (controls excluding all cancers)	Wald ratio	1	-0.415301	0.187	0.0263606	0.660142	0.457572	0.95239
5231_79_PCSK9_PCSK9	Malignant neoplasm of breast, HER-positive (controls excluding all cancers)	Inverse variance weighted	5	-0.0882236	0.0397383	0.0264109	0.915556	0.846953	0.989717
8275_31_PEAR1_PEAR1	Malignant neoplasm of breast, HER-positive (controls excluding all cancers)	Inverse variance weighted	3	0.170193	0.0772991	0.0276834	1.18553	1.01886	1.37947
5688_65_CBLN4_CBLN4	Malignant neoplasm of breast, HER-positive (controls excluding all cancers)	Inverse variance weighted	5	-0.131448	0.0600894	0.0287031	0.876825	0.779406	0.98642
18188_12_GATM_GATM	Malignant neoplasm of breast, HER-positive (controls excluding all cancers)	Wald ratio	1	0.195939	0.0903468	0.0301024	1.21645	1.01904	1.45211
7096_30_RMDN1_RMD1	Malignant neoplasm of breast, HER-positive (controls excluding all cancers)	Inverse variance weighted	4	0.107844	0.049882	0.0306197	1.11387	1.01013	1.22828
8479_4_MMP10_MMP_10	Malignant neoplasm of breast, HER-positive (controls excluding all cancers)	Inverse variance weighted	7	0.0958048	0.0443375	0.0307103	1.10054	1.00894	1.20046
13133_73_LTBP4_LTBP4	Malignant neoplasm of breast, HER-positive (controls excluding all cancers)	Wald ratio	1	-0.450938	0.209645	0.0314795	0.637031	0.422383	0.960757
16919_1_DBI_ACBP	Malignant neoplasm of breast, HER-positive (controls excluding all cancers)	Wald ratio	1	0.571579	0.266997	0.0322922	1.77106	1.04945	2.98886
7784_1_KNG1_Kininogen__HMW	Malignant neoplasm of breast, HER-positive (controls excluding all cancers)	Inverse variance weighted	5	0.107173	0.0500844	0.0323668	1.11313	1.00905	1.22794
5632_6_CRTAC1_CRAC1	Malignant neoplasm of breast, HER-positive (controls excluding all cancers)	Inverse variance weighted	6	-0.0826372	0.0388316	0.0333297	0.920685	0.853212	0.993494
4991_12_GPC5_GPC5	Malignant neoplasm of breast, HER-positive (controls excluding all cancers)	Inverse variance weighted	7	0.0802357	0.0378034	0.0338003	1.08354	1.00616	1.16688
5601_2_PGLYRP2_PGRP_L	Malignant neoplasm of breast, HER-positive (controls excluding all cancers)	Inverse variance weighted	5	0.109306	0.0519533	0.0353838	1.1155	1.00751	1.23508
12633_3_PTPN9_PTN9	Malignant neoplasm of breast, HER-positive (controls excluding all cancers)	Wald ratio	1	-0.499564	0.237642	0.0355387	0.606795	0.380852	0.966779
8005_1_MXRA7_MXRA7	Malignant neoplasm of breast, HER-positive (controls excluding all cancers)	Inverse variance weighted	3	0.108401	0.0515916	0.0356283	1.11449	1.00731	1.23309
16823_75_APOL3_APOL3	Malignant neoplasm of breast, HER-positive (controls excluding all cancers)	Inverse variance weighted	5	-0.09358	0.0447099	0.0363449	0.910665	0.834259	0.994069
13940_19_IFI16_IP16	Malignant neoplasm of breast, HER-positive (controls excluding all cancers)	Wald ratio	1	-0.435092	0.20809	0.0365384	0.647205	0.430439	0.973132
16809_1_NME4_NDKM	Malignant neoplasm of breast, HER-positive (controls excluding all cancers)	Inverse variance weighted	2	-0.521618	0.252338	0.0387209	0.59356	0.361968	0.973326
15573_110_NCAN_CSPG3	Malignant neoplasm of breast, HER-positive (controls excluding all cancers)	Inverse variance weighted	2	-0.176168	0.085361	0.0390368	0.838477	0.709301	0.991179
8970_9_RIPK2_RIPK2	Malignant neoplasm of breast, HER-positive (controls excluding all cancers)	Wald ratio	1	0.479055	0.23262	0.0394569	1.61455	1.02339	2.54719
6255_74_CPXM1_CPXM1	Malignant neoplasm of breast, HER-positive (controls excluding all cancers)	Inverse variance weighted	6	0.121409	0.0589915	0.039583	1.12909	1.0058	1.26748
5708_1_LEAP2_LEAP2	Malignant neoplasm of breast, HER-positive (controls excluding all cancers)	Inverse variance weighted	5	-0.108064	0.0525769	0.039845	0.89757	0.809681	0.994999
15589_1_GC_Gc_Globulin__Mixed_Type	Malignant neoplasm of breast, HER-positive (controls excluding all cancers)	Wald ratio	1	-0.275884	0.13436	0.0400416	0.758901	0.583197	0.98754
3710_49_PLG_Angiostatin	Malignant neoplasm of breast, HER-positive (controls excluding all cancers)	Inverse variance weighted	5	-0.126021	0.061378	0.0400539	0.881596	0.781671	0.994296
5691_2_CRISPLD2_CRLD2	Malignant neoplasm of breast, HER-positive (controls excluding all cancers)	Inverse variance weighted	5	-0.173136	0.0845392	0.0405599	0.841023	0.712601	0.992588
18330_7_PGM2_PGM2	Malignant neoplasm of breast, HER-positive (controls excluding all cancers)	Inverse variance weighted	4	0.31619	0.154431	0.0406133	1.37189	1.0136	1.85684
19558_10_LRP4_LRP4	Malignant neoplasm of breast, HER-positive (controls excluding all cancers)	Wald ratio	1	-0.0823357	0.0403312	0.0412023	0.920963	0.850964	0.996719
5060_62_CD274_B7_H1	Malignant neoplasm of breast, HER-positive (controls excluding all cancers)	Inverse variance weighted	2	0.137803	0.0677408	0.0419243	1.14775	1.00504	1.31072
8956_96_SCARF2_SREC_II	Malignant neoplasm of breast, HER-positive (controls excluding all cancers)	Wald ratio	1	0.254535	0.125347	0.0422915	1.28986	1.00889	1.64908
5131_15_TNFRSF19_TAJ	Malignant neoplasm of breast, HER-positive (controls excluding all cancers)	Wald ratio	1	-0.313603	0.154954	0.0429862	0.730809	0.539392	0.990156
17677_47_CD160_BY55	Malignant neoplasm of breast, HER-positive (controls excluding all cancers)	Wald ratio	1	-0.237919	0.117664	0.0431749	0.788267	0.625915	0.99273
18175_65_VAT1_VAT1	Malignant neoplasm of breast, HER-positive (controls excluding all cancers)	Wald ratio	1	0.47363	0.23434	0.0432675	1.60581	1.01443	2.54196
8398_277_RARRES1_RAR_responsive_protein_TIG1	Malignant neoplasm of breast, HER-positive (controls excluding all cancers)	Inverse variance weighted	3	-0.0389012	0.0193253	0.0441178	0.961846	0.926095	0.998977
4546_27_ADGRE2_EMR2	Malignant neoplasm of breast, HER-positive (controls excluding all cancers)	Inverse variance weighted	7	-0.0775145	0.0386009	0.0446325	0.925414	0.857982	0.998145
15486_126_AOC1_ABP1	Malignant neoplasm of breast, HER-positive (controls excluding all cancers)	Inverse variance weighted	6	-0.0661954	0.0329838	0.0447599	0.935948	0.877355	0.998454
2836_68_LCN2_Lipocalin_2	Malignant neoplasm of breast, HER-positive (controls excluding all cancers)	Wald ratio	1	-0.379923	0.189929	0.0454638	0.683914	0.471336	0.992368
12859_33_ECI2_PECI	Malignant neoplasm of breast, HER-positive (controls excluding all cancers)	Inverse variance weighted	3	0.103922	0.051975	0.0455594	1.10951	1.00205	1.2285
14131_37_EFNB2_EFNB2	Malignant neoplasm of breast, HER-positive (controls excluding all cancers)	Wald ratio	1	-0.523057	0.261821	0.0457423	0.592706	0.354791	0.990161
4232_19_IGF1R_IGF_I_sR	Malignant neoplasm of breast, HER-positive (controls excluding all cancers)	Wald ratio	1	-0.981237	0.491986	0.046104	0.374847	0.142912	0.983199
10445_20_APOM_ApoM	Malignant neoplasm of breast, HER-positive (controls excluding all cancers)	Wald ratio	1	-0.387162	0.194245	0.0462433	0.678981	0.463995	0.993578
5737_61_SEMA4D_SEM4D	Malignant neoplasm of breast, HER-positive (controls excluding all cancers)	Inverse variance weighted	6	0.0681049	0.0342727	0.046906	1.07048	1.00093	1.14486
4459_68_PCSK7_PCSK7	Malignant neoplasm of breast, HER-positive (controls excluding all cancers)	Inverse variance weighted	5	0.119262	0.0602663	0.0478257	1.12666	1.00114	1.26793
10977_55_UCMA_UCMA	Malignant neoplasm of breast, HER-positive (controls excluding all cancers)	Inverse variance weighted	6	0.108095	0.0547072	0.0481679	1.11415	1.00087	1.24026
5105_2_RTN4R_Nogo_Receptor	Malignant neoplasm of breast, HER-positive (controls excluding all cancers)	Inverse variance weighted	5	0.0973414	0.049386	0.04872	1.10224	1.00055	1.21426
2692_74_PLA2G2A_NPS_PLA2	Malignant neoplasm of breast, HER-positive (controls excluding all cancers)	Inverse variance weighted	5	0.0515	0.0261739	0.0491127	1.05285	1.0002	1.10827
5475_10_PRKCB_PKC_B_II	Malignant neoplasm of breast, HER-positive (controls excluding all cancers)	Wald ratio	1	-0.502532	0.255757	0.0494279	0.604997	0.366478	0.998752
18878_15_GREM1_GREM1	Colorectal cancer (controls excluding all cancers)	Inverse variance weighted	7	0.231266	0.0539278	1.8e-05	1.2602	1.13379	1.40069
16805_5_PDE5A_PDE5A	Colorectal cancer (controls excluding all cancers)	Inverse variance weighted	2	0.424176	0.102795	3.68e-05	1.52833	1.24944	1.86947
11543_84_LIMA1_LIMA1	Colorectal cancer (controls excluding all cancers)	Wald ratio	1	1.12265	0.310002	0.000292988	3.07298	1.67371	5.64207
11616_9_HSF1_HSF1	Colorectal cancer (controls excluding all cancers)	Wald ratio	1	-1.0024	0.285274	0.000441714	0.366997	0.209813	0.641938
5095_21_KIR2DL4_KI2L4	Colorectal cancer (controls excluding all cancers)	Wald ratio	1	0.799388	0.237357	0.000757528	2.22418	1.39678	3.5417
18930_28_SLIT2_SLIT2	Colorectal cancer (controls excluding all cancers)	Wald ratio	1	-0.628196	0.189591	0.000921616	0.533553	0.367955	0.77368
3327_27_NTN4_NET4	Colorectal cancer (controls excluding all cancers)	Inverse variance weighted	3	-0.271108	0.0840217	0.0012525	0.762534	0.646753	0.899042
5698_60_TNXB_Tenascin_X	Colorectal cancer (controls excluding all cancers)	Inverse variance weighted	4	0.115393	0.035856	0.00128982	1.12231	1.04615	1.20403
4249_64_NME2_NDP_kinase_B	Colorectal cancer (controls excluding all cancers)	Wald ratio	1	-0.357665	0.111331	0.00131523	0.699308	0.562214	0.869831
10833_64_HHIP_HHIP	Colorectal cancer (controls excluding all cancers)	Inverse variance weighted	2	0.385623	0.123647	0.00181621	1.47053	1.15405	1.8738
5256_86_PDE5A_PDE5A	Colorectal cancer (controls excluding all cancers)	Inverse variance weighted	2	0.367035	0.118152	0.00189341	1.44345	1.14506	1.81959
2635_61_LAYN_Layilin	Colorectal cancer (controls excluding all cancers)	Wald ratio	1	-1.14118	0.368623	0.00196291	0.319442	0.155101	0.657916
18435_40_UBXN2B_UBX2B	Colorectal cancer (controls excluding all cancers)	Wald ratio	1	-0.958945	0.310515	0.00201344	0.383297	0.208555	0.704451
8231_122_FLT1_VEGF_sR1	Colorectal cancer (controls excluding all cancers)	Wald ratio	1	-1.10703	0.359371	0.00206676	0.330539	0.163426	0.668537
6550_4_ICAM4_ICAM4	Colorectal cancer (controls excluding all cancers)	Wald ratio	1	0.536557	0.174371	0.00209025	1.71011	1.21506	2.40686
12560_9_NT5C_NT5C	Colorectal cancer (controls excluding all cancers)	Inverse variance weighted	3	-0.184567	0.0603252	0.00221684	0.831464	0.738744	0.935823
8360_169_NCR1_NKp46	Colorectal cancer (controls excluding all cancers)	Inverse variance weighted	4	-0.185674	0.0609264	0.00230745	0.830544	0.737057	0.935889
16918_198_TLR3_TLR3	Colorectal cancer (controls excluding all cancers)	Inverse variance weighted	8	-0.12205	0.0402238	0.0024111	0.885104	0.818003	0.957709
18188_12_GATM_GATM	Colorectal cancer (controls excluding all cancers)	Wald ratio	1	0.319784	0.108201	0.003122	1.37683	1.11372	1.70209
10800_15_SERPINH1_Collagen_binding_protein	Colorectal cancer (controls excluding all cancers)	Inverse variance weighted	2	0.398225	0.135535	0.00330151	1.48918	1.14177	1.9423
17786_5_GGPS1_GGPPS	Colorectal cancer (controls excluding all cancers)	Wald ratio	1	0.657743	0.226075	0.00362126	1.93043	1.23941	3.00672
10851_77_EBI3_IL27B	Colorectal cancer (controls excluding all cancers)	Inverse variance weighted	6	0.0956263	0.0330707	0.00383316	1.10035	1.03129	1.17403
15385_116_FABP2_FABP2	Colorectal cancer (controls excluding all cancers)	Inverse variance weighted	3	0.116802	0.0403962	0.00383527	1.1239	1.03834	1.2165
7266_4_SERPINA9_SPA9	Colorectal cancer (controls excluding all cancers)	Inverse variance weighted	4	-0.285038	0.101723	0.00507693	0.751985	0.616058	0.917905
9005_16_PLXNA1_PLXA1	Colorectal cancer (controls excluding all cancers)	Inverse variance weighted	3	0.208034	0.0749353	0.00550022	1.23125	1.06307	1.42605
4992_49_GRN_GRN	Colorectal cancer (controls excluding all cancers)	Wald ratio	1	0.24248	0.0881732	0.00595874	1.27441	1.07214	1.51482
9769_48_DNER_DNER	Colorectal cancer (controls excluding all cancers)	Inverse variance weighted	5	0.207921	0.0758068	0.00609223	1.23112	1.06114	1.42832
6086_15_CHRDL2_CRDL2	Colorectal cancer (controls excluding all cancers)	Inverse variance weighted	5	0.207987	0.0759403	0.00616592	1.2312	1.06093	1.42879
4548_4_FUT3_Fucosyltransferase_3	Colorectal cancer (controls excluding all cancers)	Inverse variance weighted	8	-0.0920413	0.034248	0.00719905	0.912067	0.852854	0.975393
6626_81_CHST12_CHSTC	Colorectal cancer (controls excluding all cancers)	Inverse variance weighted	2	-0.290971	0.111386	0.00899447	0.747538	0.600923	0.929923
3484_60_AGT_Angiotensinogen	Colorectal cancer (controls excluding all cancers)	Inverse variance weighted	2	0.262276	0.100426	0.00901108	1.29989	1.06763	1.58267
19154_41_SERPINE2_Protease_nexin_I	Colorectal cancer (controls excluding all cancers)	Inverse variance weighted	3	0.120436	0.0466732	0.00986812	1.12799	1.02938	1.23604
18880_81_COL3A1_Collagen_Type_III	Colorectal cancer (controls excluding all cancers)	Wald ratio	1	0.726756	0.282083	0.0099837	2.06836	1.18991	3.59534
5487_7_SLAMF7_SLAF7	Colorectal cancer (controls excluding all cancers)	Inverse variance weighted	4	0.128194	0.0498943	0.01019	1.13677	1.03087	1.25356
19383_131_CINP_CINP	Colorectal cancer (controls excluding all cancers)	Wald ratio	1	-1.07572	0.419173	0.0102791	0.341051	0.149973	0.775581
11606_22_DNAJB6_DNJB6	Colorectal cancer (controls excluding all cancers)	Wald ratio	1	-0.916214	0.359851	0.0108936	0.400031	0.197598	0.80985
9580_5_LAMC2_Laminin_gamma_2	Colorectal cancer (controls excluding all cancers)	Inverse variance weighted	4	-0.128788	0.050602	0.0109243	0.879161	0.79615	0.970826
16614_27_RSPO1_RSPO1	Colorectal cancer (controls excluding all cancers)	Wald ratio	1	0.325589	0.127981	0.010958	1.38485	1.07761	1.77968
4342_10_ICAM1_sICAM_1	Colorectal cancer (controls excluding all cancers)	Inverse variance weighted	7	0.0540638	0.0217025	0.0127336	1.05555	1.01159	1.10142
2597_8_VEGFA_VEGF	Colorectal cancer (controls excluding all cancers)	Inverse variance weighted	2	0.147384	0.0601646	0.0142985	1.1588	1.0299	1.30383
10835_25_A4GNT_A4GCT	Colorectal cancer (controls excluding all cancers)	Wald ratio	1	-0.710731	0.29043	0.0143984	0.491285	0.278044	0.868065
11219_95_FGFBP3_FGFP3	Colorectal cancer (controls excluding all cancers)	Wald ratio	1	-0.687058	0.281273	0.0145789	0.503054	0.289861	0.873049
3434_34_FN1_FN1_3	Colorectal cancer (controls excluding all cancers)	Wald ratio	1	0.340203	0.139561	0.0147827	1.40523	1.06894	1.84733
4131_72_FN1_Fibronectin	Colorectal cancer (controls excluding all cancers)	Wald ratio	1	0.307536	0.12616	0.0147827	1.36007	1.06211	1.74161
9216_100_PLXNB2_PLXB2	Colorectal cancer (controls excluding all cancers)	Inverse variance weighted	5	0.107441	0.0440896	0.0148144	1.11343	1.02125	1.21392
7009_8_CD72_CD72	Colorectal cancer (controls excluding all cancers)	Wald ratio	1	0.583852	0.240546	0.0152161	1.79293	1.11894	2.8729
8309_12_HYAL1_HYAL1	Colorectal cancer (controls excluding all cancers)	Inverse variance weighted	2	-0.370196	0.152889	0.0154635	0.690599	0.511781	0.931896
6947_4_ST3GAL6_SIA10	Colorectal cancer (controls excluding all cancers)	Inverse variance weighted	7	0.0819803	0.0338657	0.0154885	1.08543	1.01573	1.15993
11208_15_NAGPA_NAGPA	Colorectal cancer (controls excluding all cancers)	Inverse variance weighted	6	0.120324	0.0497246	0.015529	1.12786	1.02313	1.24332
3435_53_FN1_FN1_4	Colorectal cancer (controls excluding all cancers)	Wald ratio	1	-0.342206	0.141454	0.0155541	0.710202	0.538238	0.937107
10445_20_APOM_ApoM	Colorectal cancer (controls excluding all cancers)	Wald ratio	1	0.550966	0.232747	0.0179218	1.73493	1.09942	2.73779
2778_10_IL22_IL_22	Colorectal cancer (controls excluding all cancers)	Wald ratio	1	0.938038	0.40094	0.0193044	2.55496	1.16439	5.60624
11278_4_COL11A2_COL11A2	Colorectal cancer (controls excluding all cancers)	Wald ratio	1	-0.63307	0.270848	0.0194201	0.530959	0.312256	0.902841
15447_45_SORD_Sorbitol_dehydrogenase	Colorectal cancer (controls excluding all cancers)	Inverse variance weighted	4	0.188221	0.0817554	0.0213212	1.2071	1.02838	1.41689
19631_13_KNG1_Kininostatin	Colorectal cancer (controls excluding all cancers)	Inverse variance weighted	2	0.175921	0.0764534	0.0213901	1.19234	1.02642	1.3851
12637_7_CRAT_CACP	Colorectal cancer (controls excluding all cancers)	Wald ratio	1	-0.531055	0.233718	0.0230739	0.587984	0.371896	0.92963
17350_13_CHMP2B_CHM2B	Colorectal cancer (controls excluding all cancers)	Inverse variance weighted	2	-0.160805	0.0712225	0.0239594	0.851458	0.740521	0.979015
3166_92_CD33_Siglec_3	Colorectal cancer (controls excluding all cancers)	Inverse variance weighted	9	-0.0721683	0.0320326	0.0242613	0.930374	0.873758	0.990659
8397_147_QSOX2_QSOX2	Colorectal cancer (controls excluding all cancers)	Wald ratio	1	-0.122866	0.054665	0.0246011	0.884383	0.794527	0.984401
18330_7_PGM2_PGM2	Colorectal cancer (controls excluding all cancers)	Inverse variance weighted	4	0.382079	0.170187	0.0247644	1.46533	1.04971	2.04551
13397_88_DEFB4A_HBD_2	Colorectal cancer (controls excluding all cancers)	Inverse variance weighted	2	-0.455388	0.203101	0.0249503	0.634202	0.425936	0.944302
18243_9_CMPK1_Cytidylate_kinase	Colorectal cancer (controls excluding all cancers)	Wald ratio	1	-0.506421	0.226743	0.0255185	0.602648	0.386417	0.939878
17164_15_ANXA4_annexin_IV	Colorectal cancer (controls excluding all cancers)	Wald ratio	1	0.158557	0.0712069	0.025967	1.17182	1.01917	1.34733
4188_1_AKR7A2_Aflatoxin_B1_aldehyde_reductase	Colorectal cancer (controls excluding all cancers)	Wald ratio	1	-0.29296	0.131748	0.0261722	0.746052	0.576266	0.965861
15559_5_ANTXR2_ANTR2	Colorectal cancer (controls excluding all cancers)	Inverse variance weighted	3	0.230904	0.104011	0.0264189	1.25974	1.02741	1.5446
3077_66_F10_Coagulation_Factor_Xa	Colorectal cancer (controls excluding all cancers)	Inverse variance weighted	2	0.288998	0.130262	0.0265142	1.33509	1.03426	1.72342
13416_8_TMEM132D_T132D	Colorectal cancer (controls excluding all cancers)	Inverse variance weighted	5	-0.098422	0.0444486	0.0268091	0.906266	0.830655	0.988761
12459_13_PLEKHA1_PKHA1	Colorectal cancer (controls excluding all cancers)	Inverse variance weighted	4	0.13347	0.0616018	0.0302608	1.14279	1.01281	1.28944
9962_1_CDHR5_MUCDL	Colorectal cancer (controls excluding all cancers)	Wald ratio	1	-0.74084	0.342903	0.0307344	0.476713	0.243429	0.93356
17737_7_IVD_IVD	Colorectal cancer (controls excluding all cancers)	Inverse variance weighted	2	-0.291358	0.135049	0.030972	0.747248	0.573467	0.973689
13473_55_ITPKA_IP3KA	Colorectal cancer (controls excluding all cancers)	Wald ratio	1	0.557547	0.261008	0.0326691	1.74638	1.04704	2.91282
7856_51_FAM151A_F151A	Colorectal cancer (controls excluding all cancers)	Inverse variance weighted	6	0.134679	0.0632006	0.0330906	1.14417	1.01086	1.29505
9931_20_KRT1_Keratin_1	Colorectal cancer (controls excluding all cancers)	Wald ratio	1	0.561387	0.263776	0.0333143	1.7531	1.04539	2.93994
7173_141_TMEM132C_T132C	Colorectal cancer (controls excluding all cancers)	Inverse variance weighted	5	0.11941	0.0564906	0.0345327	1.12683	1.00873	1.25877
8794_13_DPEP1_DPEP1	Colorectal cancer (controls excluding all cancers)	Inverse variance weighted	4	0.0894603	0.0425505	0.035514	1.09358	1.00608	1.1887
8304_50_TNFRSF11B_OPG	Colorectal cancer (controls excluding all cancers)	Inverse variance weighted	4	0.23145	0.110734	0.0366047	1.26043	1.01452	1.56594
15472_16_LRP11_LRP11	Colorectal cancer (controls excluding all cancers)	Inverse variance weighted	4	0.0668927	0.032041	0.0368227	1.06918	1.0041	1.13848
17156_72_DCLK1_DCAK1	Colorectal cancer (controls excluding all cancers)	Inverse variance weighted	3	-0.192845	0.0929051	0.0379196	0.82461	0.687331	0.989306
9876_20_ALDOC_aldolase_C	Colorectal cancer (controls excluding all cancers)	Inverse variance weighted	2	-0.277172	0.133724	0.0381988	0.757924	0.583173	0.98504
12041_33_HSPA1L_HS71L	Colorectal cancer (controls excluding all cancers)	Inverse variance weighted	2	0.228546	0.110963	0.039431	1.25677	1.01112	1.5621
9329_28_TREML1_TRML1	Colorectal cancer (controls excluding all cancers)	Inverse variance weighted	3	-0.203374	0.0989866	0.0399215	0.815973	0.672073	0.990683
15452_5_NT5E_5__Nucleotidase	Colorectal cancer (controls excluding all cancers)	Inverse variance weighted	3	-0.107168	0.0522862	0.0403997	0.898375	0.810869	0.995324
14111_15_THBS2_TSP2	Colorectal cancer (controls excluding all cancers)	Wald ratio	1	-0.479635	0.23478	0.0410612	0.619009	0.390704	0.980722
4187_49_PGD_6_Phosphogluconate_dehydrogenase	Colorectal cancer (controls excluding all cancers)	Wald ratio	1	-0.398826	0.1958	0.0416595	0.671107	0.457218	0.985055
8956_96_SCARF2_SREC_II	Colorectal cancer (controls excluding all cancers)	Wald ratio	1	-0.304015	0.149351	0.0417932	0.73785	0.550602	0.988776
4878_3_F10_Coagulation_Factor_X	Colorectal cancer (controls excluding all cancers)	Wald ratio	1	0.282072	0.138837	0.0421869	1.32587	1.01	1.74054
11681_8_AGFG1_NUPL	Colorectal cancer (controls excluding all cancers)	Wald ratio	1	0.408207	0.201415	0.0426929	1.50412	1.01353	2.23218
10916_44_PLA2R1_PLA2R	Colorectal cancer (controls excluding all cancers)	Inverse variance weighted	11	0.0631711	0.0312456	0.0432011	1.06521	1.00193	1.13248
2849_49_AIF1_AIF1	Colorectal cancer (controls excluding all cancers)	Inverse variance weighted	2	-0.282623	0.140738	0.0446275	0.753804	0.572083	0.993247
8973_23_FCRL4_FCRL4	Colorectal cancer (controls excluding all cancers)	Inverse variance weighted	8	-0.0753336	0.0376972	0.0456747	0.927434	0.86138	0.998554
12348_46_SARS2_SYSM	Colorectal cancer (controls excluding all cancers)	Wald ratio	1	-0.351115	0.176537	0.0467117	0.703902	0.498013	0.99491
18222_34_SH3GLB2_SHLB2	Colorectal cancer (controls excluding all cancers)	Inverse variance weighted	3	0.108301	0.0546097	0.0473463	1.11438	1.00127	1.24028
19262_219_ACADVL_ACADV	Colorectal cancer (controls excluding all cancers)	Wald ratio	1	-0.767	0.387643	0.0478584	0.464404	0.217234	0.992807
8983_7_GOLM1_GOLM1	Colorectal cancer (controls excluding all cancers)	Inverse variance weighted	2	0.361757	0.183561	0.0487505	1.43585	1.00198	2.05759
19602_36_JUND_jun_D	Colorectal cancer (controls excluding all cancers)	Wald ratio	1	0.633406	0.322362	0.0494272	1.88402	1.00158	3.54393
4220_39_FER_FER	Colorectal cancer (controls excluding all cancers)	Wald ratio	1	0.494094	0.251593	0.049546	1.63901	1.00097	2.68376
12016_60_CBL_CBL	Colorectal cancer (controls excluding all cancers)	Wald ratio	1	-0.420614	0.21421	0.0495819	0.656644	0.431509	0.999239
15387_44_NRP2_Neuropilin_2	Colorectal cancer (controls excluding all cancers)	Inverse variance weighted	3	-0.218141	0.111128	0.0496499	0.804012	0.646648	0.99967
11237_49_PCOLCE_PCOC1	Colorectal cancer (controls excluding all cancers)	Inverse variance weighted	2	0.335554	0.171076	0.0498292	1.39872	1.00024	1.95593
19161_1_USP15_UBP15	Colorectal cancer (controls excluding all cancers)	Wald ratio	1	-0.583776	0.297659	0.0498533	0.557788	0.311241	0.999637
15573_110_NCAN_CSPG3	Hepatocellular carcinoma (controls excluding all cancers)	Inverse variance weighted	2	-1.73135	0.391011	9.52e-06	0.177046	0.0822716	0.380997
3324_51_LY9_LY9	Hepatocellular carcinoma (controls excluding all cancers)	Inverse variance weighted	6	0.523117	0.135145	0.000108481	1.68728	1.29464	2.19899
12348_46_SARS2_SYSM	Hepatocellular carcinoma (controls excluding all cancers)	Wald ratio	1	-2.46566	0.657112	0.000175247	0.0849531	0.0234334	0.307981
17357_33_SEPSECS_SPCS	Hepatocellular carcinoma (controls excluding all cancers)	Wald ratio	1	-3.26999	0.898593	0.000273688	0.0380069	0.00653078	0.221187
9715_15_IGSF3_IGSF3	Hepatocellular carcinoma (controls excluding all cancers)	Inverse variance weighted	3	1.65205	0.503817	0.00104147	5.21769	1.94366	14.0067
12801_33_IRF2_IRF2	Hepatocellular carcinoma (controls excluding all cancers)	Wald ratio	1	-6.54761	2.00692	0.00110429	0.00143354	2.81e-05	0.0732379
4811_33_ITIH4_ITI_heavy_chain_H4	Hepatocellular carcinoma (controls excluding all cancers)	Wald ratio	1	2.67551	0.85723	0.00180167	14.5198	2.70565	77.92
13931_22_PSMD9_PSMD9	Hepatocellular carcinoma (controls excluding all cancers)	Wald ratio	1	1.73725	0.558067	0.00185206	5.68173	1.90302	16.9635
17170_15_CALCB_CALCB	Hepatocellular carcinoma (controls excluding all cancers)	Inverse variance weighted	2	-0.91522	0.310811	0.00323356	0.400428	0.217749	0.736365
12395_86_DARS2_SYDM	Hepatocellular carcinoma (controls excluding all cancers)	Wald ratio	1	-2.01317	0.687581	0.00341253	0.133564	0.0347064	0.514009
7244_16_IGFLR1_TM149	Hepatocellular carcinoma (controls excluding all cancers)	Inverse variance weighted	4	-0.506358	0.176106	0.00403651	0.602687	0.426763	0.851131
17343_6_SNPH_SNPH	Hepatocellular carcinoma (controls excluding all cancers)	Inverse variance weighted	2	2.37986	0.828682	0.00408054	10.8034	2.12899	54.8213
4479_14_SERPING1_C1_Esterase_Inhibitor	Hepatocellular carcinoma (controls excluding all cancers)	Inverse variance weighted	6	0.475551	0.167421	0.00450508	1.6089	1.15882	2.23378
12338_27_EGFLAM_EGFLA	Hepatocellular carcinoma (controls excluding all cancers)	Inverse variance weighted	3	-0.83036	0.30526	0.0065248	0.435892	0.239628	0.792906
5825_49_IFNGR1_IFN_g_R1	Hepatocellular carcinoma (controls excluding all cancers)	Inverse variance weighted	2	-2.62349	0.972899	0.00700581	0.0725493	0.0107767	0.488407
19113_66_SH3BGRL2_SH3L2	Hepatocellular carcinoma (controls excluding all cancers)	Wald ratio	1	1.72881	0.644522	0.00731141	5.63396	1.59289	19.927
3367_8_FETUB_FETUB	Hepatocellular carcinoma (controls excluding all cancers)	Inverse variance weighted	6	-0.838007	0.317307	0.00826615	0.432572	0.232253	0.805666
19602_36_JUND_jun_D	Hepatocellular carcinoma (controls excluding all cancers)	Wald ratio	1	-2.9672	1.14147	0.00933702	0.0514473	0.00549195	0.481946
3060_43_C9_C9	Hepatocellular carcinoma (controls excluding all cancers)	Inverse variance weighted	4	0.814568	0.313635	0.00939909	2.2582	1.22121	4.17574
4467_49_SPARCL1_SPARCL1	Hepatocellular carcinoma (controls excluding all cancers)	Inverse variance weighted	4	-0.375033	0.144738	0.00956651	0.687267	0.517514	0.912701
13642_90_IFIT3_CIG49	Hepatocellular carcinoma (controls excluding all cancers)	Wald ratio	1	-2.18723	0.844596	0.0096065	0.112227	0.0214369	0.587531
4188_1_AKR7A2_Aflatoxin_B1_aldehyde_reductase	Hepatocellular carcinoma (controls excluding all cancers)	Wald ratio	1	1.24737	0.489363	0.0108041	3.48118	1.33405	9.08407
15515_2_SAA1_SAA	Hepatocellular carcinoma (controls excluding all cancers)	Inverse variance weighted	4	-0.361916	0.142135	0.0108874	0.696341	0.527029	0.920045
18832_65_SAA2_SAA2	Hepatocellular carcinoma (controls excluding all cancers)	Inverse variance weighted	4	-0.44106	0.174614	0.01154	0.643354	0.456894	0.90591
12594_5_GCA_GRAN	Hepatocellular carcinoma (controls excluding all cancers)	Wald ratio	1	0.597875	0.236821	0.0115836	1.81825	1.14306	2.89228
8300_82_PEX14_PEX14	Hepatocellular carcinoma (controls excluding all cancers)	Wald ratio	1	3.32845	1.31877	0.0116062	27.895	2.1036	369.905
4250_23_NSFL1C_NSF1C	Hepatocellular carcinoma (controls excluding all cancers)	Wald ratio	1	-3.34396	1.32567	0.0116538	0.0352971	0.00262605	0.474433
10907_116_NTM_NTRI	Hepatocellular carcinoma (controls excluding all cancers)	Inverse variance weighted	5	0.389923	0.155243	0.0120152	1.47687	1.08942	2.00211
6620_82_LINGO1_LIGO1	Hepatocellular carcinoma (controls excluding all cancers)	Inverse variance weighted	2	2.04885	0.817961	0.012251	7.75899	1.5615	38.5538
19223_6_RAB1A_RAB1A	Hepatocellular carcinoma (controls excluding all cancers)	Wald ratio	1	-3.02504	1.21353	0.0126751	0.0485558	0.00450057	0.52386
6342_10_NPNT_Nephronectin	Hepatocellular carcinoma (controls excluding all cancers)	Inverse variance weighted	3	0.912991	0.367905	0.0130797	2.49176	1.21155	5.12476
17781_191_MAP1LC3A_MLP3A	Hepatocellular carcinoma (controls excluding all cancers)	Wald ratio	1	-3.30317	1.35733	0.0149509	0.0367666	0.00257079	0.525824
19161_1_USP15_UBP15	Hepatocellular carcinoma (controls excluding all cancers)	Wald ratio	1	-2.66269	1.09724	0.0152364	0.06976	0.00812106	0.599239
10534_40_PARP1_PARP	Hepatocellular carcinoma (controls excluding all cancers)	Wald ratio	1	-3.02578	1.25363	0.0157956	0.0485201	0.00415726	0.566288
9126_171_NT5DC3_NT5D3	Hepatocellular carcinoma (controls excluding all cancers)	Inverse variance weighted	3	0.61727	0.257796	0.0166472	1.85386	1.1185	3.07268
4534_10_PRSS22_BSSP4	Hepatocellular carcinoma (controls excluding all cancers)	Inverse variance weighted	3	-0.691451	0.288894	0.0166912	0.500849	0.284312	0.882304
4834_61_EPHA2_Epithelial_cell_kinase	Hepatocellular carcinoma (controls excluding all cancers)	Inverse variance weighted	2	-1.08923	0.455692	0.0168357	0.336475	0.13774	0.821952
18235_16_PGP_PGP	Hepatocellular carcinoma (controls excluding all cancers)	Inverse variance weighted	6	0.577578	0.242796	0.0173663	1.78172	1.10705	2.86755
10042_8_SGK3_SGK3	Hepatocellular carcinoma (controls excluding all cancers)	Wald ratio	1	4.64665	1.96164	0.0178478	104.235	2.22964	4872.93
4706_17_EPB41_41	Hepatocellular carcinoma (controls excluding all cancers)	Inverse variance weighted	2	-1.86696	0.793532	0.0186363	0.154592	0.0326377	0.732244
19262_219_ACADVL_ACADV	Hepatocellular carcinoma (controls excluding all cancers)	Wald ratio	1	3.3623	1.43508	0.0191323	28.8556	1.73248	480.609
14708_59_C8G_CO8G	Hepatocellular carcinoma (controls excluding all cancers)	Inverse variance weighted	5	-0.385255	0.164549	0.0192178	0.680277	0.492741	0.939188
19606_28_IHH_ihh	Hepatocellular carcinoma (controls excluding all cancers)	Inverse variance weighted	2	-2.44614	1.04605	0.019364	0.0866271	0.011149	0.673089
13969_24_KPNA6_IMA7	Hepatocellular carcinoma (controls excluding all cancers)	Wald ratio	1	2.49152	1.06825	0.0196823	12.0796	1.48849	98.0308
5487_7_SLAMF7_SLAF7	Hepatocellular carcinoma (controls excluding all cancers)	Inverse variance weighted	4	0.41444	0.178539	0.0202716	1.51352	1.06663	2.14765
4278_14_P4HB_Protein_disulfide_isomerase	Hepatocellular carcinoma (controls excluding all cancers)	Wald ratio	1	1.31163	0.565421	0.0203546	3.71223	1.22557	11.2443
17396_23_ADH1A_ADH1A	Hepatocellular carcinoma (controls excluding all cancers)	Wald ratio	1	-2.89653	1.25016	0.0205079	0.0552147	0.00476318	0.640048
8428_102_NTM_NTRI	Hepatocellular carcinoma (controls excluding all cancers)	Inverse variance weighted	6	0.317868	0.137353	0.0206549	1.37419	1.04986	1.79873
3310_62_FCGR2B_FCG2B	Hepatocellular carcinoma (controls excluding all cancers)	Inverse variance weighted	7	-0.179553	0.0791663	0.0233262	0.835644	0.715539	0.975908
15620_4_NLGN1_NLGN1	Hepatocellular carcinoma (controls excluding all cancers)	Inverse variance weighted	3	1.13715	0.505372	0.0244411	3.11787	1.15791	8.39536
3807_1_FGF23_FGF23	Hepatocellular carcinoma (controls excluding all cancers)	Wald ratio	1	3.04587	1.35759	0.0248591	21.0284	1.4696	300.892
3329_14_PGLYRP1_PGRP_S	Hepatocellular carcinoma (controls excluding all cancers)	Inverse variance weighted	3	0.885193	0.398767	0.0264305	2.42345	1.10917	5.29507
8969_49_CD14_CD14	Hepatocellular carcinoma (controls excluding all cancers)	Inverse variance weighted	2	0.808324	0.364809	0.026709	2.24414	1.09779	4.58757
12637_7_CRAT_CACP	Hepatocellular carcinoma (controls excluding all cancers)	Wald ratio	1	1.91557	0.866578	0.0270705	6.79081	1.24244	37.1166
13090_17_S100A6_S100A6	Hepatocellular carcinoma (controls excluding all cancers)	Inverse variance weighted	3	1.4137	0.643668	0.0280693	4.11114	1.16429	14.5165
18839_24_TG_Thyroglobulin	Hepatocellular carcinoma (controls excluding all cancers)	Wald ratio	1	-3.04912	1.38996	0.0282589	0.0474006	0.00310903	0.722674
17320_19_AASDHPPT_ADPPT	Hepatocellular carcinoma (controls excluding all cancers)	Wald ratio	1	4.45821	2.0342	0.0284063	86.3332	1.60188	4652.91
3044_3_CCL18_PARC	Hepatocellular carcinoma (controls excluding all cancers)	Inverse variance weighted	7	0.220521	0.100723	0.0285696	1.24673	1.02337	1.51883
11103_24_HSPB1_HSP_27	Hepatocellular carcinoma (controls excluding all cancers)	Inverse variance weighted	5	0.457068	0.210311	0.0297582	1.57944	1.04588	2.38519
2637_77_MRC1_Macrophage_mannose_receptor	Hepatocellular carcinoma (controls excluding all cancers)	Inverse variance weighted	8	0.342666	0.1595	0.0316833	1.4087	1.0305	1.92569
15308_108_VWC2_VWC2	Hepatocellular carcinoma (controls excluding all cancers)	Inverse variance weighted	7	0.53535	0.252817	0.0342139	1.70805	1.04063	2.8035
11606_22_DNAJB6_DNJB6	Hepatocellular carcinoma (controls excluding all cancers)	Wald ratio	1	2.78839	1.33103	0.0361792	16.2549	1.1967	220.791
16785_45_DEFA5_HD_5	Hepatocellular carcinoma (controls excluding all cancers)	Wald ratio	1	1.43054	0.690054	0.0381643	4.18096	1.08116	16.1682
15579_26_ENPP6_ENPP6	Hepatocellular carcinoma (controls excluding all cancers)	Wald ratio	1	2.63689	1.27225	0.0382077	13.9697	1.15405	169.102
7551_33_LRRC32_LRC32	Hepatocellular carcinoma (controls excluding all cancers)	Wald ratio	1	2.2886	1.10772	0.0388239	9.86113	1.12465	86.4641
7140_1_CELA2A_ELA2A	Hepatocellular carcinoma (controls excluding all cancers)	Wald ratio	1	1.95496	0.951495	0.0399154	7.06366	1.09421	45.5993
11347_9_TALDO1_Transaldolase	Hepatocellular carcinoma (controls excluding all cancers)	Inverse variance weighted	3	-1.61462	0.786352	0.0400425	0.198965	0.0426012	0.929252
10809_14_KLRB1_KLRB1	Hepatocellular carcinoma (controls excluding all cancers)	Inverse variance weighted	2	-3.0896	1.51779	0.0417912	0.0455201	0.00232399	0.891603
5648_28_CTRB2_CTRB2	Hepatocellular carcinoma (controls excluding all cancers)	Inverse variance weighted	3	-0.350965	0.172682	0.04211	0.704008	0.501866	0.98757
19261_12_SDCBP2_SDCB2	Hepatocellular carcinoma (controls excluding all cancers)	Wald ratio	1	3.1222	1.54018	0.0426456	22.6962	1.10899	464.494
3298_52_CNTN4_Contactin_4	Hepatocellular carcinoma (controls excluding all cancers)	Inverse variance weighted	8	-0.522627	0.25941	0.0439389	0.592961	0.356625	0.985917
15626_223_HSPG2_Perlecan	Hepatocellular carcinoma (controls excluding all cancers)	Inverse variance weighted	5	-0.535892	0.266795	0.0445765	0.585147	0.346868	0.98711
19136_22_ALDH6A1_MMSA	Hepatocellular carcinoma (controls excluding all cancers)	Inverse variance weighted	2	-1.78519	0.89699	0.0465689	0.167765	0.028918	0.973274
9906_21_SPOCK3_TICN3	Hepatocellular carcinoma (controls excluding all cancers)	Inverse variance weighted	7	-0.329967	0.168138	0.0497066	0.718947	0.517101	0.999583
2687_2_MIA_MIA	Non-small cell lung cancer (controls excluding all cancers)	Inverse variance weighted	7	-0.168465	0.0336239	5.44e-07	0.844961	0.791071	0.902522
9092_33_ANGPTL1_ANGL1	Non-small cell lung cancer (controls excluding all cancers)	Inverse variance weighted	2	-0.834155	0.234134	0.000367027	0.434241	0.27443	0.687116
18174_79_PDCD6IP_PDC6I	Non-small cell lung cancer (controls excluding all cancers)	Wald ratio	1	0.754586	0.221242	0.000647997	2.12673	1.37844	3.28124
7628_40_CRELD1_CREL1	Non-small cell lung cancer (controls excluding all cancers)	Inverse variance weighted	8	0.134248	0.0394567	0.00066794	1.14368	1.05856	1.23563
2966_65_CLEC11A_SCGF_beta	Non-small cell lung cancer (controls excluding all cancers)	Inverse variance weighted	2	0.212312	0.0643252	0.000964774	1.23653	1.09006	1.40269
8337_65_PTPRU_PTPRU	Non-small cell lung cancer (controls excluding all cancers)	Inverse variance weighted	4	-0.334031	0.103258	0.00121686	0.716032	0.58484	0.876653
4500_50_CLEC11A_SCGF_alpha	Non-small cell lung cancer (controls excluding all cancers)	Inverse variance weighted	3	0.190765	0.0614982	0.00192249	1.21017	1.07275	1.3652
15535_3_PRSS27_Marapsin	Non-small cell lung cancer (controls excluding all cancers)	Inverse variance weighted	3	-0.328665	0.10644	0.00201652	0.719884	0.584331	0.886883
17781_191_MAP1LC3A_MLP3A	Non-small cell lung cancer (controls excluding all cancers)	Wald ratio	1	-1.29328	0.41972	0.00206096	0.274368	0.120521	0.624606
13733_5_IL12B_IL_12_p40	Non-small cell lung cancer (controls excluding all cancers)	Inverse variance weighted	4	-0.154559	0.0509014	0.00239386	0.856793	0.775439	0.946681
9449_150_C4BPA_C4b_binding_protein_alpha_chain	Non-small cell lung cancer (controls excluding all cancers)	Inverse variance weighted	4	0.183149	0.0634901	0.00391813	1.20099	1.06047	1.36014
7928_183_TPST1_TPST1	Non-small cell lung cancer (controls excluding all cancers)	Inverse variance weighted	2	0.178393	0.0631259	0.00471352	1.19529	1.05619	1.35272
17786_5_GGPS1_GGPPS	Non-small cell lung cancer (controls excluding all cancers)	Wald ratio	1	0.729213	0.259184	0.00490062	2.07345	1.24759	3.446
10391_1_ANGPTL3_ANGL3	Non-small cell lung cancer (controls excluding all cancers)	Inverse variance weighted	3	-0.17958	0.0640647	0.0050614	0.835621	0.737015	0.94742
4811_33_ITIH4_ITI_heavy_chain_H4	Non-small cell lung cancer (controls excluding all cancers)	Wald ratio	1	-0.671605	0.239628	0.00506771	0.510888	0.319411	0.817149
19446_1_GMPR2_GMPR2	Non-small cell lung cancer (controls excluding all cancers)	Inverse variance weighted	4	-0.253159	0.0906923	0.00524795	0.776344	0.649913	0.92737
18922_27_CD68_CD68	Non-small cell lung cancer (controls excluding all cancers)	Inverse variance weighted	2	-0.655406	0.235789	0.0054422	0.519231	0.327079	0.824269
13632_10_ZYX_Zyxin	Non-small cell lung cancer (controls excluding all cancers)	Wald ratio	1	0.811006	0.296688	0.00626593	2.25017	1.25797	4.02496
19266_35_G3BP1_G3BP1	Non-small cell lung cancer (controls excluding all cancers)	Wald ratio	1	-0.883635	0.32354	0.0063114	0.413278	0.219199	0.779192
4564_2_PLXNC1_PLXC1	Non-small cell lung cancer (controls excluding all cancers)	Inverse variance weighted	9	-0.0647968	0.0238496	0.00658986	0.937258	0.894454	0.98211
19523_215_PARK7_PARK7	Non-small cell lung cancer (controls excluding all cancers)	Inverse variance weighted	2	0.519037	0.192166	0.00691346	1.68041	1.15303	2.44901
6626_81_CHST12_CHSTC	Non-small cell lung cancer (controls excluding all cancers)	Inverse variance weighted	2	-0.345137	0.127802	0.0069224	0.708124	0.551216	0.909696
9322_15_RCN1_RCN1	Non-small cell lung cancer (controls excluding all cancers)	Wald ratio	1	-0.419098	0.15521	0.00692972	0.65764	0.485144	0.891467
13590_1_REXO2_ORN	Non-small cell lung cancer (controls excluding all cancers)	Wald ratio	1	0.597482	0.222322	0.00719979	1.81754	1.17554	2.81014
18243_9_CMPK1_Cytidylate_kinase	Non-small cell lung cancer (controls excluding all cancers)	Wald ratio	1	-0.679233	0.253412	0.00735451	0.507006	0.308535	0.833147
4133_54_GZMB_Granzyme_B	Non-small cell lung cancer (controls excluding all cancers)	Wald ratio	1	0.681566	0.262805	0.00950242	1.97697	1.18113	3.30906
11142_11_ANGPTL1_ANGL1	Non-small cell lung cancer (controls excluding all cancers)	Inverse variance weighted	3	-0.169707	0.0657083	0.00980201	0.843912	0.741934	0.959907
15486_126_AOC1_ABP1	Non-small cell lung cancer (controls excluding all cancers)	Inverse variance weighted	6	-0.135645	0.0531755	0.0107448	0.873153	0.786731	0.969068
4831_4_SELL_sL_Selectin	Non-small cell lung cancer (controls excluding all cancers)	Inverse variance weighted	5	0.143295	0.0567782	0.0116103	1.15407	1.03253	1.28992
15602_43_IL6R_IL_6_sRa	Non-small cell lung cancer (controls excluding all cancers)	Inverse variance weighted	4	0.0649206	0.025787	0.0118167	1.06707	1.01448	1.12239
15620_4_NLGN1_NLGN1	Non-small cell lung cancer (controls excluding all cancers)	Inverse variance weighted	3	0.388792	0.156476	0.0129669	1.4752	1.08556	2.00468
8468_19_KLK3_PSA	Non-small cell lung cancer (controls excluding all cancers)	Inverse variance weighted	2	-0.820055	0.332447	0.0136355	0.440408	0.229546	0.844966
3835_11_TLR2_TLR2	Non-small cell lung cancer (controls excluding all cancers)	Wald ratio	1	-0.742434	0.306833	0.0155345	0.475954	0.260846	0.868453
6557_50_LRRC15_LRC15	Non-small cell lung cancer (controls excluding all cancers)	Inverse variance weighted	6	-0.13639	0.0565182	0.0158132	0.872503	0.781011	0.974711
5615_62_FAM172A_F172A	Non-small cell lung cancer (controls excluding all cancers)	Wald ratio	1	-1.32036	0.548246	0.0160253	0.267039	0.0911797	0.782079
3173_49_NAAA_ASAHL	Non-small cell lung cancer (controls excluding all cancers)	Inverse variance weighted	3	-0.101445	0.0423459	0.0165923	0.903531	0.831567	0.981722
3309_2_FCGR2A_FCG2A	Non-small cell lung cancer (controls excluding all cancers)	Inverse variance weighted	11	-0.0789829	0.0330327	0.0168003	0.924056	0.866124	0.985862
15472_16_LRP11_LRP11	Non-small cell lung cancer (controls excluding all cancers)	Inverse variance weighted	4	0.0875487	0.0367551	0.0172214	1.0915	1.01563	1.17303
2780_35_LTF_Lactoferrin	Non-small cell lung cancer (controls excluding all cancers)	Inverse variance weighted	2	-0.276675	0.116181	0.0172462	0.758301	0.603874	0.952219
6605_17_IGFALS_IGFALS	Non-small cell lung cancer (controls excluding all cancers)	Inverse variance weighted	3	-0.321726	0.135109	0.0172545	0.724897	0.556249	0.944676
5687_5_PRKCSH_GLU2B	Non-small cell lung cancer (controls excluding all cancers)	Wald ratio	1	-0.487939	0.205003	0.0173051	0.61389	0.410761	0.917471
4430_44_COLEC11_Collectin_Kidney_1	Non-small cell lung cancer (controls excluding all cancers)	Inverse variance weighted	6	0.0640505	0.0270799	0.0180183	1.06615	1.01103	1.12426
10037_98_SIGLEC12_SIG12	Non-small cell lung cancer (controls excluding all cancers)	Inverse variance weighted	8	0.101155	0.042804	0.0181173	1.10645	1.01741	1.20328
12594_5_GCA_GRAN	Non-small cell lung cancer (controls excluding all cancers)	Wald ratio	1	-0.171406	0.0726842	0.0183626	0.84248	0.730616	0.97147
3310_62_FCGR2B_FCG2B	Non-small cell lung cancer (controls excluding all cancers)	Inverse variance weighted	7	-0.0571495	0.0245108	0.0197214	0.944453	0.900153	0.990933
7980_72_B3GNT2_B3GN2	Non-small cell lung cancer (controls excluding all cancers)	Inverse variance weighted	3	-0.258167	0.112098	0.0212757	0.772466	0.620097	0.962274
15633_6_RBP4_RBP	Non-small cell lung cancer (controls excluding all cancers)	Wald ratio	1	-0.596915	0.259499	0.0214338	0.550508	0.331034	0.91549
9826_135_FHIT_Fragile_histidine_triad_protein	Non-small cell lung cancer (controls excluding all cancers)	Wald ratio	1	-0.670563	0.293628	0.0223883	0.511421	0.287632	0.909326
5129_12_SCARF1_SREC_I	Non-small cell lung cancer (controls excluding all cancers)	Inverse variance weighted	5	-0.162471	0.072334	0.024696	0.850041	0.737679	0.979516
5092_51_JAG1_JAG1	Non-small cell lung cancer (controls excluding all cancers)	Wald ratio	1	-0.704321	0.315062	0.0253847	0.494444	0.266644	0.916861
8345_27_GPX7_GPX7	Non-small cell lung cancer (controls excluding all cancers)	Inverse variance weighted	4	0.109038	0.0489201	0.025821	1.1152	1.01324	1.22743
16558_2_MYOC_MYOC	Non-small cell lung cancer (controls excluding all cancers)	Inverse variance weighted	2	0.314817	0.142163	0.0267959	1.37001	1.03684	1.81023
18338_26_IDH1_IDH	Non-small cell lung cancer (controls excluding all cancers)	Inverse variance weighted	3	0.284446	0.129256	0.0277613	1.32902	1.03159	1.71221
4158_54_PLAU_uPA	Non-small cell lung cancer (controls excluding all cancers)	Inverse variance weighted	4	-0.14709	0.0671553	0.0285024	0.863216	0.756756	0.984653
4874_3_ANG_Angiogenin	Non-small cell lung cancer (controls excluding all cancers)	Inverse variance weighted	6	-0.0987992	0.0451225	0.0285549	0.905925	0.829245	0.989694
16809_1_NME4_NDKM	Non-small cell lung cancer (controls excluding all cancers)	Inverse variance weighted	2	-0.742239	0.341136	0.0295712	0.476047	0.243932	0.929032
12431_13_PELO_PELO	Non-small cell lung cancer (controls excluding all cancers)	Wald ratio	1	1.11239	0.513247	0.0302072	3.04163	1.1123	8.31745
3831_21_PTEN_pTEN	Non-small cell lung cancer (controls excluding all cancers)	Wald ratio	1	-1.32115	0.613201	0.0311998	0.266828	0.0802166	0.887562
17377_1_AKR1C3_Aldose_reductase_like_C3	Non-small cell lung cancer (controls excluding all cancers)	Inverse variance weighted	2	0.552786	0.256901	0.0314172	1.73809	1.05049	2.87575
4479_14_SERPING1_C1_Esterase_Inhibitor	Non-small cell lung cancer (controls excluding all cancers)	Inverse variance weighted	6	-0.107595	0.0500065	0.031428	0.897992	0.814153	0.990464
5722_78_PRCP_Prolylcarboxypeptidase	Non-small cell lung cancer (controls excluding all cancers)	Inverse variance weighted	3	-0.25846	0.120168	0.0314898	0.77224	0.610188	0.97733
13434_172_PARVA_PARVA	Non-small cell lung cancer (controls excluding all cancers)	Inverse variance weighted	2	-0.570794	0.267124	0.0326133	0.565077	0.334755	0.953867
10772_21_CSGALNACT2_CGAT2	Non-small cell lung cancer (controls excluding all cancers)	Wald ratio	1	-0.420297	0.198124	0.0338892	0.656852	0.445473	0.968531
6234_74_VIT_VITRN	Non-small cell lung cancer (controls excluding all cancers)	Inverse variance weighted	6	-0.0987627	0.0465832	0.0339949	0.905958	0.826905	0.992568
9869_28_NFKB1_NF_kappa_B_p105	Non-small cell lung cancer (controls excluding all cancers)	Wald ratio	1	-0.697504	0.329259	0.0341407	0.497826	0.2611	0.94918
4154_57_SELP_P_Selectin	Non-small cell lung cancer (controls excluding all cancers)	Inverse variance weighted	2	0.152169	0.072245	0.0351794	1.16436	1.01062	1.34147
17456_53_GOLM1_GOLM1	Non-small cell lung cancer (controls excluding all cancers)	Inverse variance weighted	2	-0.207468	0.0987352	0.0356188	0.81264	0.669658	0.98615
3396_54_REN_Renin	Non-small cell lung cancer (controls excluding all cancers)	Inverse variance weighted	4	0.344569	0.164077	0.0357253	1.41138	1.02324	1.94675
3212_30_ASAH2_ASAH2	Non-small cell lung cancer (controls excluding all cancers)	Inverse variance weighted	5	0.0889732	0.0424051	0.0358897	1.09305	1.00588	1.18778
10070_22_PLCG2_PLCG2	Non-small cell lung cancer (controls excluding all cancers)	Inverse variance weighted	2	-0.348035	0.166105	0.0361469	0.706074	0.509869	0.977781
18871_24_AIF1L_AIF1L	Non-small cell lung cancer (controls excluding all cancers)	Inverse variance weighted	5	0.116095	0.0559598	0.0380215	1.1231	1.00643	1.2533
9832_33_HGD_HGD	Non-small cell lung cancer (controls excluding all cancers)	Inverse variance weighted	2	-0.369259	0.179455	0.0396222	0.691246	0.48627	0.982626
17765_3_SNUPN_SPN1	Non-small cell lung cancer (controls excluding all cancers)	Wald ratio	1	0.356844	0.174086	0.0403821	1.42881	1.01576	2.00983
3302_58_CST7_CYTF	Non-small cell lung cancer (controls excluding all cancers)	Inverse variance weighted	9	0.0879619	0.0429146	0.040394	1.09195	1.00386	1.18777
19488_1_PDCD6_PDCD6	Non-small cell lung cancer (controls excluding all cancers)	Inverse variance weighted	3	-0.273575	0.1343	0.041645	0.760655	0.584614	0.989705
17843_30_PPCS_PPCS	Non-small cell lung cancer (controls excluding all cancers)	Wald ratio	1	-0.454262	0.223648	0.0422397	0.634916	0.409584	0.984213
11377_19_ADH7_ADH7	Non-small cell lung cancer (controls excluding all cancers)	Inverse variance weighted	4	0.135412	0.0667693	0.0425536	1.14501	1.00456	1.3051
5810_25_TDGF1_Cripto	Non-small cell lung cancer (controls excluding all cancers)	Inverse variance weighted	3	-0.07879	0.0388507	0.042558	0.924234	0.856469	0.997361
6998_106_ASPH_HAAH	Non-small cell lung cancer (controls excluding all cancers)	Inverse variance weighted	2	0.394901	0.19561	0.0435062	1.48424	1.01157	2.17776
5671_1_CTRB1_Chymotrypsin	Non-small cell lung cancer (controls excluding all cancers)	Inverse variance weighted	4	0.120219	0.0595676	0.0435703	1.12774	1.00347	1.26741
18918_86_PDE4A_PDE4A	Non-small cell lung cancer (controls excluding all cancers)	Inverse variance weighted	3	-0.377	0.187201	0.0440227	0.685916	0.47525	0.989965
16307_22_UNC5D_UNC5H4	Non-small cell lung cancer (controls excluding all cancers)	Wald ratio	1	-0.41931	0.209406	0.0452441	0.6575	0.43616	0.991165
15435_4_PNP_PNP	Non-small cell lung cancer (controls excluding all cancers)	Inverse variance weighted	2	0.283023	0.141604	0.0456418	1.32714	1.00549	1.75166
8916_32_STIM1_STIM1	Non-small cell lung cancer (controls excluding all cancers)	Wald ratio	1	0.447116	0.224373	0.0462909	1.5638	1.00737	2.42756
7173_141_TMEM132C_T132C	Non-small cell lung cancer (controls excluding all cancers)	Inverse variance weighted	5	0.128632	0.064627	0.046549	1.13727	1.00197	1.29085
4407_10_MST1_MSP	Non-small cell lung cancer (controls excluding all cancers)	Inverse variance weighted	3	0.199934	0.100494	0.0466452	1.22132	1.00297	1.48721
12008_3_CD7_CD7	Non-small cell lung cancer (controls excluding all cancers)	Inverse variance weighted	3	-0.234512	0.11797	0.0468228	0.790956	0.627675	0.996714
13940_19_IFI16_IP16	Non-small cell lung cancer (controls excluding all cancers)	Wald ratio	1	0.564822	0.284562	0.0471575	1.75913	1.00711	3.07272
12556_7_UBE2C_UBE2C	Non-small cell lung cancer (controls excluding all cancers)	Wald ratio	1	-0.30805	0.155527	0.0476269	0.734878	0.541786	0.996788
12646_2_RPE_RPE	Non-small cell lung cancer (controls excluding all cancers)	Wald ratio	1	0.543968	0.275268	0.048139	1.72283	1.00445	2.95499
14623_26_SUMO3_SUMO3	Non-small cell lung cancer (controls excluding all cancers)	Wald ratio	1	0.729353	0.369191	0.0482066	2.07374	1.00575	4.27579
6544_33_NELL1_NELL1	Non-small cell lung cancer (controls excluding all cancers)	Inverse variance weighted	5	0.106933	0.0542358	0.0486516	1.11286	1.00063	1.23768
13119_26_SERPINA10_protein_Z_inhibitor	Non-small cell lung cancer (controls excluding all cancers)	Inverse variance weighted	6	-0.0856409	0.0434849	0.0489027	0.917924	0.84293	0.99959
13669_6_FGFR3_FGFR_3	Non-small cell lung cancer (controls excluding all cancers)	Inverse variance weighted	4	0.211153	0.107554	0.0496197	1.2351	1.00035	1.52495
6393_63_HSP90B1_Endoplasmin	Small cell lung cancer (controls excluding all cancers)	Inverse variance weighted	4	0.350174	0.0914654	0.000128934	1.41931	1.18637	1.69799
11126_102_TRIO_TRIO	Small cell lung cancer (controls excluding all cancers)	Wald ratio	1	-4.36558	1.23444	0.000405485	0.0127073	0.00113051	0.142833
8065_245_PATE4_PATE4	Small cell lung cancer (controls excluding all cancers)	Wald ratio	1	-1.50003	0.46468	0.00124616	0.223123	0.0897432	0.554738
7928_183_TPST1_TPST1	Small cell lung cancer (controls excluding all cancers)	Inverse variance weighted	2	0.578966	0.191908	0.00255375	1.78419	1.22486	2.59894
6467_65_POGLUT1_KTEL1	Small cell lung cancer (controls excluding all cancers)	Inverse variance weighted	3	0.710629	0.23851	0.0028877	2.03527	1.27526	3.24822
3807_1_FGF23_FGF23	Small cell lung cancer (controls excluding all cancers)	Wald ratio	1	-3.30508	1.11405	0.00300993	0.0366964	0.00413356	0.325778
3795_6_ADAM9_ADAM_9	Small cell lung cancer (controls excluding all cancers)	Wald ratio	1	3.98774	1.35138	0.00316876	53.9329	3.81539	762.374
4496_60_MMP12_MMP_12	Small cell lung cancer (controls excluding all cancers)	Inverse variance weighted	6	-0.291682	0.09958	0.00339921	0.747006	0.614554	0.908005
12008_3_CD7_CD7	Small cell lung cancer (controls excluding all cancers)	Inverse variance weighted	3	-0.851205	0.293268	0.00370216	0.4269	0.240266	0.758509
16304_6_LGR4_LGR4	Small cell lung cancer (controls excluding all cancers)	Wald ratio	1	-3.5404	1.23311	0.00409016	0.0290016	0.0025869	0.325135
8970_9_RIPK2_RIPK2	Small cell lung cancer (controls excluding all cancers)	Wald ratio	1	2.29523	0.802187	0.00422029	9.92667	2.06048	47.8233
2993_1_IL18RAP_IL_18_Rb	Small cell lung cancer (controls excluding all cancers)	Wald ratio	1	1.94104	0.686011	0.00466262	6.96601	1.81568	26.7257
15529_33_CSRP1_Cysteine_rich_protein_1	Small cell lung cancer (controls excluding all cancers)	Wald ratio	1	-1.56263	0.56502	0.00568146	0.209584	0.0692474	0.634326
5443_62_NPPA_ANP	Small cell lung cancer (controls excluding all cancers)	Wald ratio	1	-2.06159	0.767649	0.00724015	0.127251	0.0282635	0.572925
7891_45_UGT1A6_UGT_1A6	Small cell lung cancer (controls excluding all cancers)	Inverse variance weighted	3	0.616423	0.229769	0.00730097	1.85229	1.18066	2.90598
17702_53_UGT1A1_UGT_1A1	Small cell lung cancer (controls excluding all cancers)	Inverse variance weighted	2	0.652658	0.243782	0.00742362	1.92064	1.19106	3.09711
15494_11_FGFBP1_FGFP1	Small cell lung cancer (controls excluding all cancers)	Wald ratio	1	-2.42892	0.919289	0.0082377	0.0881322	0.0145419	0.534133
19334_62_TXNDC12_TXD12	Small cell lung cancer (controls excluding all cancers)	Wald ratio	1	1.74565	0.667646	0.00893229	5.72962	1.54816	21.205
13676_46_INHBB_Inhibin_bB_chain	Small cell lung cancer (controls excluding all cancers)	Inverse variance weighted	4	0.401382	0.153701	0.00901591	1.49389	1.10531	2.01907
9266_1_TREM1_sTREM_1	Small cell lung cancer (controls excluding all cancers)	Inverse variance weighted	4	-0.424226	0.163761	0.00958298	0.654276	0.474641	0.901897
5900_11_HINT1_HINT1	Small cell lung cancer (controls excluding all cancers)	Wald ratio	1	1.59075	0.614755	0.0096641	4.90744	1.47084	16.3736
13621_31_AP2A2_AP2A2	Small cell lung cancer (controls excluding all cancers)	Wald ratio	1	2.31838	0.897656	0.00980278	10.1592	1.74889	59.0149
16915_153_SEMA4A_SEM4A	Small cell lung cancer (controls excluding all cancers)	Wald ratio	1	0.857337	0.33392	0.0102438	2.35687	1.22489	4.53498
3495_15_CXCL6_GCP_2	Small cell lung cancer (controls excluding all cancers)	Inverse variance weighted	3	-0.276221	0.107601	0.0102555	0.758645	0.614394	0.936764
4294_16_SPHK1_Sphingosine_kinase_1	Small cell lung cancer (controls excluding all cancers)	Inverse variance weighted	2	-1.69681	0.661813	0.010351	0.183268	0.0500886	0.670552
7655_11_NPPB_N_terminal_pro_BNP	Small cell lung cancer (controls excluding all cancers)	Inverse variance weighted	4	-0.516087	0.202331	0.0107505	0.596851	0.401456	0.887348
12486_8_GLRX2_GLRX2	Small cell lung cancer (controls excluding all cancers)	Wald ratio	1	1.06076	0.416019	0.0107787	2.88857	1.27809	6.52838
4328_2_BOC_BOC	Small cell lung cancer (controls excluding all cancers)	Inverse variance weighted	4	-0.560281	0.220076	0.0109011	0.571048	0.370971	0.879034
5066_134_CD300C_CLM6	Small cell lung cancer (controls excluding all cancers)	Inverse variance weighted	6	-0.530152	0.209365	0.0113353	0.588515	0.390429	0.887101
2811_27_ANGPT1_Angiopoietin_1	Small cell lung cancer (controls excluding all cancers)	Wald ratio	1	-2.83358	1.11977	0.0113898	0.058802	0.00654977	0.527907
5087_5_IL22RA2_IL_22BP	Small cell lung cancer (controls excluding all cancers)	Inverse variance weighted	4	0.867509	0.345957	0.0121567	2.38097	1.20856	4.69072
13397_88_DEFB4A_HBD_2	Small cell lung cancer (controls excluding all cancers)	Inverse variance weighted	2	-1.55454	0.623449	0.0126505	0.211286	0.0622558	0.717068
11696_7_CRABP2_RABP2	Small cell lung cancer (controls excluding all cancers)	Inverse variance weighted	4	-0.475677	0.191831	0.0131507	0.621464	0.426703	0.90512
4342_10_ICAM1_sICAM_1	Small cell lung cancer (controls excluding all cancers)	Inverse variance weighted	7	0.157161	0.0656288	0.016634	1.17018	1.02894	1.33082
9264_11_CTSO_CATO	Small cell lung cancer (controls excluding all cancers)	Inverse variance weighted	2	0.912209	0.386071	0.0181374	2.48982	1.16825	5.30637
6930_95_ST8SIA6_SIA8F	Small cell lung cancer (controls excluding all cancers)	Wald ratio	1	-3.05554	1.29882	0.0186448	0.0470972	0.00369335	0.60058
3166_92_CD33_Siglec_3	Small cell lung cancer (controls excluding all cancers)	Inverse variance weighted	9	0.227347	0.0969181	0.0189883	1.25526	1.03809	1.51787
12851_5_POLM_DPOLM	Small cell lung cancer (controls excluding all cancers)	Inverse variance weighted	3	0.54324	0.231874	0.0191386	1.72158	1.09283	2.71208
4159_130_CFH_Factor_H	Small cell lung cancer (controls excluding all cancers)	Inverse variance weighted	2	0.621768	0.266014	0.0194207	1.86222	1.10559	3.13665
3326_58_CADM1_Nectin_like_protein_2	Small cell lung cancer (controls excluding all cancers)	Wald ratio	1	0.957495	0.410838	0.0197751	2.60516	1.16445	5.82838
11266_8_SELPLG_SELPL	Small cell lung cancer (controls excluding all cancers)	Wald ratio	1	0.530408	0.228132	0.0200719	1.69963	1.08683	2.65793
2665_26_TNFRSF17_BCMA	Small cell lung cancer (controls excluding all cancers)	Wald ratio	1	0.986791	0.4296	0.0216189	2.68261	1.15578	6.22645
18197_97_CKMT2_KCRS	Small cell lung cancer (controls excluding all cancers)	Wald ratio	1	2.23823	0.978304	0.0221453	9.3767	1.37816	63.7968
13940_19_IFI16_IP16	Small cell lung cancer (controls excluding all cancers)	Wald ratio	1	1.7215	0.754523	0.0225141	5.59293	1.27461	24.5416
18174_79_PDCD6IP_PDC6I	Small cell lung cancer (controls excluding all cancers)	Wald ratio	1	1.30331	0.578509	0.024267	3.68146	1.18463	11.4408
12396_19_HIBCH_HIBCH	Small cell lung cancer (controls excluding all cancers)	Inverse variance weighted	4	0.380252	0.168916	0.0243771	1.46265	1.05041	2.03669
5034_79_PRSS2_Trypsin_2	Small cell lung cancer (controls excluding all cancers)	Inverse variance weighted	5	-0.373382	0.166501	0.0249277	0.688402	0.496723	0.954049
9350_3_FSTL4_FSTL4	Small cell lung cancer (controls excluding all cancers)	Inverse variance weighted	2	-1.7375	0.78039	0.0259841	0.17596	0.0381181	0.81226
13381_49_B4GALT1_B4GT1	Small cell lung cancer (controls excluding all cancers)	Inverse variance weighted	2	0.617912	0.280575	0.0276435	1.85505	1.07035	3.21503
8351_17_PRSS57_PRS57	Small cell lung cancer (controls excluding all cancers)	Inverse variance weighted	9	0.366674	0.166641	0.0277801	1.44293	1.04087	2.00029
15427_35_LOXL3_LOXL3	Small cell lung cancer (controls excluding all cancers)	Wald ratio	1	-1.32045	0.606786	0.0295443	0.267014	0.0812882	0.877082
16558_2_MYOC_MYOC	Small cell lung cancer (controls excluding all cancers)	Inverse variance weighted	2	0.825569	0.38034	0.0299609	2.28318	1.0834	4.81163
7933_75_ADAM22_ADA22	Small cell lung cancer (controls excluding all cancers)	Inverse variance weighted	2	1.13342	0.534645	0.0340108	3.10625	1.08928	8.85801
4437_56_ENTPD5_ENTP5	Small cell lung cancer (controls excluding all cancers)	Inverse variance weighted	7	-0.24944	0.118035	0.034577	0.779237	0.618296	0.982071
12612_37_PSMB1_PSB1	Small cell lung cancer (controls excluding all cancers)	Inverse variance weighted	2	-0.379558	0.181337	0.0363394	0.684164	0.479516	0.976151
2697_7_PF4_PF_4	Small cell lung cancer (controls excluding all cancers)	Inverse variance weighted	2	-1.54836	0.741481	0.0367794	0.212596	0.0497042	0.909317
19437_61_VEGFA_L_VEGF165	Small cell lung cancer (controls excluding all cancers)	Inverse variance weighted	6	0.234491	0.112405	0.0369668	1.26426	1.01428	1.57586
18832_65_SAA2_SAA2	Small cell lung cancer (controls excluding all cancers)	Inverse variance weighted	4	-0.29995	0.14386	0.0370673	0.740855	0.558827	0.982175
19113_66_SH3BGRL2_SH3L2	Small cell lung cancer (controls excluding all cancers)	Wald ratio	1	1.1178	0.538198	0.0378077	3.05812	1.06496	8.7817
15515_2_SAA1_SAA	Small cell lung cancer (controls excluding all cancers)	Inverse variance weighted	4	-0.242624	0.117123	0.038308	0.784566	0.623638	0.987021
4867_15_VEGFA_VEGF121	Small cell lung cancer (controls excluding all cancers)	Inverse variance weighted	6	0.247452	0.119573	0.0385023	1.28076	1.01318	1.61901
10737_96_SERPINB1_Serpin_B1	Small cell lung cancer (controls excluding all cancers)	Wald ratio	1	-1.43734	0.699563	0.0399158	0.23756	0.0602966	0.935951
17755_5_UGDH_UGDH	Small cell lung cancer (controls excluding all cancers)	Inverse variance weighted	2	0.399825	0.195272	0.0406062	1.49156	1.01724	2.18706
19223_6_RAB1A_RAB1A	Small cell lung cancer (controls excluding all cancers)	Wald ratio	1	-2.03336	0.996219	0.0412431	0.130895	0.0185748	0.922405
5698_60_TNXB_Tenascin_X	Small cell lung cancer (controls excluding all cancers)	Inverse variance weighted	4	0.21557	0.105863	0.041719	1.24057	1.00811	1.52663
9357_4_CREG1_CREG1	Small cell lung cancer (controls excluding all cancers)	Inverse variance weighted	2	0.692739	0.341299	0.042386	1.99918	1.02408	3.90276
12469_19_MAPRE1_MARE1	Small cell lung cancer (controls excluding all cancers)	Wald ratio	1	1.90396	0.943607	0.0436175	6.71243	1.056	42.6672
13059_33_RFK_RIFK	Small cell lung cancer (controls excluding all cancers)	Inverse variance weighted	2	0.960752	0.477062	0.0440208	2.61366	1.02604	6.65783
15653_9_COL10A1_COAA1	Small cell lung cancer (controls excluding all cancers)	Inverse variance weighted	3	-0.497988	0.248196	0.0448102	0.607752	0.373644	0.988542
5704_74_GZMM_Granzyme_M	Small cell lung cancer (controls excluding all cancers)	Wald ratio	1	-2.59612	1.29641	0.0452267	0.0745622	0.00587473	0.946343
17698_15_WBP2_WBP2	Small cell lung cancer (controls excluding all cancers)	Wald ratio	1	-2.4924	1.24476	0.0452518	0.0827116	0.00721113	0.948701
18408_26_ARF4_ARF4	Small cell lung cancer (controls excluding all cancers)	Inverse variance weighted	2	-1.19059	0.597698	0.0463765	0.304043	0.0942245	0.981085
3378_49_KLK7_Kallikrein_7	Small cell lung cancer (controls excluding all cancers)	Inverse variance weighted	3	0.327388	0.164453	0.0465066	1.38734	1.00507	1.915
3348_49_BMP1_BMP_1	Small cell lung cancer (controls excluding all cancers)	Wald ratio	1	1.45537	0.733076	0.047112	4.28607	1.01871	18.0329
9212_22_CTSF_CATF	Small cell lung cancer (controls excluding all cancers)	Wald ratio	1	-0.656614	0.333234	0.048789	0.518604	0.269887	0.99653
19446_1_GMPR2_GMPR2	Small cell lung cancer (controls excluding all cancers)	Inverse variance weighted	4	-0.471481	0.239341	0.0488485	0.624078	0.390398	0.997631
14112_40_RELT_RELT	Clear cell adenocarcinoma of kidney (controls excluding all cancers)	Wald ratio	1	3.0188	0.84315	0.000343082	20.4668	3.92055	106.845
5581_28_FGL1_FGL1	Clear cell adenocarcinoma of kidney (controls excluding all cancers)	Inverse variance weighted	3	-0.364863	0.111551	0.00107234	0.694292	0.557941	0.863965
14655_1_DNAJC17_DJC17	Clear cell adenocarcinoma of kidney (controls excluding all cancers)	Inverse variance weighted	2	1.57814	0.487164	0.00119765	4.84593	1.86507	12.591
3831_21_PTEN_pTEN	Clear cell adenocarcinoma of kidney (controls excluding all cancers)	Wald ratio	1	-5.68117	1.7746	0.00136775	0.00340958	0.000105227	0.110478
3710_49_PLG_Angiostatin	Clear cell adenocarcinoma of kidney (controls excluding all cancers)	Inverse variance weighted	5	0.566764	0.190319	0.00290165	1.76255	1.21378	2.55944
9863_1_TPM4_Tropomyosin_4	Clear cell adenocarcinoma of kidney (controls excluding all cancers)	Wald ratio	1	-2.69066	0.920135	0.00345347	0.0678364	0.0111745	0.411811
18319_7_PDHX_ODPX	Clear cell adenocarcinoma of kidney (controls excluding all cancers)	Inverse variance weighted	2	-1.28658	0.444868	0.00382737	0.276214	0.115496	0.660579
8402_22_CYTL1_CYTL1	Clear cell adenocarcinoma of kidney (controls excluding all cancers)	Inverse variance weighted	3	0.431942	0.152635	0.00465618	1.54025	1.142	2.07738
4151_6_PLG_Plasminogen	Clear cell adenocarcinoma of kidney (controls excluding all cancers)	Inverse variance weighted	4	0.618719	0.221075	0.00513119	1.85655	1.20371	2.86345
18313_4_ASRGL1_Asparaginase_like_protein_1	Clear cell adenocarcinoma of kidney (controls excluding all cancers)	Inverse variance weighted	2	0.652138	0.235464	0.00561269	1.91964	1.21001	3.04545
4811_33_ITIH4_ITI_heavy_chain_H4	Clear cell adenocarcinoma of kidney (controls excluding all cancers)	Wald ratio	1	-1.44929	0.527371	0.0059935	0.234737	0.0834977	0.659917
5963_9_DMKN_Dermokine	Clear cell adenocarcinoma of kidney (controls excluding all cancers)	Wald ratio	1	2.48993	0.913913	0.00644053	12.0604	2.01105	72.3268
15414_316_LDHA_LDHA	Clear cell adenocarcinoma of kidney (controls excluding all cancers)	Wald ratio	1	3.14221	1.15345	0.00644614	23.1549	2.41438	222.064
4721_54_TFF3_TFF3	Clear cell adenocarcinoma of kidney (controls excluding all cancers)	Inverse variance weighted	3	1.15203	0.423595	0.00653512	3.16461	1.37959	7.25925
3191_50_WFIKKN1_WFKN1	Clear cell adenocarcinoma of kidney (controls excluding all cancers)	Inverse variance weighted	2	0.87096	0.320288	0.00654193	2.3892	1.27532	4.47598
6255_74_CPXM1_CPXM1	Clear cell adenocarcinoma of kidney (controls excluding all cancers)	Inverse variance weighted	6	-0.332562	0.124561	0.00758784	0.717084	0.561749	0.915374
4969_2_CA1_Carbonic_anhydrase_I	Clear cell adenocarcinoma of kidney (controls excluding all cancers)	Inverse variance weighted	2	0.972248	0.366699	0.00801707	2.64388	1.28855	5.42479
11646_4_CHST9_Carbohydrate_sulfotransferase_9	Clear cell adenocarcinoma of kidney (controls excluding all cancers)	Inverse variance weighted	4	-0.501081	0.189186	0.00808227	0.605875	0.418162	0.877853
10372_18_STAT6_STAT6	Clear cell adenocarcinoma of kidney (controls excluding all cancers)	Inverse variance weighted	4	-1.01046	0.38231	0.00821663	0.364052	0.172082	0.77018
12646_2_RPE_RPE	Clear cell adenocarcinoma of kidney (controls excluding all cancers)	Wald ratio	1	1.61771	0.629394	0.0101618	5.04156	1.4683	17.3107
12677_164_FLII_FLII	Clear cell adenocarcinoma of kidney (controls excluding all cancers)	Wald ratio	1	1.60533	0.631065	0.0109641	4.97949	1.44548	17.1537
13384_110_FH_FUMH	Clear cell adenocarcinoma of kidney (controls excluding all cancers)	Wald ratio	1	-0.920752	0.36204	0.0109832	0.39822	0.195861	0.80965
14747_9_CRLF1_CRLF1	Clear cell adenocarcinoma of kidney (controls excluding all cancers)	Wald ratio	1	-0.539985	0.212427	0.0110228	0.582757	0.384296	0.883709
17786_5_GGPS1_GGPPS	Clear cell adenocarcinoma of kidney (controls excluding all cancers)	Wald ratio	1	1.44892	0.572672	0.0114028	4.25852	1.38609	13.0836
6558_5_COLEC10_COL10	Clear cell adenocarcinoma of kidney (controls excluding all cancers)	Wald ratio	1	-4.03277	1.60089	0.0117664	0.0177251	0.000768916	0.408599
10037_98_SIGLEC12_SIG12	Clear cell adenocarcinoma of kidney (controls excluding all cancers)	Inverse variance weighted	8	0.24687	0.0980152	0.0117792	1.28001	1.05629	1.55112
10391_1_ANGPTL3_ANGL3	Clear cell adenocarcinoma of kidney (controls excluding all cancers)	Inverse variance weighted	3	-0.366819	0.146059	0.0120238	0.692935	0.520433	0.922615
19194_9_DTD1_Histidyl_tRNA_synthetase_related	Clear cell adenocarcinoma of kidney (controls excluding all cancers)	Wald ratio	1	-0.626339	0.250841	0.0125264	0.534545	0.326937	0.873986
5095_21_KIR2DL4_KI2L4	Clear cell adenocarcinoma of kidney (controls excluding all cancers)	Wald ratio	1	1.56308	0.630201	0.0131278	4.77349	1.38803	16.4163
19482_11_HDHD3_HDHD3	Clear cell adenocarcinoma of kidney (controls excluding all cancers)	Wald ratio	1	-0.667355	0.270924	0.0137684	0.513064	0.301687	0.872543
19197_95_ACAT1_THIL	Clear cell adenocarcinoma of kidney (controls excluding all cancers)	Wald ratio	1	-1.36019	0.5522	0.0137692	0.256611	0.0869428	0.757386
3600_2_CHIT1_Chitotriosidase_1	Clear cell adenocarcinoma of kidney (controls excluding all cancers)	Inverse variance weighted	7	0.216286	0.0878565	0.0138239	1.24146	1.04507	1.47474
4982_54_PI3_Elafin	Clear cell adenocarcinoma of kidney (controls excluding all cancers)	Inverse variance weighted	3	-0.41841	0.174642	0.0165835	0.658092	0.467335	0.926713
17799_9_PGLS_6PGL	Clear cell adenocarcinoma of kidney (controls excluding all cancers)	Inverse variance weighted	3	1.01346	0.42359	0.0167321	2.75511	1.20108	6.31984
16856_79_MAPRE2_MARE2	Clear cell adenocarcinoma of kidney (controls excluding all cancers)	Wald ratio	1	0.775481	0.325857	0.0173213	2.17164	1.1466	4.11304
14067_6_PKP2_PKP2	Clear cell adenocarcinoma of kidney (controls excluding all cancers)	Inverse variance weighted	2	-0.927058	0.391536	0.0178967	0.395716	0.183697	0.852444
3325_2_MATN2_MATN2	Clear cell adenocarcinoma of kidney (controls excluding all cancers)	Inverse variance weighted	4	-0.627261	0.265989	0.0183629	0.534053	0.31708	0.899495
13580_2_UAP1_Sperm_associated_antigen_2	Clear cell adenocarcinoma of kidney (controls excluding all cancers)	Wald ratio	1	-2.10336	0.893408	0.0185568	0.122045	0.0211854	0.703079
6451_64_ASPN_ASPN	Clear cell adenocarcinoma of kidney (controls excluding all cancers)	Inverse variance weighted	4	0.300232	0.127647	0.01867	1.35017	1.05132	1.73398
3210_1_METAP1_METAP1	Clear cell adenocarcinoma of kidney (controls excluding all cancers)	Wald ratio	1	-1.72203	0.736005	0.0192992	0.178703	0.0422311	0.756191
5605_77_MFNG_MFNG	Clear cell adenocarcinoma of kidney (controls excluding all cancers)	Wald ratio	1	-0.705827	0.303274	0.0199465	0.4937	0.272465	0.894573
4801_13_LPO_PERL	Clear cell adenocarcinoma of kidney (controls excluding all cancers)	Inverse variance weighted	2	-0.400308	0.173304	0.0208959	0.670114	0.477122	0.94117
8360_169_NCR1_NKp46	Clear cell adenocarcinoma of kidney (controls excluding all cancers)	Inverse variance weighted	4	-0.374627	0.162773	0.0213617	0.687546	0.499743	0.945925
16913_8_RNASET2_RNT2	Clear cell adenocarcinoma of kidney (controls excluding all cancers)	Inverse variance weighted	4	0.282989	0.123532	0.0219734	1.32709	1.04171	1.69065
8289_8_GPNMB_GPNMB	Clear cell adenocarcinoma of kidney (controls excluding all cancers)	Inverse variance weighted	3	-0.465776	0.205861	0.023662	0.627648	0.41926	0.939612
8885_6_CACNA2D3_CA2D3	Clear cell adenocarcinoma of kidney (controls excluding all cancers)	Inverse variance weighted	4	-0.601072	0.267201	0.02448	0.548223	0.324722	0.925559
13947_371_NUDT12_NUD12	Clear cell adenocarcinoma of kidney (controls excluding all cancers)	Inverse variance weighted	4	0.314607	0.140429	0.0250695	1.36972	1.04015	1.80371
2743_5_SHH_Sonic_Hedgehog	Clear cell adenocarcinoma of kidney (controls excluding all cancers)	Inverse variance weighted	2	-0.992911	0.443933	0.025311	0.370497	0.155203	0.884439
19377_14_OLFM2_NOE2	Clear cell adenocarcinoma of kidney (controls excluding all cancers)	Inverse variance weighted	4	-0.361238	0.164976	0.0285503	0.696813	0.504296	0.962823
3060_43_C9_C9	Clear cell adenocarcinoma of kidney (controls excluding all cancers)	Inverse variance weighted	4	-0.500686	0.230039	0.0295162	0.606115	0.386137	0.951411
18930_28_SLIT2_SLIT2	Clear cell adenocarcinoma of kidney (controls excluding all cancers)	Wald ratio	1	1.07024	0.492995	0.029939	2.91608	1.10957	7.66383
5005_4_MAPK12_MK12	Clear cell adenocarcinoma of kidney (controls excluding all cancers)	Wald ratio	1	-1.26997	0.585914	0.0301968	0.28084	0.0890675	0.885523
8794_13_DPEP1_DPEP1	Clear cell adenocarcinoma of kidney (controls excluding all cancers)	Inverse variance weighted	4	-0.240715	0.111436	0.0307636	0.786066	0.631833	0.977947
10571_14_MGAT1_MGAT1	Clear cell adenocarcinoma of kidney (controls excluding all cancers)	Wald ratio	1	-2.04389	0.966424	0.0344388	0.129524	0.0194857	0.86097
13427_66_MAN1C1_MA1C1	Clear cell adenocarcinoma of kidney (controls excluding all cancers)	Inverse variance weighted	3	0.465777	0.220868	0.0349579	1.59325	1.03342	2.45636
5636_10_MFAP4_MFAP4	Clear cell adenocarcinoma of kidney (controls excluding all cancers)	Inverse variance weighted	3	0.531819	0.252728	0.0353514	1.70202	1.03714	2.79314
9790_28_BRSK2_BR_serine_threonine_kinase_2	Clear cell adenocarcinoma of kidney (controls excluding all cancers)	Inverse variance weighted	2	0.573601	0.273293	0.0358297	1.77465	1.03868	3.0321
12637_7_CRAT_CACP	Clear cell adenocarcinoma of kidney (controls excluding all cancers)	Wald ratio	1	1.28101	0.612102	0.0363669	3.60027	1.08468	11.95
4188_1_AKR7A2_Aflatoxin_B1_aldehyde_reductase	Clear cell adenocarcinoma of kidney (controls excluding all cancers)	Wald ratio	1	0.723276	0.346721	0.0369742	2.06117	1.04467	4.06677
3310_62_FCGR2B_FCG2B	Clear cell adenocarcinoma of kidney (controls excluding all cancers)	Inverse variance weighted	7	-0.116748	0.056	0.0370891	0.88981	0.797313	0.993037
19188_21_NAP1L4_NAP2L	Clear cell adenocarcinoma of kidney (controls excluding all cancers)	Wald ratio	1	0.652109	0.314119	0.0378942	1.91959	1.03711	3.55296
10851_77_EBI3_IL27B	Clear cell adenocarcinoma of kidney (controls excluding all cancers)	Inverse variance weighted	6	0.178876	0.0863991	0.0384197	1.19587	1.00958	1.41654
8890_9_TMEM132B_T132B	Clear cell adenocarcinoma of kidney (controls excluding all cancers)	Wald ratio	1	-0.65082	0.314353	0.0384198	0.521618	0.281689	0.965906
10737_96_SERPINB1_Serpin_B1	Clear cell adenocarcinoma of kidney (controls excluding all cancers)	Wald ratio	1	-1.25481	0.607602	0.038906	0.285131	0.0866647	0.938092
13943_38_DPY30_DPY30	Clear cell adenocarcinoma of kidney (controls excluding all cancers)	Wald ratio	1	1.73215	0.839971	0.0391928	5.65281	1.0896	29.3267
18916_25_ITPA_Inosine_triphosphatase	Clear cell adenocarcinoma of kidney (controls excluding all cancers)	Inverse variance weighted	7	-0.177328	0.0860581	0.039345	0.837505	0.707511	0.991383
11302_237_TNR_TENR	Clear cell adenocarcinoma of kidney (controls excluding all cancers)	Wald ratio	1	0.746525	0.363114	0.0397924	2.10966	1.03544	4.29834
4867_15_VEGFA_VEGF121	Clear cell adenocarcinoma of kidney (controls excluding all cancers)	Inverse variance weighted	6	0.222943	0.108741	0.0403423	1.24975	1.00986	1.54662
5085_18_IL20RA_IL_20_Ra	Clear cell adenocarcinoma of kidney (controls excluding all cancers)	Wald ratio	1	-1.87066	0.913035	0.0404782	0.154022	0.0257271	0.922092
11241_8_ASL_ARLY	Clear cell adenocarcinoma of kidney (controls excluding all cancers)	Wald ratio	1	1.45373	0.715126	0.0420702	4.27903	1.05346	17.3809
19273_3_GSR_Glutathione_reductase	Clear cell adenocarcinoma of kidney (controls excluding all cancers)	Inverse variance weighted	2	-1.02563	0.506794	0.0429954	0.358572	0.132796	0.968206
2212_69_PLAT_tPA	Clear cell adenocarcinoma of kidney (controls excluding all cancers)	Inverse variance weighted	2	0.802283	0.397075	0.0433334	2.23063	1.02431	4.85763
6496_60_DLK1_DLK1	Clear cell adenocarcinoma of kidney (controls excluding all cancers)	Inverse variance weighted	4	0.602356	0.29824	0.0434144	1.82642	1.01796	3.27693
3293_2_CD5L_CD5L	Clear cell adenocarcinoma of kidney (controls excluding all cancers)	Inverse variance weighted	5	-0.301305	0.149278	0.0435486	0.739852	0.552175	0.991319
15530_33_EPHB4_EphB4	Clear cell adenocarcinoma of kidney (controls excluding all cancers)	Wald ratio	1	0.871803	0.432948	0.0440472	2.39122	1.0235	5.58666
2968_61_TNFSF15_TNFSF15	Clear cell adenocarcinoma of kidney (controls excluding all cancers)	Wald ratio	1	2.19776	1.09215	0.0441853	9.0048	1.05882	76.5822
8660_5_OLFML3_OLFL3	Clear cell adenocarcinoma of kidney (controls excluding all cancers)	Inverse variance weighted	2	1.02762	0.512682	0.0450273	2.79441	1.02302	7.63298
6081_52_PCOLCE2_PCOC2	Clear cell adenocarcinoma of kidney (controls excluding all cancers)	Inverse variance weighted	8	-0.191071	0.0956154	0.0456812	0.826074	0.684904	0.996342
4294_16_SPHK1_Sphingosine_kinase_1	Clear cell adenocarcinoma of kidney (controls excluding all cancers)	Inverse variance weighted	2	-1.13824	0.571017	0.0462227	0.320383	0.104619	0.981135
19437_61_VEGFA_L_VEGF165	Clear cell adenocarcinoma of kidney (controls excluding all cancers)	Inverse variance weighted	6	0.206288	0.103553	0.0463605	1.22911	1.00333	1.50569
5803_24_C3_C3d	Clear cell adenocarcinoma of kidney (controls excluding all cancers)	Wald ratio	1	-1.17614	0.593375	0.0474649	0.308466	0.0964086	0.986956
9995_6_DUT_DUT	Clear cell adenocarcinoma of kidney (controls excluding all cancers)	Wald ratio	1	1.6276	0.826808	0.0490071	5.09162	1.00708	25.7424
2950_57_IGFBP4_IGFBP_4	Clear cell adenocarcinoma of kidney (controls excluding all cancers)	Wald ratio	1	-1.69544	0.862496	0.0493293	0.183519	0.0338461	0.995066
9748_31_GSTM3_GSTM3_3	Malignant neoplasm of bladder (controls excluding all cancers)	Inverse variance weighted	6	-0.194927	0.0475773	4.18e-05	0.822895	0.749628	0.903323
18876_77_CHST4_CHST4	Malignant neoplasm of bladder (controls excluding all cancers)	Wald ratio	1	-1.40137	0.418635	0.000815495	0.246259	0.108403	0.559424
18244_1_ANXA7_ANXA7	Malignant neoplasm of bladder (controls excluding all cancers)	Inverse variance weighted	2	1.18477	0.354929	0.000843723	3.26992	1.63086	6.55631
14203_3_ANXA7_ANXA7	Malignant neoplasm of bladder (controls excluding all cancers)	Inverse variance weighted	2	1.205	0.362741	0.000893985	3.33675	1.6389	6.79352
6990_44_SDF2L1_SDF2L	Malignant neoplasm of bladder (controls excluding all cancers)	Wald ratio	1	-2.22271	0.700487	0.00150824	0.108315	0.0274424	0.427519
15602_43_IL6R_IL_6_sRa	Malignant neoplasm of bladder (controls excluding all cancers)	Inverse variance weighted	4	0.124242	0.0396411	0.00172343	1.13229	1.04765	1.22377
12685_57_HOMER2_HOME2	Malignant neoplasm of bladder (controls excluding all cancers)	Wald ratio	1	-1.50724	0.483824	0.00183778	0.221521	0.0858173	0.571812
5610_32_FAM171A1_CJ038	Malignant neoplasm of bladder (controls excluding all cancers)	Wald ratio	1	-2.70299	0.914384	0.00311577	0.0670048	0.0111626	0.402203
5463_22_GAS1_GAS1	Malignant neoplasm of bladder (controls excluding all cancers)	Inverse variance weighted	2	-0.842642	0.28853	0.00349505	0.430571	0.244593	0.757961
8957_72_ERLEC1_XTP3B	Malignant neoplasm of bladder (controls excluding all cancers)	Wald ratio	1	1.19951	0.414383	0.00379529	3.3185	1.47303	7.47603
5102_55_MICB_MICB	Malignant neoplasm of bladder (controls excluding all cancers)	Inverse variance weighted	3	-0.359774	0.125327	0.00409594	0.697834	0.545848	0.89214
3186_2_C2_C2	Malignant neoplasm of bladder (controls excluding all cancers)	Wald ratio	1	-1.43089	0.499694	0.00418959	0.239097	0.0897897	0.636682
9077_10_MAN1A2_MA1A2	Malignant neoplasm of bladder (controls excluding all cancers)	Inverse variance weighted	3	0.434195	0.151634	0.00419077	1.54372	1.14682	2.07798
3853_56_MDH1_MDHC	Malignant neoplasm of bladder (controls excluding all cancers)	Wald ratio	1	1.38064	0.497046	0.00547485	3.97743	1.50144	10.5365
17764_108_RHOC_RHOC	Malignant neoplasm of bladder (controls excluding all cancers)	Wald ratio	1	-0.87106	0.319003	0.00632249	0.418508	0.223956	0.782067
5078_82_EPHB6_EphB6	Malignant neoplasm of bladder (controls excluding all cancers)	Inverse variance weighted	2	1.11724	0.409607	0.00637998	3.0564	1.36945	6.82142
8397_147_QSOX2_QSOX2	Malignant neoplasm of bladder (controls excluding all cancers)	Wald ratio	1	0.258498	0.0965248	0.00740536	1.29498	1.07177	1.56469
13534_20_MYOM2_MYOM2	Malignant neoplasm of bladder (controls excluding all cancers)	Inverse variance weighted	3	0.931013	0.352673	0.00829357	2.53708	1.27096	5.06448
3651_50_KDR_VEGF_sR2	Malignant neoplasm of bladder (controls excluding all cancers)	Inverse variance weighted	2	0.229361	0.0876089	0.00884445	1.2578	1.05934	1.49343
7933_75_ADAM22_ADA22	Malignant neoplasm of bladder (controls excluding all cancers)	Inverse variance weighted	2	-0.808944	0.3124	0.00961292	0.445328	0.241413	0.821486
2617_56_ERBB3_ERBB3	Malignant neoplasm of bladder (controls excluding all cancers)	Wald ratio	1	0.779437	0.307221	0.0111788	2.18024	1.19397	3.98122
13107_9_LYPD3_LYPD3	Malignant neoplasm of bladder (controls excluding all cancers)	Wald ratio	1	0.718861	0.284146	0.0114095	2.05209	1.17578	3.58152
2515_14_GFRA2_GFRa_2	Malignant neoplasm of bladder (controls excluding all cancers)	Inverse variance weighted	5	-0.228882	0.0907906	0.0117027	0.795423	0.665756	0.950343
6485_59_IGLL1_IGLL1	Malignant neoplasm of bladder (controls excluding all cancers)	Inverse variance weighted	3	0.26791	0.108198	0.013282	1.30723	1.05743	1.61604
4355_13_DAPK2_DAPK2	Malignant neoplasm of bladder (controls excluding all cancers)	Inverse variance weighted	3	-0.299068	0.120853	0.013337	0.741509	0.585119	0.939699
2836_68_LCN2_Lipocalin_2	Malignant neoplasm of bladder (controls excluding all cancers)	Wald ratio	1	0.980928	0.405231	0.0154922	2.66693	1.20524	5.90135
9216_100_PLXNB2_PLXB2	Malignant neoplasm of bladder (controls excluding all cancers)	Inverse variance weighted	5	0.188469	0.0780169	0.0157032	1.2074	1.0362	1.40689
13697_51_GPD1_GPDA	Malignant neoplasm of bladder (controls excluding all cancers)	Wald ratio	1	-1.97622	0.822871	0.0163228	0.138592	0.0276247	0.695313
15372_43_BRD2_BRD2	Malignant neoplasm of bladder (controls excluding all cancers)	Wald ratio	1	-1.59357	0.666355	0.0167806	0.203198	0.0550435	0.750123
7140_1_CELA2A_ELA2A	Malignant neoplasm of bladder (controls excluding all cancers)	Wald ratio	1	1.086	0.45436	0.01684	2.96241	1.21587	7.2178
3434_34_FN1_FN1_3	Malignant neoplasm of bladder (controls excluding all cancers)	Wald ratio	1	0.583976	0.246994	0.0180624	1.79315	1.10503	2.9098
4131_72_FN1_Fibronectin	Malignant neoplasm of bladder (controls excluding all cancers)	Wald ratio	1	0.527901	0.223277	0.0180624	1.69537	1.09448	2.62616
3435_53_FN1_FN1_4	Malignant neoplasm of bladder (controls excluding all cancers)	Wald ratio	1	-0.589226	0.250375	0.018604	0.554756	0.339609	0.906204
9316_67_WFDC1_WFDC1	Malignant neoplasm of bladder (controls excluding all cancers)	Inverse variance weighted	5	0.173301	0.0739642	0.0191274	1.18922	1.02874	1.37475
11441_11_PYGL_PYGL	Malignant neoplasm of bladder (controls excluding all cancers)	Inverse variance weighted	2	-0.603691	0.258824	0.0196774	0.54679	0.329234	0.908104
15584_9_CFHR2_FHR2	Malignant neoplasm of bladder (controls excluding all cancers)	Inverse variance weighted	8	-0.162897	0.0701188	0.0201707	0.849679	0.740574	0.974857
19372_7_MDGA2_MDGA2	Malignant neoplasm of bladder (controls excluding all cancers)	Inverse variance weighted	3	0.554711	0.238819	0.0201939	1.74144	1.09049	2.78096
5092_51_JAG1_JAG1	Malignant neoplasm of bladder (controls excluding all cancers)	Wald ratio	1	1.1268	0.48615	0.0204597	3.08578	1.18999	8.00173
16594_44_FAIM_FAIM1	Malignant neoplasm of bladder (controls excluding all cancers)	Inverse variance weighted	6	-0.384365	0.166005	0.0205923	0.680883	0.491774	0.942712
3050_7_VWF_vWF	Malignant neoplasm of bladder (controls excluding all cancers)	Wald ratio	1	0.702037	0.306724	0.0220897	2.01786	1.10612	3.68112
5646_20_RNASE6_RNAS6	Malignant neoplasm of bladder (controls excluding all cancers)	Inverse variance weighted	7	-0.141388	0.0628283	0.0244244	0.868152	0.767565	0.981921
5339_49_S100A9_calgranulin_B	Malignant neoplasm of bladder (controls excluding all cancers)	Wald ratio	1	-1.54156	0.685102	0.0244412	0.214046	0.0558903	0.819744
9126_171_NT5DC3_NT5D3	Malignant neoplasm of bladder (controls excluding all cancers)	Inverse variance weighted	3	0.272342	0.121061	0.0244722	1.31304	1.03569	1.66466
19383_131_CINP_CINP	Malignant neoplasm of bladder (controls excluding all cancers)	Wald ratio	1	-1.66389	0.739795	0.0245044	0.1894	0.0444278	0.807434
15626_223_HSPG2_Perlecan	Malignant neoplasm of bladder (controls excluding all cancers)	Inverse variance weighted	5	-0.270571	0.120709	0.0249922	0.762943	0.602203	0.966589
18313_4_ASRGL1_Asparaginase_like_protein_1	Malignant neoplasm of bladder (controls excluding all cancers)	Inverse variance weighted	2	-0.354638	0.159254	0.0259554	0.701427	0.513361	0.958389
16758_96_HDGF_HDGF	Malignant neoplasm of bladder (controls excluding all cancers)	Wald ratio	1	0.989979	0.445538	0.0262842	2.69118	1.12381	6.44454
8953_47_HDGF_HDGF	Malignant neoplasm of bladder (controls excluding all cancers)	Wald ratio	1	1.00058	0.450309	0.0262842	2.71986	1.12522	6.57442
9002_36_SERPINA11_SPA11	Malignant neoplasm of bladder (controls excluding all cancers)	Inverse variance weighted	4	-0.278934	0.126214	0.0271039	0.75659	0.590779	0.968937
16607_78_GSN_Gelsolin	Malignant neoplasm of bladder (controls excluding all cancers)	Inverse variance weighted	2	0.289988	0.131599	0.027554	1.33641	1.03257	1.72965
5798_3_BID_BID	Malignant neoplasm of bladder (controls excluding all cancers)	Wald ratio	1	0.825746	0.375677	0.0279479	2.28358	1.09354	4.7687
16763_11_LECT2_LECT2	Malignant neoplasm of bladder (controls excluding all cancers)	Inverse variance weighted	7	0.163543	0.0752266	0.0297051	1.17768	1.01623	1.36477
10722_13_SYK_KSYK	Malignant neoplasm of bladder (controls excluding all cancers)	Wald ratio	1	-0.918802	0.422883	0.0298023	0.398997	0.174182	0.913976
9266_1_TREM1_sTREM_1	Malignant neoplasm of bladder (controls excluding all cancers)	Inverse variance weighted	4	-0.207784	0.0958767	0.0302199	0.812383	0.673207	0.980331
10612_18_PLOD3_PLOD3	Malignant neoplasm of bladder (controls excluding all cancers)	Inverse variance weighted	2	0.648748	0.30093	0.0310988	1.91314	1.06069	3.45068
5475_10_PRKCB_PKC_B_II	Malignant neoplasm of bladder (controls excluding all cancers)	Wald ratio	1	-1.15107	0.534216	0.0311855	0.316297	0.11101	0.901215
4455_89_MFGE8_MFGM	Malignant neoplasm of bladder (controls excluding all cancers)	Inverse variance weighted	3	0.317637	0.147702	0.0315142	1.37388	1.02854	1.83516
15470_11_HEXB_Hexosaminidase_B	Malignant neoplasm of bladder (controls excluding all cancers)	Inverse variance weighted	2	0.274448	0.128058	0.0321013	1.3158	1.02373	1.69121
5131_15_TNFRSF19_TAJ	Malignant neoplasm of bladder (controls excluding all cancers)	Wald ratio	1	0.696241	0.325577	0.0324775	2.0062	1.05983	3.79761
12612_37_PSMB1_PSB1	Malignant neoplasm of bladder (controls excluding all cancers)	Inverse variance weighted	2	0.22598	0.105744	0.0325944	1.25355	1.0189	1.54224
6713_4_LRP11_LRP11	Malignant neoplasm of bladder (controls excluding all cancers)	Inverse variance weighted	9	0.152254	0.0715622	0.033372	1.16446	1.01206	1.33979
17396_23_ADH1A_ADH1A	Malignant neoplasm of bladder (controls excluding all cancers)	Wald ratio	1	1.23509	0.58213	0.0338646	3.4387	1.09869	10.7625
17787_1_ECHS1_Enoyl_CoA_hydratase	Malignant neoplasm of bladder (controls excluding all cancers)	Wald ratio	1	1.52055	0.718515	0.034324	4.57476	1.11881	18.706
5651_50_PSG7_PSG7	Malignant neoplasm of bladder (controls excluding all cancers)	Wald ratio	1	-0.769753	0.36388	0.0343956	0.463127	0.226965	0.945021
9995_6_DUT_DUT	Malignant neoplasm of bladder (controls excluding all cancers)	Wald ratio	1	-1.17861	0.558719	0.0349023	0.307706	0.102931	0.91987
6414_8_OAF_OAF	Malignant neoplasm of bladder (controls excluding all cancers)	Inverse variance weighted	4	-0.212853	0.10097	0.0350247	0.808275	0.66315	0.98516
6520_87_MGP_MGP	Malignant neoplasm of bladder (controls excluding all cancers)	Inverse variance weighted	3	0.29177	0.139497	0.0364759	1.33879	1.01852	1.75977
17435_43_ETFA_ETFA	Malignant neoplasm of bladder (controls excluding all cancers)	Wald ratio	1	-1.17964	0.565211	0.0368806	0.307389	0.101524	0.93069
15363_32_APOA5_Apo_A_V	Malignant neoplasm of bladder (controls excluding all cancers)	Inverse variance weighted	7	0.150112	0.0722366	0.0377037	1.16196	1.00856	1.3387
18895_54_GSTM4_GSTM4	Malignant neoplasm of bladder (controls excluding all cancers)	Inverse variance weighted	6	-0.196195	0.094861	0.0386181	0.821852	0.682412	0.989785
9841_197_PAICS_Multifunctional_protein_ADE2	Malignant neoplasm of bladder (controls excluding all cancers)	Wald ratio	1	1.11877	0.542809	0.039296	3.06109	1.0564	8.87
9256_78_NPTX1_NPTX1	Malignant neoplasm of bladder (controls excluding all cancers)	Inverse variance weighted	7	0.235274	0.114193	0.0393691	1.26526	1.01152	1.58264
9793_145_IGDCC4_IGDC4	Malignant neoplasm of bladder (controls excluding all cancers)	Inverse variance weighted	6	-0.184865	0.0900672	0.0401188	0.831216	0.696703	0.991701
13934_3_MCF2L_MCF2L	Malignant neoplasm of bladder (controls excluding all cancers)	Inverse variance weighted	2	-0.303822	0.148297	0.0404878	0.737993	0.551847	0.986927
4332_6_CLEC1B_CLC1B	Malignant neoplasm of bladder (controls excluding all cancers)	Inverse variance weighted	2	-0.414232	0.202264	0.0405625	0.660848	0.44456	0.982363
2590_69_ROR1_ROR1	Malignant neoplasm of bladder (controls excluding all cancers)	Inverse variance weighted	3	0.273014	0.133423	0.0407332	1.31392	1.01157	1.70663
15395_15_GSTM1_GST_M1_1	Malignant neoplasm of bladder (controls excluding all cancers)	Inverse variance weighted	6	-0.195763	0.0960526	0.0415414	0.822207	0.681113	0.992528
17712_7_IDI1_IDI1	Malignant neoplasm of bladder (controls excluding all cancers)	Wald ratio	1	-2.23723	1.09833	0.0416567	0.106754	0.0124012	0.918973
3431_54_EPHA1_EphA1	Malignant neoplasm of bladder (controls excluding all cancers)	Inverse variance weighted	5	0.0852662	0.0419002	0.0418525	1.08901	1.00315	1.18222
8874_53_CLN5_CLN5	Malignant neoplasm of bladder (controls excluding all cancers)	Wald ratio	1	-0.629471	0.309537	0.0419932	0.532874	0.290496	0.977479
8841_65_CILP2_CILP2	Malignant neoplasm of bladder (controls excluding all cancers)	Wald ratio	1	-0.901998	0.44421	0.0422987	0.405758	0.169882	0.969139
9715_15_IGSF3_IGSF3	Malignant neoplasm of bladder (controls excluding all cancers)	Inverse variance weighted	3	-0.545154	0.268738	0.0425019	0.579753	0.342365	0.981741
5763_67_DEFB104A_HBD_4	Malignant neoplasm of bladder (controls excluding all cancers)	Wald ratio	1	0.674483	0.332627	0.042586	1.96302	1.02279	3.76757
15633_6_RBP4_RBP	Malignant neoplasm of bladder (controls excluding all cancers)	Wald ratio	1	-0.81223	0.400731	0.0426755	0.443867	0.202369	0.973558
10088_37_APRT_APT	Malignant neoplasm of bladder (controls excluding all cancers)	Inverse variance weighted	4	-0.284952	0.141105	0.043442	0.75205	0.570343	0.991648
18918_86_PDE4A_PDE4A	Malignant neoplasm of bladder (controls excluding all cancers)	Inverse variance weighted	3	-0.585878	0.291079	0.044138	0.556617	0.314619	0.984755
3855_56_PRDX1_Peroxiredoxin_1	Malignant neoplasm of bladder (controls excluding all cancers)	Inverse variance weighted	2	0.377561	0.187636	0.0441987	1.45872	1.00984	2.10713
12356_65_SRI_Sorcin	Malignant neoplasm of bladder (controls excluding all cancers)	Wald ratio	1	0.672291	0.334325	0.0443367	1.95872	1.01716	3.77186
10561_5_PGLYRP3_PGRP_I_alpha	Malignant neoplasm of bladder (controls excluding all cancers)	Wald ratio	1	0.951276	0.473741	0.0446424	2.58901	1.023	6.55225
7081_2_BTN3A1_BT3A1	Malignant neoplasm of bladder (controls excluding all cancers)	Wald ratio	1	1.70039	0.847979	0.0449393	5.47607	1.03909	28.8591
19334_62_TXNDC12_TXD12	Malignant neoplasm of bladder (controls excluding all cancers)	Wald ratio	1	0.74531	0.371825	0.0450204	2.1071	1.01667	4.36705
15376_134_CTSE_CATE	Malignant neoplasm of bladder (controls excluding all cancers)	Inverse variance weighted	2	-0.173797	0.0868481	0.0453752	0.840467	0.708915	0.996432
16610_13_LRP10_LRP10	Malignant neoplasm of bladder (controls excluding all cancers)	Wald ratio	1	-1.29885	0.650555	0.0458768	0.272846	0.0762348	0.976518
12399_194_CCDC50_CCD50	Malignant neoplasm of bladder (controls excluding all cancers)	Wald ratio	1	-1.27451	0.639128	0.0461363	0.279567	0.0798821	0.978414
13545_97_EIF1AD_EIF1A	Malignant neoplasm of bladder (controls excluding all cancers)	Wald ratio	1	0.342876	0.172506	0.0468539	1.40899	1.00478	1.97583
15530_33_EPHB4_EphB4	Malignant neoplasm of bladder (controls excluding all cancers)	Wald ratio	1	-0.581898	0.293281	0.0472454	0.558837	0.314513	0.992959
11547_84_MUSK_MUSK	Malignant neoplasm of bladder (controls excluding all cancers)	Wald ratio	1	0.981758	0.494986	0.0473222	2.66915	1.01165	7.04228
14711_27_CST6_Cystatin_M	Malignant neoplasm of bladder (controls excluding all cancers)	Inverse variance weighted	2	0.369511	0.186315	0.047338	1.44703	1.00434	2.08483
8013_9_LMAN2L_LMA2L	Malignant neoplasm of bladder (controls excluding all cancers)	Wald ratio	1	-0.585126	0.296138	0.0481716	0.557036	0.311749	0.995317
5737_61_SEMA4D_SEM4D	Malignant neoplasm of bladder (controls excluding all cancers)	Inverse variance weighted	6	0.191966	0.0971593	0.0481794	1.21163	1.00153	1.4658
5076_53_EPHA10_EPHAA	Malignant neoplasm of bladder (controls excluding all cancers)	Wald ratio	1	-0.933205	0.472473	0.0482511	0.393291	0.155789	0.992868
5682_13_VASN_VASN	Malignant neoplasm of bladder (controls excluding all cancers)	Wald ratio	1	-0.873806	0.44241	0.0482563	0.41736	0.175357	0.99334
15495_9_FOLR3_FOLR3	Malignant neoplasm of bladder (controls excluding all cancers)	Inverse variance weighted	2	0.123211	0.0626882	0.049362	1.13112	1.00034	1.279
18831_6_LRIG1_LRIG1	Malignant neoplasm of bladder (controls excluding all cancers)	Inverse variance weighted	6	-0.178623	0.0910311	0.0497369	0.836421	0.699742	0.999798
3305_6_DLL4_DLL4	Malignant neoplasm of head and neck (controls excluding all cancers)	Wald ratio	1	-2.0263	0.601851	0.000760513	0.131823	0.0405214	0.42884
9321_400_NMB_NMB	Malignant neoplasm of head and neck (controls excluding all cancers)	Inverse variance weighted	2	0.690573	0.224144	0.00206354	1.99486	1.28563	3.09534
15316_262_TXNL4B_TXN4B	Malignant neoplasm of head and neck (controls excluding all cancers)	Inverse variance weighted	3	0.651378	0.212693	0.00219475	1.91818	1.26428	2.9103
7128_9_VWA2_VWA2	Malignant neoplasm of head and neck (controls excluding all cancers)	Inverse variance weighted	6	0.399253	0.135256	0.00315889	1.49071	1.14357	1.94324
7185_29_GP5_GPV	Malignant neoplasm of head and neck (controls excluding all cancers)	Inverse variance weighted	2	-0.836641	0.288672	0.0037526	0.433163	0.245997	0.762735
3009_3_TGFBR3_TGF_b_R_III	Malignant neoplasm of head and neck (controls excluding all cancers)	Inverse variance weighted	2	0.809725	0.282434	0.00414441	2.24729	1.29195	3.90906
14711_27_CST6_Cystatin_M	Malignant neoplasm of head and neck (controls excluding all cancers)	Inverse variance weighted	2	0.475889	0.166713	0.00430983	1.60944	1.16083	2.23144
17787_1_ECHS1_Enoyl_CoA_hydratase	Malignant neoplasm of head and neck (controls excluding all cancers)	Wald ratio	1	1.87846	0.679309	0.00568778	6.54345	1.72809	24.7768
19117_3_PPP1R14A_PP14A	Malignant neoplasm of head and neck (controls excluding all cancers)	Wald ratio	1	-1.69211	0.618644	0.00623439	0.184131	0.0547679	0.619051
13472_35_HDHD2_HDHD2	Malignant neoplasm of head and neck (controls excluding all cancers)	Inverse variance weighted	2	-0.284662	0.104519	0.00645859	0.752269	0.612921	0.923297
11514_196_CD59_CD59	Malignant neoplasm of head and neck (controls excluding all cancers)	Inverse variance weighted	3	-0.426728	0.157573	0.00676653	0.652641	0.479232	0.888799
18222_34_SH3GLB2_SHLB2	Malignant neoplasm of head and neck (controls excluding all cancers)	Inverse variance weighted	3	-0.238419	0.0892129	0.00752933	0.787872	0.661479	0.938416
13545_97_EIF1AD_EIF1A	Malignant neoplasm of head and neck (controls excluding all cancers)	Wald ratio	1	0.403611	0.153012	0.00834502	1.49722	1.10928	2.02084
5542_22_NRP1_NRP1	Malignant neoplasm of head and neck (controls excluding all cancers)	Inverse variance weighted	5	-0.264122	0.100708	0.00872463	0.76788	0.630331	0.935443
12637_7_CRAT_CACP	Malignant neoplasm of head and neck (controls excluding all cancers)	Wald ratio	1	1.05135	0.405414	0.00950686	2.86151	1.2927	6.33417
12558_3_UBASH3B_UBS3B	Malignant neoplasm of head and neck (controls excluding all cancers)	Inverse variance weighted	2	0.645665	0.250232	0.0098723	1.90725	1.1679	3.11466
2864_2_MAP2K1_MEK1	Malignant neoplasm of head and neck (controls excluding all cancers)	Wald ratio	1	1.29211	0.506766	0.0107808	3.64047	1.34831	9.82935
9015_1_PRG3_PRG3	Malignant neoplasm of head and neck (controls excluding all cancers)	Wald ratio	1	1.0817	0.428343	0.0115595	2.94969	1.27398	6.82949
15641_20_TMEFF1_TEFF1	Malignant neoplasm of head and neck (controls excluding all cancers)	Wald ratio	1	1.8386	0.733877	0.0122341	6.2877	1.49212	26.496
3003_29_NCR3_NKp30	Malignant neoplasm of head and neck (controls excluding all cancers)	Inverse variance weighted	4	0.523213	0.209253	0.0124059	1.68744	1.11972	2.54301
7551_33_LRRC32_LRC32	Malignant neoplasm of head and neck (controls excluding all cancers)	Wald ratio	1	-1.2847	0.514996	0.0126106	0.276734	0.100853	0.759339
16892_23_ENPP2_ENPP2	Malignant neoplasm of head and neck (controls excluding all cancers)	Inverse variance weighted	2	-0.846118	0.339569	0.0127118	0.429077	0.220541	0.8348
2797_56_APOB_Apo_B	Malignant neoplasm of head and neck (controls excluding all cancers)	Wald ratio	1	-1.13355	0.455013	0.0127293	0.321888	0.131944	0.78527
9297_12_B3GNT8_B3GN8	Malignant neoplasm of head and neck (controls excluding all cancers)	Inverse variance weighted	5	0.151689	0.0632909	0.0165439	1.1638	1.02802	1.3175
7266_4_SERPINA9_SPA9	Malignant neoplasm of head and neck (controls excluding all cancers)	Inverse variance weighted	4	0.421448	0.176314	0.0168332	1.52417	1.07883	2.15335
8065_245_PATE4_PATE4	Malignant neoplasm of head and neck (controls excluding all cancers)	Wald ratio	1	-0.623578	0.261661	0.0171653	0.536023	0.320961	0.895188
9841_197_PAICS_Multifunctional_protein_ADE2	Malignant neoplasm of head and neck (controls excluding all cancers)	Wald ratio	1	-1.25921	0.528904	0.017276	0.283879	0.100675	0.800473
12893_159_IFI16_IP16	Malignant neoplasm of head and neck (controls excluding all cancers)	Wald ratio	1	1.43441	0.611908	0.0190704	4.19715	1.26499	13.9258
9211_19_SERPINF1_PEDF	Malignant neoplasm of head and neck (controls excluding all cancers)	Inverse variance weighted	2	0.249	0.106885	0.019827	1.28274	1.0403	1.58169
2597_8_VEGFA_VEGF	Malignant neoplasm of head and neck (controls excluding all cancers)	Inverse variance weighted	2	-0.240065	0.103185	0.0199896	0.786577	0.642552	0.962885
6060_2_PIP_PIP	Malignant neoplasm of head and neck (controls excluding all cancers)	Inverse variance weighted	3	-0.158123	0.0679873	0.0200308	0.853745	0.747233	0.975439
5132_71_IL27RA_TCCR	Malignant neoplasm of head and neck (controls excluding all cancers)	Inverse variance weighted	9	0.128056	0.0558059	0.0217524	1.13662	1.01885	1.26799
5620_13_PAM_AMD	Malignant neoplasm of head and neck (controls excluding all cancers)	Inverse variance weighted	5	0.147673	0.064383	0.0218102	1.15913	1.02171	1.31504
13124_20_ISLR2_ISLR2	Malignant neoplasm of head and neck (controls excluding all cancers)	Inverse variance weighted	3	0.329723	0.144472	0.0224738	1.39058	1.04766	1.84575
15516_12_SAA4_SAA_4	Malignant neoplasm of head and neck (controls excluding all cancers)	Inverse variance weighted	4	0.134254	0.0590497	0.022992	1.14368	1.01869	1.28401
3033_57_LGALS2_Galectin_2	Malignant neoplasm of head and neck (controls excluding all cancers)	Inverse variance weighted	2	-0.34298	0.151119	0.0232315	0.709653	0.527729	0.95429
3339_33_THBS2_TSP2	Malignant neoplasm of head and neck (controls excluding all cancers)	Inverse variance weighted	5	-0.163	0.072055	0.0236873	0.849591	0.737693	0.978463
11302_237_TNR_TENR	Malignant neoplasm of head and neck (controls excluding all cancers)	Wald ratio	1	0.534	0.23709	0.0243026	1.70574	1.07176	2.71474
3320_49_IGFBP7_IGFBP_7	Malignant neoplasm of head and neck (controls excluding all cancers)	Inverse variance weighted	6	0.2046	0.090869	0.0243481	1.22703	1.02685	1.46624
15602_43_IL6R_IL_6_sRa	Malignant neoplasm of head and neck (controls excluding all cancers)	Inverse variance weighted	4	0.0866072	0.0385346	0.0246069	1.09047	1.01114	1.17602
6626_81_CHST12_CHSTC	Malignant neoplasm of head and neck (controls excluding all cancers)	Inverse variance weighted	2	-0.427824	0.190603	0.0247951	0.651926	0.448698	0.947203
17435_43_ETFA_ETFA	Malignant neoplasm of head and neck (controls excluding all cancers)	Wald ratio	1	-1.21926	0.548151	0.0261271	0.295448	0.100899	0.865121
15427_35_LOXL3_LOXL3	Malignant neoplasm of head and neck (controls excluding all cancers)	Wald ratio	1	-0.76237	0.344995	0.027119	0.466559	0.237269	0.917429
8039_41_FAM177A1_F177A	Malignant neoplasm of head and neck (controls excluding all cancers)	Inverse variance weighted	3	0.169744	0.0768416	0.0271741	1.185	1.01932	1.37761
6408_2_INHBC_INHBC	Malignant neoplasm of head and neck (controls excluding all cancers)	Wald ratio	1	-0.675366	0.308486	0.0285754	0.50897	0.278038	0.931709
12851_5_POLM_DPOLM	Malignant neoplasm of head and neck (controls excluding all cancers)	Inverse variance weighted	3	0.288077	0.131808	0.0288468	1.33386	1.03018	1.72706
19482_11_HDHD3_HDHD3	Malignant neoplasm of head and neck (controls excluding all cancers)	Wald ratio	1	0.387016	0.177217	0.0289732	1.47258	1.04047	2.08415
10346_5_STAT3_STAT3	Malignant neoplasm of head and neck (controls excluding all cancers)	Wald ratio	1	-0.447921	0.206829	0.0303371	0.638955	0.426005	0.958355
9790_28_BRSK2_BR_serine_threonine_kinase_2	Malignant neoplasm of head and neck (controls excluding all cancers)	Inverse variance weighted	2	-0.386501	0.178507	0.0303735	0.67943	0.478846	0.964036
6969_14_WFDC5_WFDC5	Malignant neoplasm of head and neck (controls excluding all cancers)	Wald ratio	1	1.20104	0.559506	0.0318241	3.32358	1.11006	9.95101
3206_4_LYVE1_LYVE1	Malignant neoplasm of head and neck (controls excluding all cancers)	Inverse variance weighted	5	0.249402	0.116918	0.0329131	1.28326	1.02045	1.61375
13534_20_MYOM2_MYOM2	Malignant neoplasm of head and neck (controls excluding all cancers)	Inverse variance weighted	3	-0.729734	0.342236	0.0329862	0.482037	0.246469	0.942753
14106_46_RAP1GDS1_GDP_GTP_exchange_protein	Malignant neoplasm of head and neck (controls excluding all cancers)	Wald ratio	1	1.38339	0.657302	0.0353217	3.9884	1.09975	14.4646
11241_8_ASL_ARLY	Malignant neoplasm of head and neck (controls excluding all cancers)	Wald ratio	1	0.983332	0.467311	0.0353579	2.67335	1.06973	6.68096
3283_21_TGFBI_BGH3	Malignant neoplasm of head and neck (controls excluding all cancers)	Inverse variance weighted	7	-0.145111	0.0690377	0.0355608	0.864926	0.755462	0.99025
2436_49_CXCL16_CXCL16__soluble	Malignant neoplasm of head and neck (controls excluding all cancers)	Inverse variance weighted	3	-0.263359	0.12687	0.037911	0.768466	0.599282	0.985414
9409_11_TPSAB1_TRYB1	Malignant neoplasm of head and neck (controls excluding all cancers)	Inverse variance weighted	14	-0.0795907	0.0384857	0.0386344	0.923494	0.856396	0.99585
16049_43_OLR1_OLR1	Malignant neoplasm of head and neck (controls excluding all cancers)	Wald ratio	1	1.22667	0.593654	0.0387996	3.40986	1.06514	10.916
6909_40_MGAT2_MGAT2	Malignant neoplasm of head and neck (controls excluding all cancers)	Wald ratio	1	-0.488905	0.23906	0.0408431	0.613297	0.383866	0.979857
11540_37_FOXO3_FOXO3A	Malignant neoplasm of head and neck (controls excluding all cancers)	Wald ratio	1	-1.19912	0.587009	0.0410764	0.30146	0.0954019	0.952581
2811_27_ANGPT1_Angiopoietin_1	Malignant neoplasm of head and neck (controls excluding all cancers)	Wald ratio	1	-1.35104	0.661594	0.0411423	0.258972	0.0708096	0.947136
9021_1_HAVCR1_TIM_1	Malignant neoplasm of head and neck (controls excluding all cancers)	Inverse variance weighted	4	-0.19275	0.094506	0.041395	0.824688	0.685243	0.99251
3195_50_GNLY_Granulysin	Malignant neoplasm of head and neck (controls excluding all cancers)	Inverse variance weighted	5	0.159991	0.0785918	0.041779	1.1735	1.00597	1.36893
17821_20_NMT2_NMT2	Malignant neoplasm of head and neck (controls excluding all cancers)	Wald ratio	1	1.00047	0.495959	0.0436694	2.71957	1.0288	7.18901
5063_12_CD244_CD244	Malignant neoplasm of head and neck (controls excluding all cancers)	Wald ratio	1	1.98913	0.986227	0.0437052	7.30916	1.05773	50.5081
9748_31_GSTM3_GSTM3_3	Malignant neoplasm of head and neck (controls excluding all cancers)	Inverse variance weighted	6	-0.109603	0.0546266	0.0448132	0.89619	0.805195	0.997468
8983_7_GOLM1_GOLM1	Malignant neoplasm of head and neck (controls excluding all cancers)	Inverse variance weighted	2	-0.634889	0.316716	0.0450058	0.529994	0.28489	0.985974
8304_50_TNFRSF11B_OPG	Malignant neoplasm of head and neck (controls excluding all cancers)	Inverse variance weighted	4	-0.343503	0.171441	0.0451109	0.709281	0.506856	0.99255
15435_4_PNP_PNP	Malignant neoplasm of head and neck (controls excluding all cancers)	Inverse variance weighted	2	0.424647	0.212133	0.0453065	1.52905	1.00891	2.31736
5671_1_CTRB1_Chymotrypsin	Malignant neoplasm of head and neck (controls excluding all cancers)	Inverse variance weighted	4	0.177709	0.0890531	0.0459845	1.19448	1.00317	1.42227
6629_3_DEFB1_HBD_1	Malignant neoplasm of head and neck (controls excluding all cancers)	Inverse variance weighted	5	-0.362355	0.182329	0.0468816	0.696035	0.486889	0.995022
7999_23_ENTPD1_CD39	Malignant neoplasm of head and neck (controls excluding all cancers)	Inverse variance weighted	2	0.462334	0.234615	0.0487689	1.58778	1.00249	2.51477
3028_36_CCL23_Ck_b_8_1	Malignant neoplasm of head and neck (controls excluding all cancers)	Inverse variance weighted	2	0.174374	0.0885402	0.0489038	1.1905	1.00084	1.41611
17802_4_NANS_SIAS	Malignant neoplasm of head and neck (controls excluding all cancers)	Wald ratio	1	-0.818249	0.416287	0.0493461	0.441204	0.195114	0.997676
19637_9_CRH_CRH	Malignant neoplasm of head and neck (controls excluding all cancers)	Wald ratio	1	1.8662	0.950295	0.0495525	6.46366	1.00362	41.6281
13642_90_IFIT3_CIG49	Adenocarcinoma and ductal carcinoma of pancreas (controls excluding all cancers)	Wald ratio	1	2.32431	0.74192	0.00173127	10.2197	2.38727	43.7494
9388_18_MCEE_MCEE	Adenocarcinoma and ductal carcinoma of pancreas (controls excluding all cancers)	Wald ratio	1	-3.03403	0.995341	0.00230193	0.0481214	0.00684048	0.338524
9314_9_PSG5_PSG5	Adenocarcinoma and ductal carcinoma of pancreas (controls excluding all cancers)	Inverse variance weighted	2	-0.516255	0.17132	0.00258338	0.596751	0.426543	0.834879
5722_78_PRCP_Prolylcarboxypeptidase	Adenocarcinoma and ductal carcinoma of pancreas (controls excluding all cancers)	Inverse variance weighted	3	0.892268	0.297575	0.00271347	2.44066	1.36209	4.37329
19187_21_STAMBP_STABP	Adenocarcinoma and ductal carcinoma of pancreas (controls excluding all cancers)	Wald ratio	1	-3.73907	1.25137	0.00280817	0.0237762	0.00204625	0.276266
3173_49_NAAA_ASAHL	Adenocarcinoma and ductal carcinoma of pancreas (controls excluding all cancers)	Inverse variance weighted	3	0.317593	0.110637	0.00409719	1.37382	1.10599	1.7065
15427_35_LOXL3_LOXL3	Adenocarcinoma and ductal carcinoma of pancreas (controls excluding all cancers)	Wald ratio	1	-1.52479	0.536837	0.00450675	0.217666	0.0760023	0.623385
5680_54_OBP2B_OBP2B	Adenocarcinoma and ductal carcinoma of pancreas (controls excluding all cancers)	Inverse variance weighted	2	-0.435113	0.157852	0.00584311	0.647191	0.47497	0.881859
11241_8_ASL_ARLY	Adenocarcinoma and ductal carcinoma of pancreas (controls excluding all cancers)	Wald ratio	1	-1.81055	0.663506	0.00635727	0.163564	0.0445555	0.600449
15435_4_PNP_PNP	Adenocarcinoma and ductal carcinoma of pancreas (controls excluding all cancers)	Inverse variance weighted	2	0.996466	0.370046	0.00708504	2.70869	1.31151	5.59434
5628_21_SEMA3G_SEM3G	Adenocarcinoma and ductal carcinoma of pancreas (controls excluding all cancers)	Inverse variance weighted	3	-0.653193	0.24296	0.00717786	0.520381	0.323229	0.837787
10445_20_APOM_ApoM	Adenocarcinoma and ductal carcinoma of pancreas (controls excluding all cancers)	Wald ratio	1	-1.47853	0.553717	0.00758099	0.227973	0.0770106	0.674866
12333_87_RPIA_RPIA	Adenocarcinoma and ductal carcinoma of pancreas (controls excluding all cancers)	Wald ratio	1	1.36189	0.51112	0.00770978	3.90356	1.43347	10.63
5671_1_CTRB1_Chymotrypsin	Adenocarcinoma and ductal carcinoma of pancreas (controls excluding all cancers)	Inverse variance weighted	4	-0.393704	0.148683	0.0080983	0.674554	0.504029	0.902772
13671_40_ELANE_Elastase	Adenocarcinoma and ductal carcinoma of pancreas (controls excluding all cancers)	Inverse variance weighted	8	0.486454	0.185128	0.0085974	1.62654	1.13157	2.33802
9188_119_CXCL9_MIG	Adenocarcinoma and ductal carcinoma of pancreas (controls excluding all cancers)	Wald ratio	1	2.09571	0.806899	0.00939772	8.13118	1.67228	39.5366
6367_66_FMOD_fibromodulin	Adenocarcinoma and ductal carcinoma of pancreas (controls excluding all cancers)	Inverse variance weighted	3	-0.870264	0.339045	0.010264	0.418841	0.2155	0.814049
14153_8_EFNA3_Ephrin_A3	Adenocarcinoma and ductal carcinoma of pancreas (controls excluding all cancers)	Wald ratio	1	-5.3248	2.07531	0.0102941	0.00486931	8.34e-05	0.284449
5457_5_COLEC12_COLEC12	Adenocarcinoma and ductal carcinoma of pancreas (controls excluding all cancers)	Inverse variance weighted	3	-0.780966	0.304707	0.0103771	0.457964	0.252034	0.832152
4964_67_ERAP1_ARTS1	Adenocarcinoma and ductal carcinoma of pancreas (controls excluding all cancers)	Inverse variance weighted	5	0.163808	0.0640774	0.0105757	1.17799	1.03896	1.33563
9747_48_MARK3_MARK3	Adenocarcinoma and ductal carcinoma of pancreas (controls excluding all cancers)	Wald ratio	1	-2.62613	1.03111	0.0108686	0.0723583	0.00958939	0.545992
2811_27_ANGPT1_Angiopoietin_1	Adenocarcinoma and ductal carcinoma of pancreas (controls excluding all cancers)	Wald ratio	1	2.91084	1.14919	0.0113105	18.3723	1.93177	174.732
4548_4_FUT3_Fucosyltransferase_3	Adenocarcinoma and ductal carcinoma of pancreas (controls excluding all cancers)	Inverse variance weighted	8	-0.25067	0.0997512	0.0119725	0.778279	0.640067	0.946336
11646_4_CHST9_Carbohydrate_sulfotransferase_9	Adenocarcinoma and ductal carcinoma of pancreas (controls excluding all cancers)	Inverse variance weighted	4	-0.541547	0.216813	0.012498	0.581847	0.380412	0.889947
5021_13_PPA1_PPase	Adenocarcinoma and ductal carcinoma of pancreas (controls excluding all cancers)	Inverse variance weighted	2	-0.692409	0.278674	0.0129677	0.500369	0.289786	0.863978
16753_46_COL6A2_CO6A2	Adenocarcinoma and ductal carcinoma of pancreas (controls excluding all cancers)	Inverse variance weighted	6	0.472636	0.193321	0.0144921	1.60422	1.09826	2.34326
19251_56_SRGN_Platelet_proteoglycan	Adenocarcinoma and ductal carcinoma of pancreas (controls excluding all cancers)	Inverse variance weighted	3	0.730486	0.301465	0.015388	2.07609	1.14983	3.74851
16919_1_DBI_ACBP	Adenocarcinoma and ductal carcinoma of pancreas (controls excluding all cancers)	Wald ratio	1	2.26764	0.950832	0.0170836	9.65662	1.49782	62.2573
4479_14_SERPING1_C1_Esterase_Inhibitor	Adenocarcinoma and ductal carcinoma of pancreas (controls excluding all cancers)	Inverse variance weighted	6	-0.308715	0.13033	0.0178501	0.73439	0.568837	0.948126
3344_60_SERPINC1_Antithrombin_III	Adenocarcinoma and ductal carcinoma of pancreas (controls excluding all cancers)	Wald ratio	1	-3.45751	1.46289	0.0181047	0.0315082	0.00179135	0.554197
18895_54_GSTM4_GSTM4	Adenocarcinoma and ductal carcinoma of pancreas (controls excluding all cancers)	Inverse variance weighted	6	-0.295667	0.125239	0.0182346	0.744035	0.582086	0.951041
3314_74_GFRA1_GFRa_1	Adenocarcinoma and ductal carcinoma of pancreas (controls excluding all cancers)	Wald ratio	1	0.71636	0.304811	0.0187646	2.04697	1.12629	3.72025
2677_1_EGFR_ERBB1	Adenocarcinoma and ductal carcinoma of pancreas (controls excluding all cancers)	Inverse variance weighted	3	0.988201	0.423058	0.0194991	2.6864	1.17235	6.15581
18413_24_ARL4D_ARL4D	Adenocarcinoma and ductal carcinoma of pancreas (controls excluding all cancers)	Wald ratio	1	2.51528	1.07742	0.0195675	12.37	1.49711	102.209
5129_12_SCARF1_SREC_I	Adenocarcinoma and ductal carcinoma of pancreas (controls excluding all cancers)	Inverse variance weighted	5	-0.339322	0.146013	0.0201301	0.712253	0.53499	0.948251
6408_2_INHBC_INHBC	Adenocarcinoma and ductal carcinoma of pancreas (controls excluding all cancers)	Wald ratio	1	1.24521	0.536017	0.0201747	3.47367	1.21485	9.93244
17766_5_NCF1_NCF_1	Adenocarcinoma and ductal carcinoma of pancreas (controls excluding all cancers)	Inverse variance weighted	4	0.734914	0.318754	0.0211341	2.0853	1.11645	3.89492
18280_29_DTD2_DTD2	Adenocarcinoma and ductal carcinoma of pancreas (controls excluding all cancers)	Wald ratio	1	1.29544	0.563677	0.0215505	3.65261	1.21002	11.0259
13580_2_UAP1_Sperm_associated_antigen_2	Adenocarcinoma and ductal carcinoma of pancreas (controls excluding all cancers)	Wald ratio	1	-2.31192	1.00656	0.0216269	0.0990712	0.0137768	0.712435
5358_3_OMD_OMD	Adenocarcinoma and ductal carcinoma of pancreas (controls excluding all cancers)	Wald ratio	1	-3.38978	1.48454	0.0224078	0.0337162	0.00183726	0.618736
4979_34_DPT_DERM	Adenocarcinoma and ductal carcinoma of pancreas (controls excluding all cancers)	Inverse variance weighted	4	0.552499	0.242121	0.0224944	1.73759	1.08106	2.79283
10512_13_CSF2RB_IL3RB	Adenocarcinoma and ductal carcinoma of pancreas (controls excluding all cancers)	Inverse variance weighted	5	-0.346804	0.151995	0.0225085	0.706944	0.524812	0.952283
5648_28_CTRB2_CTRB2	Adenocarcinoma and ductal carcinoma of pancreas (controls excluding all cancers)	Inverse variance weighted	3	-0.31474	0.138724	0.0232794	0.729978	0.556193	0.958064
3835_11_TLR2_TLR2	Adenocarcinoma and ductal carcinoma of pancreas (controls excluding all cancers)	Wald ratio	1	1.83639	0.817853	0.0247438	6.27384	1.26288	31.1676
16296_43_LGR5_LGR5	Adenocarcinoma and ductal carcinoma of pancreas (controls excluding all cancers)	Wald ratio	1	2.3467	1.0517	0.0256583	10.451	1.33026	82.1066
12438_127_MPG_3MG	Adenocarcinoma and ductal carcinoma of pancreas (controls excluding all cancers)	Wald ratio	1	1.29899	0.583185	0.0259198	3.6656	1.16877	11.4964
9253_52_ABO_BGAT	Adenocarcinoma and ductal carcinoma of pancreas (controls excluding all cancers)	Inverse variance weighted	9	0.171757	0.0773091	0.0263042	1.18739	1.02044	1.38166
10816_150_PILRA_PILRA_isoform_FDF03_M14	Adenocarcinoma and ductal carcinoma of pancreas (controls excluding all cancers)	Inverse variance weighted	6	0.379013	0.171494	0.0271008	1.46084	1.04382	2.04448
5508_62_CTSD_Cathepsin_D	Adenocarcinoma and ductal carcinoma of pancreas (controls excluding all cancers)	Inverse variance weighted	5	-0.565171	0.255772	0.027128	0.568263	0.344217	0.938137
8346_9_DPP7_DPP2	Adenocarcinoma and ductal carcinoma of pancreas (controls excluding all cancers)	Inverse variance weighted	6	-0.331574	0.151323	0.0284394	0.717793	0.533569	0.965623
5465_32_HS6ST1_H6ST1	Adenocarcinoma and ductal carcinoma of pancreas (controls excluding all cancers)	Inverse variance weighted	2	0.861922	0.39477	0.0290099	2.36771	1.09218	5.1329
15395_15_GSTM1_GST_M1_1	Adenocarcinoma and ductal carcinoma of pancreas (controls excluding all cancers)	Inverse variance weighted	6	-0.284544	0.131266	0.030182	0.752357	0.581686	0.973105
6521_35_NPTX2_NPTX2	Adenocarcinoma and ductal carcinoma of pancreas (controls excluding all cancers)	Wald ratio	1	-3.89866	1.81054	0.0312942	0.0202691	0.000583006	0.70469
2609_59_CST3_Cystatin_C	Adenocarcinoma and ductal carcinoma of pancreas (controls excluding all cancers)	Inverse variance weighted	3	-0.538163	0.251494	0.0323655	0.58382	0.356618	0.955772
8244_16_FUT8_FUT8	Adenocarcinoma and ductal carcinoma of pancreas (controls excluding all cancers)	Inverse variance weighted	4	0.247046	0.115508	0.0324538	1.28024	1.02086	1.60551
5649_83_PSG4_PSG4	Adenocarcinoma and ductal carcinoma of pancreas (controls excluding all cancers)	Inverse variance weighted	3	-0.378082	0.176942	0.0326178	0.685175	0.484379	0.969208
9748_31_GSTM3_GSTM3_3	Adenocarcinoma and ductal carcinoma of pancreas (controls excluding all cancers)	Inverse variance weighted	6	-0.203109	0.0952304	0.0329394	0.816189	0.677219	0.983677
6402_8_PILRA_PILRA_isoform_FDF03_deltaTM	Adenocarcinoma and ductal carcinoma of pancreas (controls excluding all cancers)	Inverse variance weighted	6	0.345554	0.162515	0.0334791	1.41277	1.02739	1.94271
3038_9_CXCL11_I_TAC	Adenocarcinoma and ductal carcinoma of pancreas (controls excluding all cancers)	Inverse variance weighted	2	0.347195	0.164493	0.0347976	1.41509	1.0251	1.95346
14048_7_IL1RAP_IL_1_R_AcP	Adenocarcinoma and ductal carcinoma of pancreas (controls excluding all cancers)	Inverse variance weighted	4	0.263941	0.125132	0.0349186	1.30205	1.01886	1.66396
15466_30_COL9A1_CO9A1	Adenocarcinoma and ductal carcinoma of pancreas (controls excluding all cancers)	Inverse variance weighted	2	1.55402	0.740757	0.0359159	4.73044	1.10753	20.2044
4294_16_SPHK1_Sphingosine_kinase_1	Adenocarcinoma and ductal carcinoma of pancreas (controls excluding all cancers)	Inverse variance weighted	2	-1.45224	0.696099	0.0369558	0.234046	0.0598096	0.915868
17786_5_GGPS1_GGPPS	Adenocarcinoma and ductal carcinoma of pancreas (controls excluding all cancers)	Wald ratio	1	1.43354	0.68871	0.0373895	4.19352	1.08727	16.1741
7997_118_DOC2B_DOC2B	Adenocarcinoma and ductal carcinoma of pancreas (controls excluding all cancers)	Wald ratio	1	2.61545	1.25848	0.0376849	13.6734	1.16048	161.106
8274_64_STX7_Syntaxin_7	Adenocarcinoma and ductal carcinoma of pancreas (controls excluding all cancers)	Wald ratio	1	-0.962143	0.463124	0.0377547	0.382073	0.154144	0.947034
6383_90_TLL1_TLL1	Adenocarcinoma and ductal carcinoma of pancreas (controls excluding all cancers)	Wald ratio	1	2.03266	0.979235	0.0379158	7.63438	1.12004	52.0375
7244_16_IGFLR1_TM149	Adenocarcinoma and ductal carcinoma of pancreas (controls excluding all cancers)	Inverse variance weighted	4	-0.321959	0.155327	0.0381919	0.724728	0.534513	0.982633
2681_23_HGF_HGF	Adenocarcinoma and ductal carcinoma of pancreas (controls excluding all cancers)	Wald ratio	1	-1.01855	0.492892	0.0387839	0.361119	0.137433	0.948874
18873_8_CEACAM8_CEAM8	Adenocarcinoma and ductal carcinoma of pancreas (controls excluding all cancers)	Inverse variance weighted	2	-1.58532	0.769349	0.0393414	0.204883	0.0453547	0.925524
10464_6_ANTXR1_ANTR1	Adenocarcinoma and ductal carcinoma of pancreas (controls excluding all cancers)	Wald ratio	1	-2.41762	1.17492	0.039621	0.0891339	0.00891101	0.891576
14116_129_S100A4_S100A4	Adenocarcinoma and ductal carcinoma of pancreas (controls excluding all cancers)	Inverse variance weighted	2	-1.12941	0.549196	0.0397367	0.323225	0.110159	0.948395
19293_6_VPS26A_VP26A	Adenocarcinoma and ductal carcinoma of pancreas (controls excluding all cancers)	Wald ratio	1	-0.649191	0.316347	0.0401551	0.522468	0.281048	0.971269
15603_20_ITGA2_Integrin_alpha_2	Adenocarcinoma and ductal carcinoma of pancreas (controls excluding all cancers)	Wald ratio	1	-1.28065	0.624858	0.0404132	0.277858	0.0816456	0.94561
8252_2_NOTUM_NOTUM	Adenocarcinoma and ductal carcinoma of pancreas (controls excluding all cancers)	Inverse variance weighted	3	0.944662	0.461224	0.0405439	2.57194	1.0415	6.35131
9796_4_CEL_CEL	Adenocarcinoma and ductal carcinoma of pancreas (controls excluding all cancers)	Inverse variance weighted	6	0.677124	0.332115	0.0414674	1.96821	1.02652	3.77375
11333_82_ARHGAP25_RHG25	Adenocarcinoma and ductal carcinoma of pancreas (controls excluding all cancers)	Wald ratio	1	0.72932	0.357833	0.0415341	2.07367	1.02836	4.18151
16307_22_UNC5D_UNC5H4	Adenocarcinoma and ductal carcinoma of pancreas (controls excluding all cancers)	Wald ratio	1	-1.11239	0.546592	0.0418371	0.328773	0.112623	0.959763
5006_71_MAPK13_MK13	Adenocarcinoma and ductal carcinoma of pancreas (controls excluding all cancers)	Wald ratio	1	-1.1523	0.56655	0.0419626	0.315909	0.104065	0.959001
3457_57_POSTN_Periostin	Adenocarcinoma and ductal carcinoma of pancreas (controls excluding all cancers)	Inverse variance weighted	4	-0.449527	0.221648	0.0425482	0.63793	0.413145	0.985015
6431_68_PCYOX1_PCYOX	Adenocarcinoma and ductal carcinoma of pancreas (controls excluding all cancers)	Inverse variance weighted	3	-0.224914	0.111309	0.0433181	0.798585	0.642057	0.993274
6385_63_VWA1_VWA1	Adenocarcinoma and ductal carcinoma of pancreas (controls excluding all cancers)	Inverse variance weighted	8	-0.38246	0.189362	0.0434115	0.682181	0.470665	0.988753
13460_4_CHAD_CHAD	Adenocarcinoma and ductal carcinoma of pancreas (controls excluding all cancers)	Wald ratio	1	-2.3813	1.18005	0.0435956	0.0924303	0.00914811	0.933892
3852_19_DNAJB1_HSP_40	Adenocarcinoma and ductal carcinoma of pancreas (controls excluding all cancers)	Wald ratio	1	-2.25446	1.12098	0.0443101	0.104931	0.0116602	0.94428
10511_10_COL6A3_Collagen_alpha_3_VI_	Adenocarcinoma and ductal carcinoma of pancreas (controls excluding all cancers)	Inverse variance weighted	2	0.985322	0.490134	0.0443982	2.67868	1.02497	7.00052
18312_68_NDRG3_NDRG3	Adenocarcinoma and ductal carcinoma of pancreas (controls excluding all cancers)	Wald ratio	1	-2.2072	1.10296	0.0453745	0.110008	0.012664	0.955611
17828_3_S100A14_S100A14	Adenocarcinoma and ductal carcinoma of pancreas (controls excluding all cancers)	Wald ratio	1	-1.23256	0.616548	0.0455943	0.291546	0.0870743	0.976163
10396_6_MCL1_Mcl_1	Adenocarcinoma and ductal carcinoma of pancreas (controls excluding all cancers)	Wald ratio	1	0.795145	0.399069	0.0463164	2.21476	1.01305	4.84196
4978_54_DBNL_DBNL	Adenocarcinoma and ductal carcinoma of pancreas (controls excluding all cancers)	Wald ratio	1	-1.63577	0.821049	0.0463392	0.194803	0.0389676	0.973836
18432_32_RALB_RALB	Adenocarcinoma and ductal carcinoma of pancreas (controls excluding all cancers)	Wald ratio	1	-0.456339	0.230414	0.0476455	0.633599	0.40335	0.995284
5852_6_S100A12_S100A12	Adenocarcinoma and ductal carcinoma of pancreas (controls excluding all cancers)	Inverse variance weighted	3	-0.498082	0.252062	0.0481514	0.607695	0.370788	0.995968
11126_102_TRIO_TRIO	Adenocarcinoma and ductal carcinoma of pancreas (controls excluding all cancers)	Wald ratio	1	-2.47118	1.25651	0.0492173	0.0844847	0.00719805	0.991611
5749_53_CLPS_COL	Adenocarcinoma and ductal carcinoma of pancreas (controls excluding all cancers)	Inverse variance weighted	6	-0.255459	0.130109	0.0495963	0.774561	0.600212	0.999554
12813_18_EHBP1_EHBP1	Malignant neoplasm of prostate (controls excluding all cancers)	Wald ratio	1	1.37841	0.341097	5.32e-05	3.96857	2.0337	7.74431
2900_53_CCL14_HCC_1	Malignant neoplasm of prostate (controls excluding all cancers)	Inverse variance weighted	6	-0.101096	0.0267223	0.00015483	0.903847	0.857725	0.952448
11288_26_NT5C2_5NTC	Malignant neoplasm of prostate (controls excluding all cancers)	Inverse variance weighted	2	-0.450473	0.119431	0.000162066	0.637327	0.504313	0.805423
3853_56_MDH1_MDHC	Malignant neoplasm of prostate (controls excluding all cancers)	Wald ratio	1	0.814762	0.221654	0.000237086	2.25864	1.46275	3.48757
16758_96_HDGF_HDGF	Malignant neoplasm of prostate (controls excluding all cancers)	Wald ratio	1	0.712494	0.196213	0.000282081	2.03907	1.38807	2.99538
8953_47_HDGF_HDGF	Malignant neoplasm of prostate (controls excluding all cancers)	Wald ratio	1	0.720124	0.198315	0.000282081	2.05469	1.39296	3.03078
14106_46_RAP1GDS1_GDP_GTP_exchange_protein	Malignant neoplasm of prostate (controls excluding all cancers)	Wald ratio	1	-1.05582	0.296972	0.000377572	0.347907	0.194391	0.62266
5682_13_VASN_VASN	Malignant neoplasm of prostate (controls excluding all cancers)	Wald ratio	1	-0.67361	0.194595	0.000536977	0.509864	0.348187	0.746616
18175_65_VAT1_VAT1	Malignant neoplasm of prostate (controls excluding all cancers)	Wald ratio	1	0.750352	0.21863	0.000598994	2.11775	1.37966	3.25069
7185_29_GP5_GPV	Malignant neoplasm of prostate (controls excluding all cancers)	Inverse variance weighted	2	-0.437354	0.131072	0.000847685	0.645743	0.499446	0.834893
9995_6_DUT_DUT	Malignant neoplasm of prostate (controls excluding all cancers)	Wald ratio	1	-0.807564	0.243139	0.000895664	0.445943	0.276895	0.718198
3220_40_RET_RET	Malignant neoplasm of prostate (controls excluding all cancers)	Inverse variance weighted	3	-0.128652	0.0395905	0.00115581	0.87928	0.81363	0.950227
13427_66_MAN1C1_MA1C1	Malignant neoplasm of prostate (controls excluding all cancers)	Inverse variance weighted	3	0.213452	0.0656907	0.00115668	1.23794	1.08839	1.40805
17350_13_CHMP2B_CHM2B	Malignant neoplasm of prostate (controls excluding all cancers)	Inverse variance weighted	2	0.177885	0.0554968	0.00134909	1.19469	1.07156	1.33197
18307_71_PPA2_PPase_2	Malignant neoplasm of prostate (controls excluding all cancers)	Wald ratio	1	0.513695	0.161213	0.00144031	1.67146	1.21862	2.29257
15603_20_ITGA2_Integrin_alpha_2	Malignant neoplasm of prostate (controls excluding all cancers)	Wald ratio	1	0.514419	0.161478	0.00144413	1.67267	1.21887	2.29542
11377_19_ADH7_ADH7	Malignant neoplasm of prostate (controls excluding all cancers)	Inverse variance weighted	4	0.141395	0.0459404	0.00208547	1.15188	1.05269	1.26041
8300_82_PEX14_PEX14	Malignant neoplasm of prostate (controls excluding all cancers)	Wald ratio	1	0.856833	0.278546	0.00209735	2.35569	1.36463	4.0665
3378_49_KLK7_Kallikrein_7	Malignant neoplasm of prostate (controls excluding all cancers)	Inverse variance weighted	3	-0.128099	0.0419005	0.00223407	0.879767	0.810403	0.955067
11308_8_CREB3L4_CR3L4	Malignant neoplasm of prostate (controls excluding all cancers)	Inverse variance weighted	3	0.30743	0.100615	0.00224676	1.35993	1.11653	1.65638
15523_9_ALAD_HEM2	Malignant neoplasm of prostate (controls excluding all cancers)	Inverse variance weighted	6	0.189378	0.0623011	0.00236802	1.2085	1.06958	1.36545
17327_3_CNPY3_CNPY3	Malignant neoplasm of prostate (controls excluding all cancers)	Wald ratio	1	0.398837	0.131417	0.00240613	1.49009	1.15172	1.92787
8310_6_ZG16B_U773	Malignant neoplasm of prostate (controls excluding all cancers)	Wald ratio	1	0.23512	0.0804618	0.00347647	1.26506	1.08049	1.48116
15339_32_CFL2_COF2	Malignant neoplasm of prostate (controls excluding all cancers)	Wald ratio	1	-0.404684	0.139425	0.00370178	0.667188	0.507653	0.876858
13109_82_NEGR1_NEGR1	Malignant neoplasm of prostate (controls excluding all cancers)	Inverse variance weighted	2	-0.294614	0.101638	0.00374777	0.744819	0.610288	0.909007
5196_7_NMT1_NMT1	Malignant neoplasm of prostate (controls excluding all cancers)	Wald ratio	1	-0.885557	0.307176	0.0039403	0.412484	0.225909	0.753148
7808_5_GLCE_GLCE	Malignant neoplasm of prostate (controls excluding all cancers)	Inverse variance weighted	6	-0.100895	0.0350586	0.00400337	0.904028	0.843994	0.968332
15495_9_FOLR3_FOLR3	Malignant neoplasm of prostate (controls excluding all cancers)	Inverse variance weighted	2	0.0788494	0.027581	0.00425201	1.08204	1.0251	1.14214
5128_53_SLAMF6_SLAF6	Malignant neoplasm of prostate (controls excluding all cancers)	Wald ratio	1	-0.240542	0.0844068	0.00437476	0.786202	0.666324	0.927646
4153_11_SERPINA3_alpha_1_antichymotrypsin_complex	Malignant neoplasm of prostate (controls excluding all cancers)	Inverse variance weighted	5	0.155034	0.0544324	0.00439678	1.1677	1.04953	1.29916
13133_73_LTBP4_LTBP4	Malignant neoplasm of prostate (controls excluding all cancers)	Wald ratio	1	0.56867	0.200746	0.00461449	1.76592	1.19149	2.61727
2731_29_POR_NADPH_P450_Oxidoreductase	Malignant neoplasm of prostate (controls excluding all cancers)	Inverse variance weighted	2	0.211796	0.0748966	0.00468617	1.2359	1.06716	1.43131
11102_22_REG4_REG4	Malignant neoplasm of prostate (controls excluding all cancers)	Inverse variance weighted	5	-0.265755	0.0941625	0.00476795	0.766627	0.637428	0.922012
13044_5_TSG101_TS101	Malignant neoplasm of prostate (controls excluding all cancers)	Wald ratio	1	-0.272356	0.096554	0.00479087	0.761583	0.630273	0.920249
18839_24_TG_Thyroglobulin	Malignant neoplasm of prostate (controls excluding all cancers)	Wald ratio	1	-0.803354	0.290309	0.00565333	0.447825	0.253508	0.791086
4992_49_GRN_GRN	Malignant neoplasm of prostate (controls excluding all cancers)	Wald ratio	1	0.189632	0.0685958	0.00570125	1.2088	1.05674	1.38276
16753_46_COL6A2_CO6A2	Malignant neoplasm of prostate (controls excluding all cancers)	Inverse variance weighted	6	0.14102	0.0515708	0.00624754	1.15145	1.04075	1.27392
9335_28_PSG9_PSG9	Malignant neoplasm of prostate (controls excluding all cancers)	Inverse variance weighted	3	0.191359	0.0703919	0.00655826	1.21089	1.05484	1.39003
16872_248_GSTZ1_MAAI	Malignant neoplasm of prostate (controls excluding all cancers)	Inverse variance weighted	7	0.0552253	0.0205018	0.00706678	1.05678	1.01516	1.10011
3186_2_C2_C2	Malignant neoplasm of prostate (controls excluding all cancers)	Wald ratio	1	-0.559157	0.208834	0.00741702	0.571691	0.379663	0.860844
18876_77_CHST4_CHST4	Malignant neoplasm of prostate (controls excluding all cancers)	Wald ratio	1	-0.478981	0.183242	0.00895095	0.619414	0.432516	0.887075
18432_32_RALB_RALB	Malignant neoplasm of prostate (controls excluding all cancers)	Wald ratio	1	0.155992	0.059874	0.00917828	1.16882	1.0394	1.31435
11480_1_ALDH3A1_Aldehyde_dehydrogenase__class_3	Malignant neoplasm of prostate (controls excluding all cancers)	Wald ratio	1	0.305061	0.118387	0.00997152	1.35671	1.07576	1.71104
4145_58_NTF3_Neurotrophin_3	Malignant neoplasm of prostate (controls excluding all cancers)	Wald ratio	1	0.607551	0.23676	0.0102849	1.83593	1.15431	2.92005
16324_38_TLR1_TLR1	Malignant neoplasm of prostate (controls excluding all cancers)	Wald ratio	1	-0.357581	0.139661	0.0104567	0.699366	0.531891	0.919574
8080_24_MSMP_PSMP	Malignant neoplasm of prostate (controls excluding all cancers)	Wald ratio	1	-0.57941	0.228109	0.0110834	0.560229	0.358257	0.876064
4990_87_GP1BA_GP1BA	Malignant neoplasm of prostate (controls excluding all cancers)	Inverse variance weighted	4	-0.194658	0.0770428	0.0115164	0.823116	0.707752	0.957285
4801_13_LPO_PERL	Malignant neoplasm of prostate (controls excluding all cancers)	Inverse variance weighted	2	0.129715	0.0513721	0.0115698	1.1385	1.02945	1.25911
7050_5_NEGR1_NEGR1	Malignant neoplasm of prostate (controls excluding all cancers)	Wald ratio	1	-0.290102	0.116485	0.0127577	0.748187	0.595465	0.940079
3449_58_SERPINA4_Kallistatin	Malignant neoplasm of prostate (controls excluding all cancers)	Inverse variance weighted	6	0.0960866	0.0392509	0.0143648	1.10085	1.01934	1.18889
3181_50_CTSS_Cathepsin_S	Malignant neoplasm of prostate (controls excluding all cancers)	Inverse variance weighted	4	-0.108234	0.0443334	0.014632	0.897418	0.82273	0.978886
2637_77_MRC1_Macrophage_mannose_receptor	Malignant neoplasm of prostate (controls excluding all cancers)	Inverse variance weighted	8	0.0906071	0.0374025	0.0154145	1.09484	1.01745	1.17812
8773_172_EMILIN3_EMIL3	Malignant neoplasm of prostate (controls excluding all cancers)	Inverse variance weighted	5	0.127763	0.05284	0.0156097	1.13628	1.02449	1.26027
9383_24_CHI3L2_CH3L2	Malignant neoplasm of prostate (controls excluding all cancers)	Wald ratio	1	0.632627	0.26292	0.0161214	1.88255	1.12446	3.15173
5355_69_TNFSF14_LIGHT	Malignant neoplasm of prostate (controls excluding all cancers)	Inverse variance weighted	2	-0.218024	0.0908729	0.0164301	0.804106	0.672916	0.960873
11696_7_CRABP2_RABP2	Malignant neoplasm of prostate (controls excluding all cancers)	Inverse variance weighted	4	-0.116902	0.0490883	0.0172443	0.889673	0.808064	0.979524
7128_9_VWA2_VWA2	Malignant neoplasm of prostate (controls excluding all cancers)	Inverse variance weighted	6	-0.150104	0.0633893	0.0178857	0.860618	0.760068	0.97447
5487_7_SLAMF7_SLAF7	Malignant neoplasm of prostate (controls excluding all cancers)	Inverse variance weighted	4	0.0918397	0.0388092	0.0179601	1.09619	1.0159	1.18283
4125_52_AGER_sRAGE	Malignant neoplasm of prostate (controls excluding all cancers)	Wald ratio	1	-0.0916233	0.0387704	0.0181167	0.912449	0.845681	0.984488
10851_77_EBI3_IL27B	Malignant neoplasm of prostate (controls excluding all cancers)	Inverse variance weighted	6	0.0601756	0.0256697	0.0190664	1.06202	1.00991	1.11682
16296_43_LGR5_LGR5	Malignant neoplasm of prostate (controls excluding all cancers)	Wald ratio	1	-0.629129	0.270047	0.0198219	0.533056	0.313981	0.904985
2635_61_LAYN_Layilin	Malignant neoplasm of prostate (controls excluding all cancers)	Wald ratio	1	-0.671088	0.288862	0.0201679	0.511152	0.290179	0.900399
12575_30_MTHFD1_C1TC	Malignant neoplasm of prostate (controls excluding all cancers)	Inverse variance weighted	3	0.282415	0.122004	0.0206235	1.32633	1.04424	1.68462
9369_174_LRRC4C_NGL1	Malignant neoplasm of prostate (controls excluding all cancers)	Inverse variance weighted	3	-0.180214	0.0780169	0.0208921	0.835092	0.716679	0.973069
2631_50_IL10RB_IL_10_Rb	Malignant neoplasm of prostate (controls excluding all cancers)	Wald ratio	1	-0.460526	0.200267	0.0214729	0.630952	0.426114	0.934257
16304_6_LGR4_LGR4	Malignant neoplasm of prostate (controls excluding all cancers)	Wald ratio	1	-0.571634	0.249118	0.0217543	0.564602	0.346489	0.920018
15576_158_RNASE3_ECP	Malignant neoplasm of prostate (controls excluding all cancers)	Inverse variance weighted	5	-0.112728	0.0496035	0.0230513	0.893393	0.810624	0.984614
13090_17_S100A6_S100A6	Malignant neoplasm of prostate (controls excluding all cancers)	Inverse variance weighted	3	-0.307037	0.135367	0.0233182	0.735623	0.564194	0.959141
9748_31_GSTM3_GSTM3_3	Malignant neoplasm of prostate (controls excluding all cancers)	Inverse variance weighted	6	-0.0480084	0.0212126	0.0236232	0.953126	0.91431	0.993589
17151_84_IRF3_IRF_3	Malignant neoplasm of prostate (controls excluding all cancers)	Wald ratio	1	-0.482418	0.213338	0.0237419	0.617289	0.406341	0.937747
17694_32_PSME2_PSME2	Malignant neoplasm of prostate (controls excluding all cancers)	Inverse variance weighted	3	-0.283619	0.125602	0.0239411	0.753054	0.588723	0.963253
8005_1_MXRA7_MXRA7	Malignant neoplasm of prostate (controls excluding all cancers)	Inverse variance weighted	3	-0.108321	0.0481264	0.024401	0.89734	0.816565	0.986104
13748_4_CCL8_MCP_2	Malignant neoplasm of prostate (controls excluding all cancers)	Inverse variance weighted	9	-0.049656	0.022084	0.0245441	0.951557	0.911248	0.993649
7096_30_RMDN1_RMD1	Malignant neoplasm of prostate (controls excluding all cancers)	Inverse variance weighted	4	0.102921	0.0458789	0.0248763	1.1084	1.01308	1.21269
8768_4_BCL10_Bcl_10	Malignant neoplasm of prostate (controls excluding all cancers)	Wald ratio	1	-0.596114	0.268163	0.0262192	0.550949	0.325721	0.931915
18458_4_PTGES2_PGES2	Malignant neoplasm of prostate (controls excluding all cancers)	Wald ratio	1	-0.529556	0.239518	0.0270411	0.588867	0.368244	0.94167
15556_49_AMY2B_Alpha_amylase_2B	Malignant neoplasm of prostate (controls excluding all cancers)	Inverse variance weighted	3	-0.0745374	0.0338266	0.0275582	0.928173	0.86863	0.991796
18917_53_AMY2A_Pancreatic_alpha_amylase	Malignant neoplasm of prostate (controls excluding all cancers)	Inverse variance weighted	4	-0.0704117	0.0319556	0.027565	0.93201	0.875426	0.992251
11646_4_CHST9_Carbohydrate_sulfotransferase_9	Malignant neoplasm of prostate (controls excluding all cancers)	Inverse variance weighted	4	0.123492	0.0562635	0.0281714	1.13144	1.0133	1.26335
3440_7_GZMA_granzyme_A	Malignant neoplasm of prostate (controls excluding all cancers)	Inverse variance weighted	4	-0.195021	0.0889863	0.0284097	0.822818	0.691125	0.979603
5852_6_S100A12_S100A12	Malignant neoplasm of prostate (controls excluding all cancers)	Inverse variance weighted	3	0.144095	0.0658681	0.0286963	1.15499	1.01511	1.31416
8664_36_PKDCC_PKDCC	Malignant neoplasm of prostate (controls excluding all cancers)	Inverse variance weighted	2	0.36086	0.164981	0.0287214	1.43456	1.03821	1.98223
18319_7_PDHX_ODPX	Malignant neoplasm of prostate (controls excluding all cancers)	Inverse variance weighted	2	0.289739	0.13272	0.0290299	1.33608	1.03005	1.73303
10440_26_CLMP_ACAM	Malignant neoplasm of prostate (controls excluding all cancers)	Inverse variance weighted	2	0.147428	0.0676746	0.0293698	1.15885	1.0149	1.32322
6039_24_CRHBP_CRHBP	Malignant neoplasm of prostate (controls excluding all cancers)	Inverse variance weighted	6	0.0739903	0.0340217	0.0296454	1.0768	1.00733	1.15105
5676_54_ASIP_ASIP	Malignant neoplasm of prostate (controls excluding all cancers)	Wald ratio	1	0.149703	0.0689542	0.0299272	1.16149	1.01466	1.32957
12697_30_PIP4K2A_PI42A	Malignant neoplasm of prostate (controls excluding all cancers)	Wald ratio	1	-0.286205	0.131998	0.0301397	0.751108	0.579887	0.972886
5698_60_TNXB_Tenascin_X	Malignant neoplasm of prostate (controls excluding all cancers)	Inverse variance weighted	4	0.0596047	0.0275347	0.03041	1.06142	1.00565	1.12027
9216_100_PLXNB2_PLXB2	Malignant neoplasm of prostate (controls excluding all cancers)	Inverse variance weighted	5	0.0917731	0.0424828	0.0307539	1.09612	1.00854	1.19129
16914_104_CD14_sCD14	Malignant neoplasm of prostate (controls excluding all cancers)	Inverse variance weighted	4	0.123889	0.0575869	0.0314488	1.13189	1.01108	1.26714
9574_11_BIN1_BIN1	Malignant neoplasm of prostate (controls excluding all cancers)	Inverse variance weighted	2	-0.226624	0.105499	0.0317045	0.797221	0.6483	0.98035
3336_50_TFPI_TFPI	Malignant neoplasm of prostate (controls excluding all cancers)	Wald ratio	1	-0.819984	0.38285	0.0322103	0.440439	0.207969	0.932768
4254_6_NUDCD3_NUDC3	Malignant neoplasm of prostate (controls excluding all cancers)	Wald ratio	1	0.492034	0.229739	0.032217	1.63564	1.04263	2.56593
4151_6_PLG_Plasminogen	Malignant neoplasm of prostate (controls excluding all cancers)	Inverse variance weighted	4	-0.138553	0.0652569	0.0337382	0.870617	0.766089	0.989407
16828_8_COL6A1_Collagen_a1_VI_	Malignant neoplasm of prostate (controls excluding all cancers)	Inverse variance weighted	13	-0.0550287	0.0260154	0.0344096	0.946458	0.899408	0.99597
3175_51_ADAMTS13_ATS13	Malignant neoplasm of prostate (controls excluding all cancers)	Inverse variance weighted	10	-0.0656551	0.0311682	0.0351626	0.936454	0.880959	0.995445
9188_119_CXCL9_MIG	Malignant neoplasm of prostate (controls excluding all cancers)	Wald ratio	1	-0.440207	0.209125	0.0352922	0.643903	0.427375	0.970134
3580_25_SERPINA1_a1_Antitrypsin	Malignant neoplasm of prostate (controls excluding all cancers)	Inverse variance weighted	6	0.0945025	0.0451789	0.0364619	1.09911	1.00597	1.20088
15481_45_CAMP_LL_37	Malignant neoplasm of prostate (controls excluding all cancers)	Wald ratio	1	0.327273	0.157375	0.0375646	1.38718	1.019	1.8884
5066_134_CD300C_CLM6	Malignant neoplasm of prostate (controls excluding all cancers)	Inverse variance weighted	6	-0.111879	0.0539156	0.0379785	0.894152	0.804484	0.993814
17828_3_S100A14_S100A14	Malignant neoplasm of prostate (controls excluding all cancers)	Wald ratio	1	-0.332274	0.160826	0.0388246	0.717291	0.523356	0.98309
10892_8_OSMR_OSMR	Malignant neoplasm of prostate (controls excluding all cancers)	Wald ratio	1	-0.261764	0.127548	0.0401421	0.769692	0.599441	0.988298
18180_58_RTN4IP1_RT4I1	Malignant neoplasm of prostate (controls excluding all cancers)	Wald ratio	1	-0.462524	0.226682	0.0413098	0.629692	0.403806	0.981938
5462_62_FCN3_Ficolin_3	Malignant neoplasm of prostate (controls excluding all cancers)	Inverse variance weighted	2	0.180344	0.0885481	0.0416826	1.19763	1.00681	1.42461
6252_62_SCGB3A1_Secretoglobin_family_3A_member_1	Malignant neoplasm of prostate (controls excluding all cancers)	Inverse variance weighted	3	0.194849	0.095672	0.041686	1.21513	1.00736	1.46575
12556_7_UBE2C_UBE2C	Malignant neoplasm of prostate (controls excluding all cancers)	Wald ratio	1	-0.215518	0.105856	0.0417551	0.806124	0.655082	0.991992
17836_17_S100A16_S100A16	Malignant neoplasm of prostate (controls excluding all cancers)	Inverse variance weighted	2	0.154908	0.0761318	0.0418775	1.16755	1.00571	1.35544
18173_11_AKR7A3_ARK73	Malignant neoplasm of prostate (controls excluding all cancers)	Inverse variance weighted	5	-0.130679	0.0643335	0.0422274	0.877499	0.773544	0.995425
15363_32_APOA5_Apo_A_V	Malignant neoplasm of prostate (controls excluding all cancers)	Inverse variance weighted	7	0.0682731	0.0336982	0.0427633	1.07066	1.00223	1.14376
4332_6_CLEC1B_CLC1B	Malignant neoplasm of prostate (controls excluding all cancers)	Inverse variance weighted	2	-0.179436	0.0892485	0.0443765	0.835742	0.70162	0.995502
13093_6_SECTM1_SECTM1	Malignant neoplasm of prostate (controls excluding all cancers)	Inverse variance weighted	4	0.149997	0.0746768	0.0445776	1.16183	1.00364	1.34496
13450_49_USP8_UBP8	Malignant neoplasm of prostate (controls excluding all cancers)	Wald ratio	1	-0.484942	0.241431	0.0445777	0.615733	0.383603	0.988331
6713_4_LRP11_LRP11	Malignant neoplasm of prostate (controls excluding all cancers)	Inverse variance weighted	9	0.0621906	0.030995	0.0448056	1.06417	1.00144	1.13082
9828_86_LDHC_LDHC	Malignant neoplasm of prostate (controls excluding all cancers)	Wald ratio	1	-0.650568	0.324718	0.0451254	0.52175	0.276094	0.985979
6467_65_POGLUT1_KTEL1	Malignant neoplasm of prostate (controls excluding all cancers)	Inverse variance weighted	3	0.132643	0.0663008	0.0454326	1.14184	1.0027	1.3003
2579_17_MMP9_MMP_9	Malignant neoplasm of prostate (controls excluding all cancers)	Wald ratio	1	0.324592	0.162415	0.0456589	1.38347	1.00628	1.90204
14623_26_SUMO3_SUMO3	Malignant neoplasm of prostate (controls excluding all cancers)	Wald ratio	1	0.502826	0.251656	0.0457093	1.65339	1.00963	2.70762
2658_27_NTRK3_TrkC	Malignant neoplasm of prostate (controls excluding all cancers)	Inverse variance weighted	5	0.1331	0.0667078	0.0460129	1.14236	1.00236	1.30193
9869_28_NFKB1_NF_kappa_B_p105	Malignant neoplasm of prostate (controls excluding all cancers)	Wald ratio	1	-0.445228	0.223247	0.0461155	0.640678	0.413627	0.992364
3232_28_ACP5_TrATPase	Malignant neoplasm of prostate (controls excluding all cancers)	Inverse variance weighted	2	0.128105	0.0643085	0.0463674	1.13667	1.00206	1.28936
2843_13_SPINT2_SPINT2	Malignant neoplasm of prostate (controls excluding all cancers)	Inverse variance weighted	3	0.151511	0.07636	0.0472379	1.16359	1.00185	1.35145
19161_1_USP15_UBP15	Malignant neoplasm of prostate (controls excluding all cancers)	Wald ratio	1	-0.458741	0.231456	0.0474809	0.632079	0.401562	0.994924
3290_50_CD109_CD109	Malignant neoplasm of prostate (controls excluding all cancers)	Inverse variance weighted	6	0.073746	0.0372423	0.0476844	1.07653	1.00075	1.15805
8100_15_ADM2_ADM2	Malignant neoplasm of prostate (controls excluding all cancers)	Wald ratio	1	-0.244377	0.123532	0.0478997	0.783192	0.614775	0.997747
18413_24_ARL4D_ARL4D	Malignant neoplasm of prostate (controls excluding all cancers)	Wald ratio	1	0.554461	0.2804	0.0479974	1.741	1.00489	3.01635
2890_59_CCL28_CCL28	Malignant neoplasm of prostate (controls excluding all cancers)	Wald ratio	1	-0.510232	0.258621	0.0485072	0.600356	0.361632	0.99667
