# Supplementary material for: Potential drug targets for tumors identified through Mendelian randomization analysis
Source: Sci Rep. 2024 May 18;14:11370. doi: 10.1038/s41598-024-62178-w (PMC11102463; doi:10.1038/s41598-024-62178-w)
Supplement: Supplementary file 4 — Supplementary Information 4. [file 41598_2024_62178_MOESM4_ESM.xlsx]

## Sheet: Sheet1
Supplementary Table S4. Heterogeneity, pleiotropy and statistical power analysis.
1. Main result
protein (p<0.05)	heterogeneity_pval	pleiotropy_pval	steiger_pval	statistical power
S100A14			1.6e-16	0.986
S100A16	0.77		2.77e-90	0.988
PDE5A	0.52		5.32e-87	1
MIA	0.81	0.71	3.1e-98	0.994
2. External queue validation
protein (p<0.05)	heterogeneity_pval	pleiotropy_pval
MIA	0.47	0.77
3. All PQTL (cis+trans)
protein (p<0.05)	heterogeneity_pval	pleiotropy_pval
PDE5A	0.23	0.14
MIA	0.64	0.42
